# Supplementary material for: Synthesis and Fluorescence Properties of a New Heterotrinuclear Co(II)-Ce(III)Complex Constructed from a bis(salamo)-Type Tetraoxime Ligand
Source: Molecules. 2018 Mar 31;23(4):804. doi: 10.3390/molecules23040804 (PMC6017765; doi:10.3390/molecules23040804)
Supplement: Supplementary File 1 [file molecules-23-00804-s001.zip]

Archive with 3 entries (2 files):
- CheckCif/Complex checkcif report.pdf
- CheckCif/Complex.cif
- CheckCif/
