# Supplementary material for: Synthesis and Fluorescence Properties of a New Heterotrinuclear Co(II)-Ce(III)Complex Constructed from a bis(salamo)-Type Tetraoxime Ligand
Source: Molecules. 2018 Mar 31;23(4):804. doi: 10.3390/molecules23040804 (PMC6017765; doi:10.3390/molecules23040804)
Supplement: Supplementary File 1 [file molecules-23-00804-s001.zip › CheckCif/Complex.cif]

data_d903
_audit_creation_date               2017-12-26
_audit_creation_method
;
Olex2 1.2-alpha
(compiled 2017.12.08 svn.r3473 for OlexSys, GUI svn.r5433)
;
_shelx_SHELXL_version_number       2014/7
_audit_contact_author_address      
;
 School of Chemical and Biological Engineering
 Lanzhou Jiaotong University
 Lanzhou 730070
 People's Republic of China
;
_audit_contact_author_email        dongwk@126.com
_audit_contact_author_name         'Wen-Kui Dong'
_audit_contact_author_phone        '0086 931 4938703'
_publ_contact_author_id_orcid      ?
_publ_section_references
;
Dolomanov, O.V., Bourhis, L.J., Gildea, R.J, Howard, J.A.K. & Puschmann, H.
 (2009), J. Appl. Cryst. 42, 339-341.
Sheldrick, G.M. (2008). Acta Cryst. A64, 112-122.
Sheldrick, G.M. (2015). Acta Cryst. C71, 3-8.
;
_chemical_name_common              ?
_chemical_name_systematic          ?
_chemical_formula_moiety          
 'C40 H43 Ce Co2 N4 O17, 0.5(C H2 Cl2), 1.5(C H4 O)'
_chemical_formula_sum              'C42 H50 Ce Cl Co2 N4 O18.50'
_chemical_formula_weight           1200.29
_chemical_melting_point            ?
loop_
  _atom_type_symbol
  _atom_type_description
  _atom_type_scat_dispersion_real
  _atom_type_scat_dispersion_imag
  _atom_type_scat_source
 C C 0.0030 0.0020 'International Tables Vol C Tables 4.2.6.8 and 6.1.1.4'
 H H 0.0000 0.0000 'International Tables Vol C Tables 4.2.6.8 and 6.1.1.4'
 Ce Ce -0.2490 2.6330 'International Tables Vol C Tables 4.2.6.8 and 6.1.1.4'
 Cl Cl 0.1480 0.1590 'International Tables Vol C Tables 4.2.6.8 and 6.1.1.4'
 Co Co 0.3490 0.9720 'International Tables Vol C Tables 4.2.6.8 and 6.1.1.4'
 N N 0.0060 0.0030 'International Tables Vol C Tables 4.2.6.8 and 6.1.1.4'
 O O 0.0110 0.0060 'International Tables Vol C Tables 4.2.6.8 and 6.1.1.4'

_shelx_space_group_comment
;
The symmetry employed for this shelxl refinement is uniquely defined
by the following loop, which should always be used as a source of
symmetry information in preference to the above space-group names.
They are only intended as comments.
;
_space_group_crystal_system        'triclinic'
_space_group_IT_number             2
_space_group_name_H-M_alt          'P -1'
_space_group_name_Hall             '-P 1'
loop_
  _space_group_symop_operation_xyz
 'x, y, z'
 '-x, -y, -z'

_cell_length_a                     12.0521(5)
_cell_length_b                     13.7804(5)
_cell_length_c                     15.2909(4)
_cell_angle_alpha                  95.678(3)
_cell_angle_beta                   99.471(3)
_cell_angle_gamma                  90.210(3)
_cell_volume                       2492.13(15)
_cell_formula_units_Z              2
_cell_measurement_reflns_used      5649
_cell_measurement_temperature      293.66(10)
_cell_measurement_theta_max        26.5630
_cell_measurement_theta_min        3.6300
_shelx_estimated_absorpt_T_max     ?
_shelx_estimated_absorpt_T_min     ?
_exptl_absorpt_coefficient_mu      1.685
_exptl_absorpt_correction_T_max    1.00000
_exptl_absorpt_correction_T_min    0.87854
_exptl_absorpt_correction_type     multi-scan
_exptl_absorpt_process_details
;
CrysAlisPro, Agilent Technologies,
Version 1.171.37.35 (release 13-08-2014 CrysAlis171 .NET)
(compiled Aug 13 2014,18:06:01)
Empirical absorption correction using spherical harmonics,
 implemented in SCALE3 ABSPACK scaling algorithm.
;
_exptl_absorpt_special_details     ?
_exptl_crystal_colour              colourless
_exptl_crystal_colour_primary      colourless
_exptl_crystal_density_diffrn      1.600
_exptl_crystal_density_meas        ?
_exptl_crystal_density_method      ?
_exptl_crystal_description         block
_exptl_crystal_F_000               1214
_exptl_crystal_size_max            ?
_exptl_crystal_size_mid            ?
_exptl_crystal_size_min            ?
_exptl_transmission_factor_max     ?
_exptl_transmission_factor_min     ?
_diffrn_reflns_av_R_equivalents    0.0342
_diffrn_reflns_av_unetI/netI       0.0587
_diffrn_reflns_Laue_measured_fraction_full  0.998
_diffrn_reflns_Laue_measured_fraction_max  0.998
_diffrn_reflns_limit_h_max         14
_diffrn_reflns_limit_h_min         -12
_diffrn_reflns_limit_k_max         16
_diffrn_reflns_limit_k_min         -16
_diffrn_reflns_limit_l_max         18
_diffrn_reflns_limit_l_min         -18
_diffrn_reflns_number              17180
_diffrn_reflns_point_group_measured_fraction_full  0.998
_diffrn_reflns_point_group_measured_fraction_max  0.998
_diffrn_reflns_theta_full          25.242
_diffrn_reflns_theta_max           25.677
_diffrn_reflns_theta_min           3.390
_diffrn_ambient_environment        air
_diffrn_ambient_temperature        293.66(10)
_diffrn_detector                   'CCD plate'
_diffrn_detector_area_resol_mean   16.0733
_diffrn_detector_type              Eos
_diffrn_measured_fraction_theta_full  0.998
_diffrn_measured_fraction_theta_max  0.998
#__ type_ start__ end____ width___ exp.time_ 1 omega 35.00 93.80 1.2000 4.0000 omega____ theta____ kappa____ phi______ frames - 20.7416 178.0000 90.0000 49 #__ type_ start__ end____ width___ exp.time_ 2 omega -4.00 77.60 1.2000 4.0000 omega____ theta____ kappa____ phi______ frames - 20.7416 38.0000 -120.0000 68 #__ type_ start__ end____ width___ exp.time_ 3 omega -6.00 24.00 1.2000 4.0000 omega____ theta____ kappa____ phi______ frames - -17.1479 -99.0000 60.0000 25 #__ type_ start__ end____ width___ exp.time_ 4 omega -48.00 64.80 1.2000 4.0000 omega____ theta____ kappa____ phi______ frames - 20.7416 -19.0000 30.0000 94 #__ type_ start__ end____ width___ exp.time_ 5 omega -3.00 53.40 1.2000 4.0000 omega____ theta____ kappa____ phi______ frames - 20.7416 -99.0000 -60.0000 47 #__ type_ start__ end____ width___ exp.time_ 6 omega -20.00 12.40 1.2000 4.0000 omega____ theta____ kappa____ phi______ frames - -17.1479 -99.0000 30.0000 27 #__ type_ start__ end____ width___ exp.time_ 7 omega -20.00 5.20 1.2000 4.0000 omega____ theta____ kappa____ phi______ frames - -17.1479 -99.0000 -150.0000 21
_diffrn_measurement_device         'four-circle diffractometer'
_diffrn_measurement_device_type    'SuperNova, Dual, Cu at zero, Eos'
_diffrn_measurement_method         '\w scans'
_diffrn_orient_matrix_UB_11        0.0572469000
_diffrn_orient_matrix_UB_12        -0.0026519000
_diffrn_orient_matrix_UB_13        -0.0055007000
_diffrn_orient_matrix_UB_21        -0.0091414000
_diffrn_orient_matrix_UB_22        0.0351808000
_diffrn_orient_matrix_UB_23        -0.0311656000
_diffrn_orient_matrix_UB_31        0.0141685000
_diffrn_orient_matrix_UB_32        0.0378408000
_diffrn_orient_matrix_UB_33        0.0351116000
_diffrn_radiation_monochromator    mirror
_diffrn_radiation_probe            x-ray
_diffrn_radiation_type             MoK\a
_diffrn_radiation_wavelength       0.71073
_diffrn_source                     'SuperNova (Mo) X-ray Source'
_reflns_Friedel_coverage           0.000
_reflns_Friedel_fraction_full      .
_reflns_Friedel_fraction_max       .
_reflns_number_gt                  7494
_reflns_number_total               9461
_reflns_odcompleteness_completeness  99.78
_reflns_odcompleteness_iscentric   1
_reflns_odcompleteness_theta       26.32
_reflns_special_details
;
 Reflections were merged by SHELXL according to the crystal
 class for the calculation of statistics and refinement.
 
 _reflns_Friedel_fraction is defined as the number of unique
 Friedel pairs measured divided by the number that would be
 possible theoretically, ignoring centric projections and
 systematic absences.
;
_reflns_threshold_expression       'I > 2\s(I)'
_computing_cell_refinement
;
CrysAlisPro, Agilent Technologies,
Version 1.171.37.35 (release 13-08-2014 CrysAlis171 .NET)
(compiled Aug 13 2014,18:06:01)
;
_computing_data_collection
;
CrysAlisPro, Agilent Technologies,
Version 1.171.37.35 (release 13-08-2014 CrysAlis171 .NET)
(compiled Aug 13 2014,18:06:01)
;
_computing_data_reduction
;
CrysAlisPro, Agilent Technologies,
Version 1.171.37.35 (release 13-08-2014 CrysAlis171 .NET)
(compiled Aug 13 2014,18:06:01)
;
_computing_molecular_graphics      'Olex2 (Dolomanov et al., 2009)'
_computing_publication_material    'Olex2 (Dolomanov et al., 2009)'
_computing_structure_refinement    'ShelXL (Sheldrick, 2015)'
_computing_structure_solution      'ShelXS-2014 (Sheldrick, 2008)'
_refine_diff_density_max           1.127
_refine_diff_density_min           -1.305
_refine_diff_density_rms           0.106
_refine_ls_extinction_coef         .
_refine_ls_extinction_method       none
_refine_ls_goodness_of_fit_ref     1.025
_refine_ls_hydrogen_treatment      constr
_refine_ls_matrix_type             full
_refine_ls_number_parameters       649
_refine_ls_number_reflns           9461
_refine_ls_number_restraints       60
_refine_ls_R_factor_all            0.0693
_refine_ls_R_factor_gt             0.0519
_refine_ls_restrained_S_all        1.089
_refine_ls_shift/su_max            0.000
_refine_ls_shift/su_mean           0.000
_refine_ls_structure_factor_coef   Fsqd
_refine_ls_weighting_details      
 'w=1/[\s^2^(Fo^2^)+(0.0768P)^2^+4.1701P] where P=(Fo^2^+2Fc^2^)/3'
_refine_ls_weighting_scheme        calc
_refine_ls_wR_factor_gt            0.1377
_refine_ls_wR_factor_ref           0.1537
_refine_special_details            ?
_olex2_refinement_description
;
1. Fixed Uiso
 At 1.2 times of:
  All C(H) groups, All C(H,H) groups
 At 1.5 times of:
  All C(H,H,H) groups, All O(H) groups
2. Restrained distances
 H13-O13
 0.82 with sigma of 0.02
 H13-H18A
 2.2 with sigma of 0.02
 H13-H35A
 2.2 with sigma of 0.01
 O13-C35
 1.4 with sigma of 0.01
 C35-C36
 1.5 with sigma of 0.01
 H13-H35B
 2.2 with sigma of 0.01
3. Uiso/Uaniso restraints and constraints
Uanis(O18) \\sim Ueq, Uanis(C42) \\sim Ueq: with sigma of 0.01 and sigma for
terminal atoms of 0.02
Uanis(C35) \\sim Ueq: with sigma of 0.01 and sigma for terminal atoms of 0.02
Uanis(C35) \\sim Ueq, Uanis(C36) \\sim Ueq: with sigma of 0.005 and sigma for
terminal atoms of 0.01
4. Rigid body (RIGU) restrains
 N3, O9, C23, C24
 with sigma for 1-2 distances of 0.004 and sigma for 1-3 distances of 0.004
 Co2, O13, C35, C36
 with sigma for 1-2 distances of 0.001 and sigma for 1-3 distances of 0.001
5. Others
 Fixed Sof: Cl1(0.5) Cl2(0.5) C41(0.5) H41A(0.5) H41B(0.5) O18(0.5) H18A(0.5)
 C42(0.5) H42A(0.5) H42B(0.5) H42C(0.5)
6.a Riding coordinates:
 O13(H13), C40(H40A,H40B,H40C)
6.b Secondary CH2 refined with riding coordinates:
 C9(H9A,H9B), C10(H10A,H10B), C23(H23A,H23B), C24(H24A,H24B), C35(H35A,H35B),
 C41(H41A,H41B)
6.c Aromatic/amide H refined with riding coordinates:
 C4(H4), C5(H5), C6(H6), C8(H8), C11(H11), C18(H18), C19(H19), C20(H20),
 C22(H22), C25(H25), C29(H29), C30(H30), C31(H31), C32(H32)
6.d Idealised Me refined as rotating group:
 C3(H3A,H3B,H3C), C17(H17A,H17B,H17C), C34(H34A,H34B,H34C), C36(H36A,H36B,
 H36C), C38(H38A,H38B,H38C), C42(H42A,H42B,H42C), C43(H43A,H43B,H43C)
6.e Idealised tetrahedral OH refined as rotating group:
 O18(H18A), O19(H19A)
;
_atom_sites_solution_hydrogens     mixed
_atom_sites_solution_primary       direct
_atom_sites_solution_secondary     ?
loop_
  _atom_site_label
  _atom_site_type_symbol
  _atom_site_fract_x
  _atom_site_fract_y
  _atom_site_fract_z
  _atom_site_U_iso_or_equiv
  _atom_site_adp_type
  _atom_site_occupancy
  _atom_site_site_symmetry_order
  _atom_site_calc_flag
  _atom_site_refinement_flags_posn
  _atom_site_refinement_flags_adp
  _atom_site_refinement_flags_occupancy
  _atom_site_disorder_assembly
  _atom_site_disorder_group
 Ce1 Ce 0.24704(3) 0.34145(2) 0.31085(2) 0.03927(12) Uani 1 1 d . . . . .
 Co1 Co 0.30991(6) 0.20189(5) 0.48313(5) 0.03926(19) Uani 1 1 d . . . . .
 Co2 Co 0.22520(7) 0.27202(6) 0.07663(5) 0.0453(2) Uani 1 1 d . U . . .
 O1 O 0.2774(3) 0.1762(3) 0.3491(2) 0.0457(9) Uani 1 1 d . . . . .
 O2 O 0.2901(3) 0.3508(3) 0.4745(2) 0.0402(8) Uani 1 1 d . . . . .
 O3 O 0.1779(4) 0.4951(3) 0.4090(3) 0.0501(10) Uani 1 1 d . . . . .
 O4 O 0.3899(4) 0.1751(3) 0.6841(3) 0.0610(12) Uani 1 1 d . . . . .
 O5 O 0.2960(4) 0.0080(3) 0.5594(3) 0.0636(12) Uani 1 1 d . . . . .
 O6 O 0.2139(4) 0.2085(3) 0.1885(2) 0.0475(10) Uani 1 1 d . . . . .
 O7 O 0.3086(3) 0.3782(3) 0.1675(2) 0.0460(9) Uani 1 1 d . . . . .
 O8 O 0.3725(4) 0.4997(3) 0.3088(2) 0.0507(10) Uani 1 1 d . . . . .
 O9 O 0.2411(5) 0.3242(4) -0.1197(3) 0.0837(17) Uani 1 1 d . U . . .
 O10 O 0.0731(5) 0.1279(5) -0.0717(4) 0.0942(19) Uani 1 1 d . . . . .
 O11 O 0.0777(4) 0.3474(4) 0.0726(3) 0.0615(12) Uani 1 1 d . . . . .
 O12 O 0.0901(4) 0.4074(3) 0.2144(3) 0.0597(12) Uani 1 1 d . . . . .
 O13 O 0.3814(5) 0.1950(5) 0.0747(4) 0.0964(17) Uani 1 1 d D U . . .
 H13 H 0.4039 0.1575 0.0325 0.145 Uiso 1 1 d DR . . . .
 O14 O 0.4788(3) 0.2198(3) 0.4715(3) 0.0513(10) Uani 1 1 d . . . . .
 O15 O 0.4537(4) 0.3085(3) 0.3558(3) 0.0557(11) Uani 1 1 d . . . . .
 O16 O 0.1340(3) 0.1963(3) 0.4838(3) 0.0495(10) Uani 1 1 d . . . . .
 O17 O 0.0763(3) 0.2767(3) 0.3643(3) 0.0519(10) Uani 1 1 d . . . . .
 N1 N 0.3380(4) 0.2359(4) 0.6217(3) 0.0450(11) Uani 1 1 d . . . . .
 N2 N 0.3079(4) 0.0479(3) 0.4782(3) 0.0457(11) Uani 1 1 d . . . . .
 N3 N 0.2667(5) 0.3512(4) -0.0262(3) 0.0583(14) Uani 1 1 d . U . . .
 N4 N 0.1438(6) 0.1389(5) 0.0140(4) 0.0713(17) Uani 1 1 d . . . . .
 C1 C 0.2394(5) 0.4062(3) 0.5305(3) 0.0353(11) Uani 1 1 d . . . . .
 C2 C 0.1780(5) 0.4864(4) 0.4994(3) 0.0432(13) Uani 1 1 d . . . . .
 C3 C 0.1348(7) 0.5825(5) 0.3751(5) 0.0651(19) Uani 1 1 d . . . . .
 H3A H 0.1795 0.6373 0.4056 0.098 Uiso 1 1 calc GR . . . .
 H3B H 0.0583 0.5900 0.3845 0.098 Uiso 1 1 calc GR . . . .
 H3C H 0.1375 0.5792 0.3125 0.098 Uiso 1 1 calc GR . . . .
 C4 C 0.1231(5) 0.5489(4) 0.5524(4) 0.0510(14) Uani 1 1 d . . . . .
 H4 H 0.0826 0.6005 0.5291 0.061 Uiso 1 1 calc R . . . .
 C5 C 0.1291(6) 0.5336(5) 0.6417(4) 0.0556(16) Uani 1 1 d . . . . .
 H5 H 0.0940 0.5763 0.6790 0.067 Uiso 1 1 calc R . . . .
 C6 C 0.1861(6) 0.4564(5) 0.6749(4) 0.0554(16) Uani 1 1 d . . . . .
 H6 H 0.1896 0.4472 0.7347 0.066 Uiso 1 1 calc R . . . .
 C7 C 0.2397(5) 0.3906(4) 0.6202(3) 0.0435(13) Uani 1 1 d . . . . .
 C8 C 0.2981(5) 0.3108(4) 0.6616(4) 0.0444(13) Uani 1 1 d . . . . .
 H8 H 0.3076 0.3143 0.7234 0.053 Uiso 1 1 calc R . . . .
 C9 C 0.4596(6) 0.1055(5) 0.6445(4) 0.0636(18) Uani 1 1 d . . . . .
 H9A H 0.5277 0.0977 0.6866 0.076 Uiso 1 1 calc R . . . .
 H9B H 0.4811 0.1303 0.5923 0.076 Uiso 1 1 calc R . . . .
 C10 C 0.4023(7) 0.0077(5) 0.6175(4) 0.068(2) Uani 1 1 d . . . . .
 H10A H 0.4524 -0.0345 0.5883 0.082 Uiso 1 1 calc R . . . .
 H10B H 0.3910 -0.0207 0.6710 0.082 Uiso 1 1 calc R . . . .
 C11 C 0.2723(5) -0.0141(4) 0.4117(4) 0.0498(14) Uani 1 1 d . . . . .
 H11 H 0.2565 -0.0768 0.4243 0.060 Uiso 1 1 calc R . . . .
 C12 C 0.2541(5) 0.0033(4) 0.3186(4) 0.0451(13) Uani 1 1 d . . . . .
 C13 C 0.2529(5) 0.0980(4) 0.2940(4) 0.0407(12) Uani 1 1 d . . . . .
 C14 C 0.2202(5) 0.1172(4) 0.2020(4) 0.0421(13) Uani 1 1 d . . . . .
 C15 C 0.3510(5) 0.4623(4) 0.1535(4) 0.0445(13) Uani 1 1 d . . . . .
 C16 C 0.3931(5) 0.5289(4) 0.2285(4) 0.0477(14) Uani 1 1 d . . . . .
 C17 C 0.4390(7) 0.5448(6) 0.3884(4) 0.074(2) Uani 1 1 d . . . . .
 H17A H 0.4249 0.5123 0.4383 0.111 Uiso 1 1 calc GR . . . .
 H17B H 0.4196 0.6122 0.3970 0.111 Uiso 1 1 calc GR . . . .
 H17C H 0.5173 0.5403 0.3835 0.111 Uiso 1 1 calc GR . . . .
 C18 C 0.4476(6) 0.6153(5) 0.2213(5) 0.0598(17) Uani 1 1 d . . . . .
 H18 H 0.4761 0.6568 0.2718 0.072 Uiso 1 1 calc R . . . .
 C19 C 0.4589(7) 0.6388(5) 0.1366(5) 0.070(2) Uani 1 1 d . . . . .
 H19 H 0.4976 0.6957 0.1307 0.084 Uiso 1 1 calc R . . . .
 C20 C 0.4149(7) 0.5806(5) 0.0634(5) 0.0669(19) Uani 1 1 d . . . . .
 H20 H 0.4198 0.5998 0.0075 0.080 Uiso 1 1 calc R . . . .
 C21 C 0.3611(5) 0.4909(5) 0.0695(4) 0.0522(15) Uani 1 1 d . . . . .
 C22 C 0.3183(6) 0.4350(5) -0.0146(4) 0.0592(17) Uani 1 1 d . . . . .
 H22 H 0.3291 0.4624 -0.0658 0.071 Uiso 1 1 calc R . . . .
 C23 C 0.1974(9) 0.2203(8) -0.1396(5) 0.099(3) Uani 1 1 d . U . . .
 H23A H 0.1955 0.1988 -0.2022 0.119 Uiso 1 1 calc R . . . .
 H23B H 0.2469 0.1779 -0.1048 0.119 Uiso 1 1 calc R . . . .
 C24 C 0.0848(8) 0.2146(8) -0.1177(5) 0.091(3) Uani 1 1 d . U . . .
 H24A H 0.0296 0.2115 -0.1718 0.109 Uiso 1 1 calc R . . . .
 H24B H 0.0712 0.2725 -0.0797 0.109 Uiso 1 1 calc R . . . .
 C25 C 0.1448(8) 0.0570(6) 0.0481(5) 0.081(2) Uani 1 1 d . . . . .
 H25 H 0.1099 0.0039 0.0114 0.097 Uiso 1 1 calc R . . . .
 C26 C 0.1947(6) 0.0392(4) 0.1374(4) 0.0545(16) Uani 1 1 d . . . . .
 C27 C 0.2028(6) -0.0598(5) 0.1594(4) 0.0592(17) Uani 1 1 d . . . . .
 C28 C 0.2306(5) -0.0783(4) 0.2494(4) 0.0520(15) Uani 1 1 d . . . . .
 C29 C 0.2343(7) -0.1755(5) 0.2683(5) 0.0677(19) Uani 1 1 d . . . . .
 H29 H 0.2501 -0.1891 0.3273 0.081 Uiso 1 1 calc R . . . .
 C30 C 0.2152(7) -0.2518(5) 0.2016(6) 0.080(2) Uani 1 1 d . . . . .
 H30 H 0.2177 -0.3158 0.2163 0.096 Uiso 1 1 calc R . . . .
 C31 C 0.1930(8) -0.2340(6) 0.1147(6) 0.090(3) Uani 1 1 d . . . . .
 H31 H 0.1810 -0.2854 0.0698 0.108 Uiso 1 1 calc R . . . .
 C32 C 0.1884(8) -0.1395(5) 0.0938(5) 0.083(3) Uani 1 1 d . . . . .
 H32 H 0.1752 -0.1278 0.0342 0.099 Uiso 1 1 calc R . . . .
 C33 C 0.0477(6) 0.4041(6) 0.1337(4) 0.067(2) Uani 1 1 d . . . . .
 C34 C -0.0458(11) 0.4720(11) 0.1091(6) 0.165(7) Uani 1 1 d . . . . .
 H34A H -0.1075 0.4580 0.1387 0.247 Uiso 1 1 calc GR . . . .
 H34B H -0.0702 0.4638 0.0458 0.247 Uiso 1 1 calc GR . . . .
 H34C H -0.0198 0.5381 0.1271 0.247 Uiso 1 1 calc GR . . . .
 C35 C 0.4894(9) 0.2381(9) 0.1373(7) 0.153(4) Uani 1 1 d D U . . .
 H35A H 0.5101 0.1775 0.1625 0.183 Uiso 1 1 calc DR . . . .
 H35B H 0.5345 0.2391 0.0904 0.183 Uiso 1 1 calc DR . . . .
 C36 C 0.5676(13) 0.2998(11) 0.2039(10) 0.199(6) Uani 1 1 d D U . . .
 H36A H 0.6146 0.3373 0.1743 0.299 Uiso 1 1 calc GR . . . .
 H36B H 0.6137 0.2594 0.2422 0.299 Uiso 1 1 calc GR . . . .
 H36C H 0.5257 0.3430 0.2388 0.299 Uiso 1 1 calc GR . . . .
 C37 C 0.5134(5) 0.2641(4) 0.4136(4) 0.0483(14) Uani 1 1 d . . . . .
 C38 C 0.6388(6) 0.2654(6) 0.4147(6) 0.080(2) Uani 1 1 d . . . . .
 H38A H 0.6664 0.3316 0.4226 0.120 Uiso 1 1 calc GR . . . .
 H38B H 0.6547 0.2342 0.3592 0.120 Uiso 1 1 calc GR . . . .
 H38C H 0.6752 0.2311 0.4629 0.120 Uiso 1 1 calc GR . . . .
 C39 C 0.0597(5) 0.2247(4) 0.4237(4) 0.0480(14) Uani 1 1 d . . . . .
 C40 C -0.0608(6) 0.1909(5) 0.4241(6) 0.073(2) Uani 1 1 d . . . . .
 H40A H -0.0898 0.2273 0.4720 0.110 Uiso 1 1 d R . . . .
 H40B H -0.0615 0.1227 0.4323 0.110 Uiso 1 1 d R . . . .
 H40C H -0.1068 0.2012 0.3684 0.110 Uiso 1 1 d R . . . .
 Cl1 Cl 0.7899(6) 0.2804(6) 0.1471(5) 0.157(3) Uani 0.5 1 d . . P . .
 Cl2 Cl 0.8826(7) 0.0953(4) 0.1728(4) 0.145(3) Uani 0.5 1 d . . P . .
 C41 C 0.9110(12) 0.2049(12) 0.1705(10) 0.076(5) Uani 0.5 1 d . . P . .
 H41A H 0.9582 0.2108 0.1256 0.092 Uiso 0.5 1 calc R . P . .
 H41B H 0.9543 0.2295 0.2277 0.092 Uiso 0.5 1 calc R . P . .
 O18 O 0.4354(16) 0.0611(13) -0.0550(10) 0.148(6) Uani 0.5 1 d . U P . .
 H18A H 0.4573 0.0164 -0.0252 0.222 Uiso 0.5 1 calc DGR . P . .
 C42 C 0.507(2) 0.0780(16) -0.1050(15) 0.121(7) Uani 0.5 1 d . U P . .
 H42A H 0.4741 0.1179 -0.1499 0.181 Uiso 0.5 1 calc GR . P . .
 H42B H 0.5298 0.0174 -0.1329 0.181 Uiso 0.5 1 calc GR . P . .
 H42C H 0.5720 0.1114 -0.0695 0.181 Uiso 0.5 1 calc GR . P . .
 O19 O -0.0547(9) -0.1816(6) 0.3534(5) 0.130(3) Uani 1 1 d . . . . .
 H19A H -0.0647 -0.1948 0.4027 0.195 Uiso 1 1 calc GR . . . .
 C43 C -0.0464(12) -0.0807(8) 0.3535(7) 0.130(5) Uani 1 1 d . . . . .
 H43A H 0.0138 -0.0647 0.3231 0.194 Uiso 1 1 calc GR . . . .
 H43B H -0.0315 -0.0509 0.4138 0.194 Uiso 1 1 calc GR . . . .
 H43C H -0.1158 -0.0569 0.3236 0.194 Uiso 1 1 calc GR . . . .

loop_
  _atom_site_aniso_label
  _atom_site_aniso_U_11
  _atom_site_aniso_U_22
  _atom_site_aniso_U_33
  _atom_site_aniso_U_23
  _atom_site_aniso_U_13
  _atom_site_aniso_U_12
 Ce1 0.0488(2) 0.03830(19) 0.03184(17) 0.00278(12) 0.01034(13) 0.00383(14)
 Co1 0.0434(4) 0.0415(4) 0.0343(4) 0.0042(3) 0.0102(3) 0.0055(3)
 Co2 0.0507(5) 0.0527(5) 0.0321(4) -0.0008(3) 0.0091(3) 0.0030(4)
 O1 0.062(3) 0.040(2) 0.0348(19) 0.0007(16) 0.0092(18) 0.0000(18)
 O2 0.047(2) 0.042(2) 0.0343(18) 0.0027(16) 0.0153(16) 0.0074(17)
 O3 0.070(3) 0.040(2) 0.043(2) 0.0080(17) 0.0122(19) 0.0136(19)
 O4 0.080(3) 0.063(3) 0.041(2) 0.013(2) 0.009(2) 0.019(2)
 O5 0.084(3) 0.062(3) 0.050(2) 0.023(2) 0.013(2) -0.002(2)
 O6 0.067(3) 0.039(2) 0.0347(19) 0.0015(16) 0.0043(18) 0.0021(19)
 O7 0.057(2) 0.046(2) 0.0360(19) 0.0021(17) 0.0113(17) -0.0094(19)
 O8 0.060(3) 0.052(2) 0.039(2) -0.0005(18) 0.0060(18) -0.013(2)
 O9 0.107(4) 0.112(4) 0.032(2) 0.000(2) 0.016(2) -0.032(3)
 O10 0.107(5) 0.110(5) 0.057(3) 0.002(3) -0.010(3) -0.015(4)
 O11 0.059(3) 0.084(3) 0.043(2) 0.005(2) 0.013(2) 0.021(2)
 O12 0.071(3) 0.071(3) 0.040(2) 0.011(2) 0.014(2) 0.027(2)
 O13 0.083(2) 0.124(4) 0.086(3) 0.004(3) 0.028(2) 0.046(2)
 O14 0.046(2) 0.057(3) 0.054(2) 0.010(2) 0.0141(19) 0.0059(19)
 O15 0.052(3) 0.065(3) 0.055(3) 0.016(2) 0.019(2) -0.001(2)
 O16 0.043(2) 0.062(3) 0.045(2) 0.0093(19) 0.0124(18) 0.003(2)
 O17 0.048(2) 0.054(2) 0.055(2) 0.015(2) 0.0082(19) 0.0032(19)
 N1 0.049(3) 0.051(3) 0.035(2) 0.008(2) 0.005(2) 0.004(2)
 N2 0.052(3) 0.046(3) 0.043(3) 0.012(2) 0.012(2) 0.005(2)
 N3 0.063(3) 0.082(4) 0.031(2) 0.003(2) 0.011(2) -0.007(3)
 N4 0.097(5) 0.066(4) 0.042(3) -0.002(3) -0.009(3) -0.003(3)
 C1 0.045(3) 0.027(2) 0.037(3) -0.001(2) 0.016(2) 0.003(2)
 C2 0.044(3) 0.047(3) 0.038(3) -0.007(2) 0.011(2) -0.010(3)
 C3 0.092(5) 0.043(3) 0.063(4) 0.012(3) 0.013(4) 0.011(3)
 C4 0.051(4) 0.043(3) 0.059(4) -0.002(3) 0.014(3) 0.005(3)
 C5 0.062(4) 0.056(4) 0.051(4) -0.007(3) 0.023(3) 0.007(3)
 C6 0.066(4) 0.062(4) 0.040(3) -0.007(3) 0.020(3) 0.001(3)
 C7 0.045(3) 0.050(3) 0.036(3) -0.001(2) 0.011(2) 0.000(3)
 C8 0.052(3) 0.050(3) 0.032(3) 0.001(2) 0.012(2) -0.005(3)
 C9 0.067(4) 0.072(5) 0.051(4) 0.018(3) -0.001(3) 0.021(4)
 C10 0.099(6) 0.060(4) 0.048(4) 0.024(3) 0.008(4) 0.025(4)
 C11 0.052(4) 0.042(3) 0.057(4) 0.011(3) 0.012(3) 0.006(3)
 C12 0.041(3) 0.042(3) 0.053(3) 0.002(3) 0.012(3) 0.007(2)
 C13 0.038(3) 0.043(3) 0.041(3) 0.000(2) 0.008(2) 0.002(2)
 C14 0.044(3) 0.043(3) 0.041(3) 0.001(2) 0.011(2) 0.002(2)
 C15 0.043(3) 0.050(3) 0.041(3) 0.000(3) 0.011(2) 0.005(3)
 C16 0.052(4) 0.044(3) 0.049(3) 0.009(3) 0.011(3) 0.003(3)
 C17 0.088(5) 0.085(5) 0.045(4) 0.000(3) 0.000(4) -0.027(4)
 C18 0.069(4) 0.050(4) 0.060(4) 0.000(3) 0.012(3) -0.010(3)
 C19 0.087(5) 0.052(4) 0.073(5) 0.012(4) 0.020(4) -0.017(4)
 C20 0.085(5) 0.064(4) 0.059(4) 0.021(3) 0.022(4) -0.002(4)
 C21 0.054(4) 0.056(4) 0.051(3) 0.010(3) 0.019(3) 0.001(3)
 C22 0.066(4) 0.074(5) 0.042(3) 0.018(3) 0.015(3) -0.002(4)
 C23 0.112(6) 0.137(6) 0.049(4) -0.003(4) 0.021(4) -0.023(5)
 C24 0.093(5) 0.127(8) 0.050(4) 0.018(5) 0.000(4) -0.005(5)
 C25 0.118(7) 0.066(5) 0.053(4) -0.004(4) 0.000(4) -0.005(5)
 C26 0.068(4) 0.044(3) 0.046(3) -0.004(3) -0.002(3) -0.002(3)
 C27 0.070(4) 0.049(4) 0.056(4) 0.003(3) 0.005(3) 0.001(3)
 C28 0.052(4) 0.036(3) 0.068(4) 0.002(3) 0.010(3) 0.003(3)
 C29 0.081(5) 0.047(4) 0.075(5) 0.008(3) 0.013(4) 0.003(3)
 C30 0.097(6) 0.042(4) 0.101(6) -0.007(4) 0.022(5) 0.001(4)
 C31 0.123(8) 0.062(5) 0.077(6) -0.017(4) 0.008(5) -0.003(5)
 C32 0.123(7) 0.051(4) 0.067(5) -0.006(4) 0.001(5) -0.009(4)
 C33 0.073(5) 0.091(5) 0.044(4) 0.022(3) 0.020(3) 0.039(4)
 C34 0.185(12) 0.260(16) 0.059(5) 0.039(7) 0.031(6) 0.172(12)
 C35 0.116(3) 0.179(5) 0.154(5) 0.003(4) 0.000(3) 0.025(3)
 C36 0.170(7) 0.214(8) 0.188(8) -0.009(6) -0.030(6) 0.008(6)
 C37 0.041(3) 0.051(3) 0.053(3) -0.001(3) 0.013(3) -0.005(3)
 C38 0.047(4) 0.099(6) 0.099(6) 0.015(5) 0.023(4) -0.004(4)
 C39 0.048(3) 0.040(3) 0.055(4) -0.004(3) 0.012(3) 0.000(3)
 C40 0.049(4) 0.066(5) 0.106(6) 0.015(4) 0.016(4) -0.002(3)
 Cl1 0.116(5) 0.179(7) 0.158(6) -0.021(5) -0.007(4) 0.009(5)
 Cl2 0.241(9) 0.098(4) 0.088(4) -0.004(3) 0.016(4) -0.016(5)
 C41 0.048(8) 0.104(12) 0.070(9) 0.009(8) -0.013(7) -0.031(8)
 O18 0.191(14) 0.153(12) 0.111(10) 0.006(9) 0.058(10) 0.089(11)
 C42 0.143(15) 0.116(13) 0.130(14) 0.051(11) 0.077(12) 0.045(12)
 O19 0.171(8) 0.144(7) 0.082(5) 0.006(4) 0.044(5) -0.025(6)
 C43 0.209(14) 0.085(7) 0.106(8) 0.008(6) 0.059(8) -0.017(8)

_geom_special_details
;
 All esds (except the esd in the dihedral angle between two l.s. planes)
 are estimated using the full covariance matrix.  The cell esds are taken
 into account individually in the estimation of esds in distances, angles
 and torsion angles; correlations between esds in cell parameters are only
 used when they are defined by crystal symmetry.  An approximate (isotropic)
 treatment of cell esds is used for estimating esds involving l.s. planes.
;
loop_
  _geom_bond_atom_site_label_1
  _geom_bond_atom_site_label_2
  _geom_bond_distance
  _geom_bond_site_symmetry_2
  _geom_bond_publ_flag
 Ce1 Co1 3.4014(8) . ?
 Ce1 O1 2.421(4) . ?
 Ce1 O2 2.461(3) . ?
 Ce1 O3 2.688(4) . ?
 Ce1 O6 2.467(4) . ?
 Ce1 O7 2.522(4) . ?
 Ce1 O8 2.655(4) . ?
 Ce1 O12 2.437(4) . ?
 Ce1 O15 2.528(4) . ?
 Ce1 O17 2.527(4) . ?
 Co1 O1 2.018(4) . ?
 Co1 O2 2.082(4) . ?
 Co1 O14 2.088(4) . ?
 Co1 O16 2.123(4) . ?
 Co1 N1 2.096(4) . ?
 Co1 N2 2.115(5) . ?
 Co2 O6 2.021(4) . ?
 Co2 O7 2.052(4) . ?
 Co2 O11 2.057(4) . ?
 Co2 O13 2.167(5) . ?
 Co2 N3 2.123(5) . ?
 Co2 N4 2.139(6) . ?
 O1 C13 1.301(6) . ?
 O2 C1 1.318(6) . ?
 O3 C2 1.399(6) . ?
 O3 C3 1.424(7) . ?
 O4 N1 1.402(6) . ?
 O4 C9 1.432(8) . ?
 O5 N2 1.434(6) . ?
 O5 C10 1.435(8) . ?
 O6 C14 1.295(7) . ?
 O7 C15 1.316(7) . ?
 O8 C16 1.388(7) . ?
 O8 C17 1.427(7) . ?
 O9 N3 1.424(6) . ?
 O9 C23 1.509(11) . ?
 O10 N4 1.435(7) . ?
 O10 C24 1.462(11) . ?
 O11 C33 1.258(8) . ?
 O12 C33 1.251(7) . ?
 O13 C35 1.560(6) . ?
 O14 C37 1.247(7) . ?
 O15 C37 1.255(7) . ?
 O16 C39 1.266(7) . ?
 O17 C39 1.251(7) . ?
 N1 C8 1.282(7) . ?
 N2 C11 1.277(7) . ?
 N3 C22 1.292(8) . ?
 N4 C25 1.288(10) . ?
 C1 C2 1.411(8) . ?
 C1 C7 1.408(7) . ?
 C2 C4 1.370(8) . ?
 C4 C5 1.393(9) . ?
 C5 C6 1.364(9) . ?
 C6 C7 1.404(8) . ?
 C7 C8 1.450(8) . ?
 C9 C10 1.500(10) . ?
 C11 C12 1.447(8) . ?
 C12 C13 1.393(8) . ?
 C12 C28 1.459(8) . ?
 C13 C14 1.449(8) . ?
 C14 C26 1.382(8) . ?
 C15 C16 1.419(8) . ?
 C15 C21 1.403(8) . ?
 C16 C18 1.381(8) . ?
 C18 C19 1.395(10) . ?
 C19 C20 1.342(10) . ?
 C20 C21 1.413(9) . ?
 C21 C22 1.447(9) . ?
 C23 C24 1.454(12) . ?
 C25 C26 1.444(10) . ?
 C26 C27 1.437(9) . ?
 C27 C28 1.410(9) . ?
 C27 C32 1.402(9) . ?
 C28 C29 1.396(9) . ?
 C29 C30 1.381(10) . ?
 C30 C31 1.360(12) . ?
 C31 C32 1.370(11) . ?
 C33 C34 1.492(11) . ?
 C35 C36 1.469(8) . ?
 C37 C38 1.509(9) . ?
 C39 C40 1.524(9) . ?
 Cl1 C41 1.804(17) . ?
 Cl2 C41 1.553(16) . ?
 O18 C42 1.28(3) . ?
 O19 C43 1.394(12) . ?

loop_
  _geom_angle_atom_site_label_1
  _geom_angle_atom_site_label_2
  _geom_angle_atom_site_label_3
  _geom_angle
  _geom_angle_site_symmetry_1
  _geom_angle_site_symmetry_3
  _geom_angle_publ_flag
 O1 Ce1 Co1 35.79(8) . . ?
 O1 Ce1 O2 73.24(12) . . ?
 O1 Ce1 O3 128.55(12) . . ?
 O1 Ce1 O6 62.39(12) . . ?
 O1 Ce1 O7 115.39(13) . . ?
 O1 Ce1 O8 136.95(14) . . ?
 O1 Ce1 O12 129.54(15) . . ?
 O1 Ce1 O15 68.21(14) . . ?
 O1 Ce1 O17 69.66(14) . . ?
 O2 Ce1 Co1 37.45(8) . . ?
 O2 Ce1 O3 60.44(12) . . ?
 O2 Ce1 O6 135.35(12) . . ?
 O2 Ce1 O7 147.76(13) . . ?
 O2 Ce1 O8 91.54(12) . . ?
 O2 Ce1 O15 71.49(13) . . ?
 O2 Ce1 O17 72.66(13) . . ?
 O3 Ce1 Co1 95.37(8) . . ?
 O6 Ce1 Co1 98.05(9) . . ?
 O6 Ce1 O3 151.91(14) . . ?
 O6 Ce1 O7 64.67(13) . . ?
 O6 Ce1 O8 124.04(13) . . ?
 O6 Ce1 O15 95.34(14) . . ?
 O6 Ce1 O17 87.09(14) . . ?
 O7 Ce1 Co1 142.19(10) . . ?
 O7 Ce1 O3 115.69(12) . . ?
 O7 Ce1 O8 60.38(11) . . ?
 O7 Ce1 O15 82.90(13) . . ?
 O7 Ce1 O17 139.43(13) . . ?
 O8 Ce1 Co1 118.81(9) . . ?
 O8 Ce1 O3 68.54(13) . . ?
 O12 Ce1 Co1 142.73(11) . . ?
 O12 Ce1 O2 130.04(13) . . ?
 O12 Ce1 O3 74.56(13) . . ?
 O12 Ce1 O6 79.85(14) . . ?
 O12 Ce1 O7 70.42(14) . . ?
 O12 Ce1 O8 91.28(15) . . ?
 O12 Ce1 O15 152.41(15) . . ?
 O12 Ce1 O17 76.62(14) . . ?
 O15 Ce1 Co1 64.69(10) . . ?
 O15 Ce1 O3 112.72(14) . . ?
 O15 Ce1 O8 68.78(14) . . ?
 O17 Ce1 Co1 66.12(9) . . ?
 O17 Ce1 O3 75.98(13) . . ?
 O17 Ce1 O8 144.44(13) . . ?
 O17 Ce1 O15 130.60(13) . . ?
 O1 Co1 Ce1 44.57(11) . . ?
 O1 Co1 O2 90.51(15) . . ?
 O1 Co1 O14 87.25(17) . . ?
 O1 Co1 O16 88.61(16) . . ?
 O1 Co1 N1 176.68(18) . . ?
 O1 Co1 N2 83.72(17) . . ?
 O2 Co1 Ce1 45.94(9) . . ?
 O2 Co1 O14 88.61(16) . . ?
 O2 Co1 O16 85.95(16) . . ?
 O2 Co1 N1 86.52(17) . . ?
 O2 Co1 N2 171.59(17) . . ?
 O14 Co1 Ce1 87.22(12) . . ?
 O14 Co1 O16 173.13(16) . . ?
 O14 Co1 N1 94.17(18) . . ?
 O14 Co1 N2 97.19(18) . . ?
 O16 Co1 Ce1 85.98(11) . . ?
 N1 Co1 Ce1 132.44(14) . . ?
 N1 Co1 O16 89.69(17) . . ?
 N1 Co1 N2 99.06(19) . . ?
 N2 Co1 Ce1 127.98(13) . . ?
 N2 Co1 O16 87.79(18) . . ?
 O6 Co2 O7 81.89(15) . . ?
 O6 Co2 O11 96.37(17) . . ?
 O6 Co2 O13 86.4(2) . . ?
 O6 Co2 N3 168.76(18) . . ?
 O6 Co2 N4 82.30(19) . . ?
 O7 Co2 O11 90.88(18) . . ?
 O7 Co2 O13 89.8(2) . . ?
 O7 Co2 N3 88.28(18) . . ?
 O7 Co2 N4 163.9(2) . . ?
 O11 Co2 O13 177.2(2) . . ?
 O11 Co2 N3 89.2(2) . . ?
 O11 Co2 N4 94.1(2) . . ?
 N3 Co2 O13 88.1(2) . . ?
 N3 Co2 N4 107.1(2) . . ?
 N4 Co2 O13 86.0(3) . . ?
 Co1 O1 Ce1 99.64(14) . . ?
 C13 O1 Ce1 124.9(3) . . ?
 C13 O1 Co1 133.9(4) . . ?
 Co1 O2 Ce1 96.61(13) . . ?
 C1 O2 Ce1 125.9(3) . . ?
 C1 O2 Co1 122.2(3) . . ?
 C2 O3 Ce1 117.5(3) . . ?
 C2 O3 C3 117.2(5) . . ?
 C3 O3 Ce1 125.1(4) . . ?
 N1 O4 C9 111.2(4) . . ?
 N2 O5 C10 110.9(5) . . ?
 Co2 O6 Ce1 105.41(16) . . ?
 C14 O6 Ce1 122.8(3) . . ?
 C14 O6 Co2 129.3(3) . . ?
 Co2 O7 Ce1 102.56(15) . . ?
 C15 O7 Ce1 125.0(3) . . ?
 C15 O7 Co2 128.9(3) . . ?
 C16 O8 Ce1 120.3(3) . . ?
 C16 O8 C17 117.3(5) . . ?
 C17 O8 Ce1 121.2(4) . . ?
 N3 O9 C23 111.1(5) . . ?
 N4 O10 C24 109.5(6) . . ?
 C33 O11 Co2 127.6(4) . . ?
 C33 O12 Ce1 140.2(4) . . ?
 C35 O13 Co2 118.3(6) . . ?
 C37 O14 Co1 124.9(4) . . ?
 C37 O15 Ce1 137.1(4) . . ?
 C39 O16 Co1 124.9(4) . . ?
 C39 O17 Ce1 135.7(4) . . ?
 O4 N1 Co1 125.3(3) . . ?
 C8 N1 Co1 123.9(4) . . ?
 C8 N1 O4 110.3(4) . . ?
 O5 N2 Co1 116.1(3) . . ?
 C11 N2 Co1 128.1(4) . . ?
 C11 N2 O5 109.8(5) . . ?
 O9 N3 Co2 127.1(4) . . ?
 C22 N3 Co2 125.5(4) . . ?
 C22 N3 O9 107.3(5) . . ?
 O10 N4 Co2 125.1(5) . . ?
 C25 N4 Co2 126.2(5) . . ?
 C25 N4 O10 108.6(6) . . ?
 O2 C1 C2 118.7(5) . . ?
 O2 C1 C7 124.8(5) . . ?
 C7 C1 C2 116.5(5) . . ?
 O3 C2 C1 113.3(4) . . ?
 C4 C2 O3 123.5(6) . . ?
 C4 C2 C1 123.2(5) . . ?
 C2 C4 C5 118.7(6) . . ?
 C6 C5 C4 120.4(6) . . ?
 C5 C6 C7 121.0(6) . . ?
 C1 C7 C8 123.0(5) . . ?
 C6 C7 C1 120.0(5) . . ?
 C6 C7 C8 116.9(5) . . ?
 N1 C8 C7 126.7(5) . . ?
 O4 C9 C10 112.8(6) . . ?
 O5 C10 C9 115.6(5) . . ?
 N2 C11 C12 126.7(6) . . ?
 C11 C12 C28 120.2(5) . . ?
 C13 C12 C11 120.6(5) . . ?
 C13 C12 C28 119.1(5) . . ?
 O1 C13 C12 124.8(5) . . ?
 O1 C13 C14 113.9(5) . . ?
 C12 C13 C14 121.2(5) . . ?
 O6 C14 C13 115.3(5) . . ?
 O6 C14 C26 125.8(5) . . ?
 C26 C14 C13 118.9(5) . . ?
 O7 C15 C16 118.2(5) . . ?
 O7 C15 C21 125.1(5) . . ?
 C21 C15 C16 116.7(5) . . ?
 O8 C16 C15 113.8(5) . . ?
 C18 C16 O8 123.6(5) . . ?
 C18 C16 C15 122.6(6) . . ?
 C16 C18 C19 118.4(6) . . ?
 C20 C19 C18 121.0(6) . . ?
 C19 C20 C21 121.4(6) . . ?
 C15 C21 C20 119.8(6) . . ?
 C15 C21 C22 124.6(6) . . ?
 C20 C21 C22 115.6(6) . . ?
 N3 C22 C21 127.1(6) . . ?
 C24 C23 O9 109.3(8) . . ?
 C23 C24 O10 109.9(8) . . ?
 N4 C25 C26 126.6(7) . . ?
 C14 C26 C25 119.4(6) . . ?
 C14 C26 C27 121.5(6) . . ?
 C27 C26 C25 118.6(6) . . ?
 C28 C27 C26 119.5(5) . . ?
 C32 C27 C26 122.1(6) . . ?
 C32 C27 C28 118.3(6) . . ?
 C27 C28 C12 119.6(5) . . ?
 C29 C28 C12 122.6(6) . . ?
 C29 C28 C27 117.8(6) . . ?
 C30 C29 C28 121.8(7) . . ?
 C31 C30 C29 120.3(8) . . ?
 C30 C31 C32 119.4(7) . . ?
 C31 C32 C27 122.2(8) . . ?
 O11 C33 C34 118.1(6) . . ?
 O12 C33 O11 124.8(6) . . ?
 O12 C33 C34 117.1(6) . . ?
 C36 C35 O13 163.2(12) . . ?
 O14 C37 O15 126.0(6) . . ?
 O14 C37 C38 116.6(6) . . ?
 O15 C37 C38 117.4(6) . . ?
 O16 C39 C40 116.2(6) . . ?
 O17 C39 O16 126.1(6) . . ?
 O17 C39 C40 117.6(6) . . ?
 Cl2 C41 Cl1 114.4(9) . . ?

loop_
  _geom_torsion_atom_site_label_1
  _geom_torsion_atom_site_label_2
  _geom_torsion_atom_site_label_3
  _geom_torsion_atom_site_label_4
  _geom_torsion
  _geom_torsion_site_symmetry_1
  _geom_torsion_site_symmetry_2
  _geom_torsion_site_symmetry_3
  _geom_torsion_site_symmetry_4
  _geom_torsion_publ_flag
 Ce1 O1 C13 C12 -169.6(4) . . . . ?
 Ce1 O1 C13 C14 8.8(7) . . . . ?
 Ce1 O2 C1 C2 -19.0(7) . . . . ?
 Ce1 O2 C1 C7 159.7(4) . . . . ?
 Ce1 O3 C2 C1 14.1(6) . . . . ?
 Ce1 O3 C2 C4 -165.3(4) . . . . ?
 Ce1 O6 C14 C13 -2.5(7) . . . . ?
 Ce1 O6 C14 C26 175.0(5) . . . . ?
 Ce1 O7 C15 C16 17.5(7) . . . . ?
 Ce1 O7 C15 C21 -164.4(5) . . . . ?
 Ce1 O8 C16 C15 -5.8(7) . . . . ?
 Ce1 O8 C16 C18 173.1(5) . . . . ?
 Ce1 O12 C33 O11 8.0(14) . . . . ?
 Ce1 O12 C33 C34 -172.5(8) . . . . ?
 Ce1 O15 C37 O14 -0.6(10) . . . . ?
 Ce1 O15 C37 C38 -179.6(5) . . . . ?
 Ce1 O17 C39 O16 8.0(9) . . . . ?
 Ce1 O17 C39 C40 -171.3(4) . . . . ?
 Co1 O1 C13 C12 -7.0(9) . . . . ?
 Co1 O1 C13 C14 171.4(4) . . . . ?
 Co1 O2 C1 C2 -147.6(4) . . . . ?
 Co1 O2 C1 C7 31.2(7) . . . . ?
 Co1 O14 C37 O15 3.3(9) . . . . ?
 Co1 O14 C37 C38 -177.7(5) . . . . ?
 Co1 O16 C39 O17 -14.6(8) . . . . ?
 Co1 O16 C39 C40 164.8(4) . . . . ?
 Co1 N1 C8 C7 -8.1(8) . . . . ?
 Co1 N2 C11 C12 18.8(9) . . . . ?
 Co2 O6 C14 C13 156.7(4) . . . . ?
 Co2 O6 C14 C26 -25.8(9) . . . . ?
 Co2 O7 C15 C16 172.4(4) . . . . ?
 Co2 O7 C15 C21 -9.4(9) . . . . ?
 Co2 O11 C33 O12 -17.6(12) . . . . ?
 Co2 O11 C33 C34 162.9(9) . . . . ?
 Co2 O13 C35 C36 2(4) . . . . ?
 Co2 N3 C22 C21 1.8(11) . . . . ?
 Co2 N4 C25 C26 4.3(14) . . . . ?
 O1 C13 C14 O6 -3.7(7) . . . . ?
 O1 C13 C14 C26 178.6(5) . . . . ?
 O2 C1 C2 O3 1.2(7) . . . . ?
 O2 C1 C2 C4 -179.4(5) . . . . ?
 O2 C1 C7 C6 177.7(5) . . . . ?
 O2 C1 C7 C8 0.7(9) . . . . ?
 O3 C2 C4 C5 -179.8(5) . . . . ?
 O4 N1 C8 C7 179.3(5) . . . . ?
 O4 C9 C10 O5 55.0(8) . . . . ?
 O5 N2 C11 C12 169.9(5) . . . . ?
 O6 C14 C26 C25 -7.3(11) . . . . ?
 O6 C14 C26 C27 -179.1(6) . . . . ?
 O7 C15 C16 O8 -6.6(8) . . . . ?
 O7 C15 C16 C18 174.5(6) . . . . ?
 O7 C15 C21 C20 -175.9(6) . . . . ?
 O7 C15 C21 C22 5.0(10) . . . . ?
 O8 C16 C18 C19 -177.2(6) . . . . ?
 O9 N3 C22 C21 -179.6(7) . . . . ?
 O9 C23 C24 O10 -137.3(7) . . . . ?
 O10 N4 C25 C26 -172.4(8) . . . . ?
 N1 O4 C9 C10 -98.1(6) . . . . ?
 N2 O5 C10 C9 59.0(7) . . . . ?
 N2 C11 C12 C13 -13.3(10) . . . . ?
 N2 C11 C12 C28 170.1(6) . . . . ?
 N3 O9 C23 C24 71.4(8) . . . . ?
 N4 O10 C24 C23 67.3(8) . . . . ?
 N4 C25 C26 C14 17.5(14) . . . . ?
 N4 C25 C26 C27 -170.5(9) . . . . ?
 C1 C2 C4 C5 0.9(9) . . . . ?
 C1 C7 C8 N1 -13.7(9) . . . . ?
 C2 C1 C7 C6 -3.6(8) . . . . ?
 C2 C1 C7 C8 179.5(5) . . . . ?
 C2 C4 C5 C6 -1.7(10) . . . . ?
 C3 O3 C2 C1 -169.6(5) . . . . ?
 C3 O3 C2 C4 11.0(8) . . . . ?
 C4 C5 C6 C7 -0.2(10) . . . . ?
 C5 C6 C7 C1 2.9(9) . . . . ?
 C5 C6 C7 C8 -180.0(6) . . . . ?
 C6 C7 C8 N1 169.3(6) . . . . ?
 C7 C1 C2 O3 -177.6(5) . . . . ?
 C7 C1 C2 C4 1.8(8) . . . . ?
 C9 O4 N1 Co1 22.6(7) . . . . ?
 C9 O4 N1 C8 -165.0(5) . . . . ?
 C10 O5 N2 Co1 -82.2(5) . . . . ?
 C10 O5 N2 C11 122.8(6) . . . . ?
 C11 C12 C13 O1 6.6(9) . . . . ?
 C11 C12 C13 C14 -171.7(5) . . . . ?
 C11 C12 C28 C27 174.2(6) . . . . ?
 C11 C12 C28 C29 -5.8(10) . . . . ?
 C12 C13 C14 O6 174.8(5) . . . . ?
 C12 C13 C14 C26 -2.9(9) . . . . ?
 C12 C28 C29 C30 -177.9(7) . . . . ?
 C13 C12 C28 C27 -2.4(9) . . . . ?
 C13 C12 C28 C29 177.5(6) . . . . ?
 C13 C14 C26 C25 170.1(7) . . . . ?
 C13 C14 C26 C27 -1.7(10) . . . . ?
 C14 C26 C27 C28 4.0(11) . . . . ?
 C14 C26 C27 C32 -173.4(7) . . . . ?
 C15 C16 C18 C19 1.7(10) . . . . ?
 C15 C21 C22 N3 -1.1(12) . . . . ?
 C16 C15 C21 C20 2.3(9) . . . . ?
 C16 C15 C21 C22 -176.9(6) . . . . ?
 C16 C18 C19 C20 2.1(12) . . . . ?
 C17 O8 C16 C15 161.5(6) . . . . ?
 C17 O8 C16 C18 -19.5(9) . . . . ?
 C18 C19 C20 C21 -3.7(12) . . . . ?
 C19 C20 C21 C15 1.3(11) . . . . ?
 C19 C20 C21 C22 -179.4(7) . . . . ?
 C20 C21 C22 N3 179.7(7) . . . . ?
 C21 C15 C16 O8 175.1(5) . . . . ?
 C21 C15 C16 C18 -3.8(9) . . . . ?
 C23 O9 N3 Co2 -10.6(9) . . . . ?
 C23 O9 N3 C22 170.9(7) . . . . ?
 C24 O10 N4 Co2 12.3(9) . . . . ?
 C24 O10 N4 C25 -171.0(8) . . . . ?
 C25 C26 C27 C28 -167.8(7) . . . . ?
 C25 C26 C27 C32 14.8(12) . . . . ?
 C26 C27 C28 C12 -1.9(10) . . . . ?
 C26 C27 C28 C29 178.1(7) . . . . ?
 C26 C27 C32 C31 -178.1(9) . . . . ?
 C27 C28 C29 C30 2.0(11) . . . . ?
 C28 C12 C13 O1 -176.7(5) . . . . ?
 C28 C12 C13 C14 4.9(8) . . . . ?
 C28 C27 C32 C31 4.4(13) . . . . ?
 C28 C29 C30 C31 0.6(13) . . . . ?
 C29 C30 C31 C32 -0.7(15) . . . . ?
 C30 C31 C32 C27 -1.8(15) . . . . ?
 C32 C27 C28 C12 175.6(7) . . . . ?
 C32 C27 C28 C29 -4.4(11) . . . . ?

loop_
  _refln_index_h
  _refln_index_k
  _refln_index_l
  _refln_F_squared_meas
  _refln_F_squared_sigma
  _refln_scale_group_code
 -12 6 -9 252.117 491.699 4
 -12 7 -9 3322.43 1099.34 4
 -12 7 -8 2814.98 1010.27 4
 -12 7 -7 1519.52 835.143 4
 -12 7 -6 1121.96 847.694 4
 -12 7 -5 1269.66 646.351 4
 -12 7 -4 3708.4 1033.4 4
 -12 8 -7 3426.55 1136.28 4
 -12 8 -6 11202.1 1961.52 4
 -12 8 -5 -54.8213 523.106 4
 -12 8 -4 2228.17 990.601 4
 -12 8 -3 -6.14526 460.585 4
 -12 9 -5 8892.13 1789.18 4
 -12 9 -4 1243.52 772.664 4
 -12 9 -3 204.771 483.582 4
 -12 9 -2 6181.25 1441 4
 -12 9 -1 896.873 738.785 4
 -12 10 -2 3417.52 1083.25 4
 -12 10 -1 2988.27 1096.51 4
 -11 5 -10 5836.75 1310.21 4
 -11 5 -9 1224.26 685.779 4
 -11 5 -8 3526.51 1035.2 4
 -11 5 -7 -1123.33 715.52 4
 -11 5 -6 20.4045 447.716 4
 -11 5 -5 9587.24 1548.88 4
 -11 6 -11 -66.9224 470.481 4
 -11 6 -10 777.133 613.875 4
 -11 6 -9 17575.5 2242.68 4
 -11 6 -8 -45.7608 491.37 4
 -11 6 -7 -1052.71 671.308 4
 -11 6 -6 1582.77 613.239 4
 -11 6 -5 717.201 638.113 4
 -11 6 -4 18716.9 2227.26 4
 -11 6 -3 9518.45 1593.4 4
 -11 7 -11 1117.58 664.457 4
 -11 7 -10 1804.95 904.746 4
 -11 7 -9 2449.5 977.532 4
 -11 7 -8 1540.26 876.474 4
 -11 7 -7 4578.83 1171.66 4
 -11 7 -6 3306.84 1038.83 4
 -11 7 -5 -450.848 572.916 4
 -11 7 -4 -120.259 661.977 4
 -11 7 -3 164.336 505.626 4
 -11 7 -2 15820.1 2062.88 4
 -11 7 -1 16230.4 2053.97 4
 -11 8 -10 2540.12 1015.57 4
 -11 8 -9 666.474 762.803 4
 -11 8 -8 7363.36 1580.45 4
 -11 8 -7 6267.99 1447.84 4
 -11 8 -6 1676.73 848.58 4
 -11 8 -5 8012.45 1574.2 4
 -11 8 -4 -222.569 646.513 4
 -11 8 -3 4777.16 1264.47 4
 -11 8 -2 10760.2 1776.89 4
 -11 8 -1 3253.17 1069.32 4
 -11 8 0 17623.1 2196.93 4
 -11 9 -8 -154.001 719.404 4
 -11 9 -7 2161.69 944.996 4
 -11 9 -6 15580.3 2213.55 4
 -11 9 -5 241.157 537.777 4
 -11 9 -4 400.086 603.838 4
 -11 9 -3 1645.47 732.553 4
 -11 9 -2 910.65 684.991 4
 -11 9 -1 14025.5 1975.44 4
 -11 9 0 4945.79 1274.49 4
 -11 9 1 1011.23 688.941 4
 -11 10 -6 411.916 689.728 4
 -11 10 -5 2352.12 961.284 4
 -11 10 -4 1648.21 885.344 4
 -11 10 -3 809.615 690.499 4
 -11 10 -2 4201.05 1182.42 4
 -11 10 -1 823.309 604.686 4
 -11 10 0 585.716 569.712 4
 -11 10 1 8437.17 1600.58 4
 -11 11 -4 1043.06 763.152 4
 -11 11 -3 774.022 681.495 4
 -11 11 -2 4140.79 1266.51 4
 -11 11 -1 676.569 628.142 4
 -11 11 0 4448.58 1274.01 4
 -11 11 1 4377.89 1272.83 4
 -11 11 2 311.673 587.901 4
 -11 12 0 -793.111 666.873 4
 -11 12 1 3857.97 1145.42 4
 -11 12 2 12224.5 2010.17 4
 -10 4 -10 5320.03 1164.33 4
 -10 4 -9 7101.41 1319.12 4
 -10 4 -8 216.327 378.51 4
 -10 4 -7 811.908 456.514 4
 -10 4 -6 4552.29 1048.19 4
 -10 4 -5 13114.5 1685.1 4
 -10 4 -4 12907.2 1667.6 4
 -10 5 -11 183.747 514.901 4
 -10 5 -10 3261.79 977.027 4
 -10 5 -9 18495.3 2139.78 4
 -10 5 -8 911.707 551.724 4
 -10 5 -7 278.49 381.748 4
 -10 5 -6 1910.29 724.386 4
 -10 5 -5 9177.87 1492.8 4
 -10 5 -4 27864.1 2543.35 4
 -10 5 -3 151.05 425.319 4
 -10 5 -2 -189.522 507.773 4
 -10 6 -11 -282.38 613.519 4
 -10 6 -10 11104.9 1738.13 4
 -10 6 -9 745.705 664.156 4
 -10 6 -8 5898.98 1289.5 4
 -10 6 -7 4481.06 1106.11 4
 -10 6 -6 -82.981 493.144 4
 -10 6 -5 12805.6 1794.54 4
 -10 6 -4 92.1484 386.349 4
 -10 6 -3 1311.52 637.706 4
 -10 6 -2 24699.3 2427.75 4
 -10 6 -1 8022.09 1369.76 4
 -10 7 -12 -143.957 531.606 4
 -10 7 -11 -237.921 632.642 4
 -10 7 -10 -1107.78 712.901 4
 -10 7 -9 14662.2 2030.58 4
 -10 7 -8 2819.65 1004.57 4
 -10 7 -7 2753.42 984.216 4
 -10 7 -6 -160.738 607.8 4
 -10 7 -5 -195.328 583.69 4
 -10 7 -4 6984.37 1357.75 4
 -10 7 -3 6501.72 1312.4 4
 -10 7 -2 6413.65 1302.68 4
 -10 7 -1 14695.6 1868.25 4
 -10 7 0 410.695 448.518 4
 -10 7 1 4372.39 1017.83 4
 -10 8 -12 1839.53 846.764 4
 -10 8 -11 3483.07 1118.38 4
 -10 8 -10 2992.23 1040.38 4
 -10 8 -9 3961.08 1145.39 4
 -10 8 -8 256.928 572.828 4
 -10 8 -7 3283.91 979.545 4
 -10 8 -6 25803.9 2706.78 4
 -10 8 -5 639.589 555.04 4
 -10 8 -4 1162.68 581.954 4
 -10 8 -3 1453.65 706.919 4
 -10 8 -2 5447.23 1210.56 4
 -10 8 -1 25708.2 2612.55 4
 -10 8 0 -1394.67 728.55 4
 -10 8 1 4489.99 1106.74 4
 -10 9 -11 460.03 558.256 4
 -10 9 -10 4423.35 1261.96 4
 -10 9 -9 107.465 480.091 4
 -10 9 -8 6504.89 1429.25 4
 -10 9 -7 7448.41 1556.07 4
 -10 9 -6 2395.14 846.689 4
 -10 9 -5 13372.3 2032.6 4
 -10 9 -4 242.423 484.132 4
 -10 9 -3 -619.098 693.879 4
 -10 9 -2 10894.4 1753.44 4
 -10 9 -1 280.616 492.092 4
 -10 9 0 7168.63 1385.67 4
 -10 9 1 13881.5 1913.53 4
 -10 9 2 771.221 527.514 4
 -10 10 -9 -1619.32 861.79 4
 -10 10 -8 -720.384 761.514 4
 -10 10 -7 -1088.55 764.791 4
 -10 10 -6 14348.4 2217.25 4
 -10 10 -5 1621.28 782.226 4
 -10 10 -4 263.032 486.383 4
 -10 10 -3 3906.06 1177.83 4
 -10 10 -2 689.523 598.114 4
 -10 10 -1 8332.32 1563.81 4
 -10 10 0 5997.91 1333.79 4
 -10 10 1 1365.4 731.637 4
 -10 10 2 8270.5 1538.58 4
 -10 10 3 2756.84 1009.85 4
 -10 11 -7 3434 1101.54 4
 -10 11 -6 3982.43 1273.28 4
 -10 11 -5 1524.44 935.851 4
 -10 11 -4 3910.04 1132.65 4
 -10 11 -3 6966.3 1563.91 4
 -10 11 -2 6.13138 437.666 4
 -10 11 -1 980.292 524.521 4
 -10 11 0 -753.638 672.273 4
 -10 11 1 8920.88 1598.27 4
 -10 11 2 10741.6 1775.88 4
 -10 11 3 -1540.58 872.046 4
 -10 12 -4 4564.12 1327.69 4
 -10 12 -3 1135.62 902.24 4
 -10 12 -2 9514.53 1768.89 4
 -10 12 -1 -309.648 622.174 4
 -10 12 0 3145.44 1040.32 4
 -10 12 1 7855.27 1580.6 4
 -10 12 2 -194.902 541.108 4
 -10 12 3 9006.14 1653.12 4
 -10 12 4 80.0437 606.443 4
 -10 13 -1 -260.073 586.222 4
 -10 13 0 -175.55 660.627 4
 -10 13 1 -611.028 552.839 4
 -10 13 2 5566.75 1368.19 4
 -10 13 3 4375.92 1218.27 4
 -10 13 4 651.874 715.83 4
 -9 -12 -4 962.438 617.824 6
 -9 -1 3 23743.3 1351.52 5
 -9 -1 4 6365.57 652.615 5
 -9 0 1 55758.5 2220.89 5
 -9 0 2 16762.3 1039.52 5
 -9 0 3 25452.7 1199.42 5
 -9 3 -10 641.322 476.996 4
 -9 3 -9 6563.8 1155.69 4
 -9 3 -8 -1098.67 549.629 4
 -9 3 -7 10667.5 1429.32 4
 -9 3 -6 12094.2 1510.4 4
 -9 3 -5 4550.14 974.952 4
 -9 3 -4 36262 2643.01 4
 -9 4 -11 1003.55 582.627 4
 -9 4 -10 8096.34 1340.35 4
 -9 4 -9 7204.6 1280.65 4
 -9 4 -8 1041.8 563.298 4
 -9 4 -7 -190.154 424.121 4
 -9 4 -6 270.177 391.288 4
 -9 4 -5 35791.7 2691.55 4
 -9 4 -4 21575.7 2114.71 4
 -9 4 -3 3582.71 847.411 4
 -9 4 -2 15556.5 1702.15 4
 -9 5 -12 1847.42 770.66 4
 -9 5 -11 2993.4 845.39 4
 -9 5 -10 12794.4 1728.18 4
 -9 5 -9 3858.21 975.031 4
 -9 5 -8 9594.14 1477.46 4
 -9 5 -7 -189.364 471.528 4
 -9 5 -6 5147.1 1064.64 4
 -9 5 -5 23756 2226.29 4
 -9 5 -4 9236.38 1411.19 4
 -9 5 -3 30435.4 2484.75 4
 -9 5 -2 17697.6 1896.9 4
 -9 5 -1 8992.9 1360.1 4
 -9 5 0 43950 2998.14 4
 -9 6 -12 517.054 554.316 4
 -9 6 -11 -83.634 506.391 4
 -9 6 -10 2001.06 884.78 4
 -9 6 -9 18863.9 2170.46 4
 -9 6 -8 -80.5849 461.766 4
 -9 6 -7 -960.251 581.734 4
 -9 6 -6 3279.25 951.169 4
 -9 6 -5 44.8323 422.933 4
 -9 6 -4 22815.8 2258.98 4
 -9 6 -3 14319.8 1770.36 4
 -9 6 -2 145.073 405.187 4
 -9 6 -1 48721.7 3240.77 4
 -9 6 0 19314 2026.34 4
 -9 6 1 35632.4 2710.23 4
 -9 7 -13 786.016 689.762 4
 -9 7 -12 732.394 701.508 4
 -9 7 -11 -1785.29 800.289 4
 -9 7 -10 10484.1 1708.03 4
 -9 7 -9 455.069 559.874 4
 -9 7 -8 5239.74 1167.46 4
 -9 7 -7 4662.32 1125.72 4
 -9 7 -6 8792.36 1507.07 4
 -9 7 -5 6515.65 1244.2 4
 -9 7 -4 2801.51 880.941 4
 -9 7 -3 362.574 436.785 4
 -9 7 -2 29970 2601.45 4
 -9 7 -1 33036.6 2712.64 4
 -9 7 0 2133.76 746.365 4
 -9 7 1 2559.68 771.334 4
 -9 7 2 8737.7 1423.15 4
 -9 8 -13 1983.29 870.051 4
 -9 8 -12 -104.373 684.835 4
 -9 8 -11 2076.27 894.103 4
 -9 8 -10 2522.97 913.495 4
 -9 8 -9 3803.02 1099.71 4
 -9 8 -8 7153.41 1431.25 4
 -9 8 -7 20820.5 2368.76 4
 -9 8 -6 865.147 704.07 4
 -9 8 -5 1883.35 758.637 4
 -9 8 -4 1176.82 676.715 4
 -9 8 -3 3702.04 1047.29 4
 -9 8 -2 17965.5 2095.24 4
 -9 8 -1 9246.35 1495.4 4
 -9 8 0 10549 1580.16 4
 -9 8 1 4412.14 1044.13 4
 -9 8 2 8420.42 1520.9 4
 -9 8 3 30415.4 2604.65 4
 -9 9 -13 -765.827 657.906 4
 -9 9 -12 597.658 519.457 4
 -9 9 -11 11167 1926.83 4
 -9 9 -10 -645.51 647.125 4
 -9 9 -9 5632.4 1370.66 4
 -9 9 -8 710.612 639.87 4
 -9 9 -7 3012.78 1032.96 4
 -9 9 -6 28977.9 2837.15 4
 -9 9 -5 673.571 563.594 4
 -9 9 -4 -951.759 618.415 4
 -9 9 -3 5083.54 1182.45 4
 -9 9 -2 2039.44 793.423 4
 -9 9 -1 32770.7 2873.04 4
 -9 9 0 3501.65 920.394 4
 -9 9 1 -805.576 688.17 4
 -9 9 2 32148.9 2771.79 4
 -9 9 3 -813.421 629.989 4
 -9 10 -11 3502.84 1217.33 4
 -9 10 -10 2302.33 1005.8 4
 -9 10 -9 -1092.89 906.168 4
 -9 10 -8 -511.177 640.831 4
 -9 10 -7 4124.41 1227.3 4
 -9 10 -6 714.487 646.826 4
 -9 10 -5 3185.57 1055.11 4
 -9 10 -4 3526.16 1065.13 4
 -9 10 -3 1692.83 874.606 4
 -9 10 -2 14623 1995.49 4
 -9 10 -1 156.381 567.551 4
 -9 10 0 72.5696 631.891 4
 -9 10 1 10382.7 1657.24 4
 -9 10 2 2934.58 945.961 4
 -9 10 3 10638.9 1612.14 4
 -9 10 4 -1813.96 738.706 4
 -9 11 -9 -104.568 601.847 4
 -9 11 -8 624.669 750.124 4
 -9 11 -7 760.153 709.113 4
 -9 11 -6 4757.86 1308.3 4
 -9 11 -5 3939.82 1126.38 4
 -9 11 -4 1587.59 794.512 4
 -9 11 -3 1180.03 734.046 4
 -9 11 -2 2427.76 966.227 4
 -9 11 -1 5853.73 1339.93 4
 -9 11 0 9735 1656.14 4
 -9 11 1 12309.7 1817.52 4
 -9 11 2 4700.53 1143.91 4
 -9 11 3 5903.12 1290.12 4
 -9 11 4 -997.139 741.26 4
 -9 12 -7 1850.53 908.6 4
 -9 12 -6 2746.65 1102.67 4
 -9 12 -5 -137.433 531.711 4
 -9 12 -4 2413.3 953.726 4
 -9 12 -3 17187.7 2281.72 4
 -9 12 -2 114.381 586.508 4
 -9 12 -1 1734.85 829.406 4
 -9 12 0 440.748 615.556 4
 -9 12 1 4935.02 1247.51 4
 -9 12 2 31121.1 2961.27 4
 -9 12 3 88.0244 557.975 4
 -9 12 4 2188.94 835.688 4
 -9 12 5 9963.09 1643.7 4
 -9 13 -5 2087.22 956.66 4
 -9 13 -4 8289.36 1700.24 4
 -9 13 -3 2176.15 939.295 4
 -9 13 -2 1287.42 753.595 4
 -9 13 -1 -546.096 695.078 4
 -9 13 0 166.716 507.128 4
 -9 13 1 10733.3 1819.6 4
 -9 13 2 1669.74 810.715 4
 -9 13 3 2688.44 923.284 4
 -9 13 4 3405.25 1067.2 4
 -9 13 5 216.541 507.245 4
 -9 14 -1 23.7016 451.524 4
 -9 14 0 1709.07 871.466 4
 -9 14 1 1163.36 694.607 4
 -9 14 2 1063.85 740.467 4
 -9 14 3 6459.5 1422.21 4
 -9 14 4 3168.53 1081.42 4
 -9 14 5 1022.38 698.875 4
 -9 15 5 5974.38 1424.23 4
 -8 -15 1 -1845.19 1080.35 6
 -8 -15 2 -2580.52 1076.68 6
 -8 -14 -1 822.325 569.537 6
 -8 -14 0 465.213 596.568 6
 -8 -14 1 2901.46 1067.05 6
 -8 -14 2 -1858.15 1012.42 6
 -8 -13 -4 691.092 600.271 6
 -8 -13 -3 2549.73 1058.92 6
 -8 -13 -2 4061.63 1310.86 6
 -8 -13 -1 1321.35 738.376 6
 -8 -13 0 1222.01 758.928 6
 -8 -13 1 1643.01 694.145 6
 -8 -12 -6 2430.65 926.066 6
 -8 -12 -5 4055.12 1252.4 6
 -8 -12 -4 -141.829 637.692 6
 -8 -12 -3 1283.57 736.049 6
 -8 -12 -2 -1520.01 820.972 6
 -8 -12 -1 1820.49 873.924 6
 -8 -12 0 14081.6 2044.04 6
 -8 -12 1 -1429.95 773.036 6
 -8 -11 -7 1226.74 808.197 6
 -8 -11 -6 5443.42 1389.46 6
 -8 -11 -5 -373.396 610.688 6
 -8 -11 -4 3356.73 1054.53 6
 -8 -11 -3 -3280.95 1079.1 6
 -8 -11 -2 1107.08 645.705 6
 -8 -11 -1 10068.5 1715.42 6
 -8 -11 0 1211.87 510.315 6
 -8 -10 -9 -1695.92 862.637 6
 -8 -10 -8 433.968 600.122 6
 -8 -10 -7 -44.9945 648.24 6
 -8 -10 -6 1432.45 869.886 6
 -8 -10 -5 9342.97 1693.14 6
 -8 -10 -4 6316.87 1418.75 6
 -8 -10 -3 251.442 560.412 6
 -8 -10 -2 -2236.83 894.432 6
 -8 -10 -1 -2772.93 959.631 6
 -8 -9 -10 2306.72 992.497 6
 -8 -9 -9 501.086 556.454 6
 -8 -9 -8 -1042.07 777.297 6
 -8 -9 -7 -2043.43 908.178 6
 -8 -9 -6 6112.57 1370.12 6
 -8 -9 -5 8843.7 1619.9 6
 -8 -9 -4 2541.06 890.742 6
 -8 -9 -3 88.7626 715.763 6
 -8 -9 -2 7830.71 1444.7 6
 -8 -8 -8 -2903.89 1023.06 6
 -8 -8 -7 -1051 799.02 6
 -8 -8 -6 2309.96 897.272 6
 -8 -8 -5 2387.26 843.003 6
 -8 -2 3 60.8464 260.608 5
 -8 -1 1 91532.6 3104.09 5
 -8 -1 2 319.016 178.692 5
 -8 -1 3 1738.17 339.513 5
 -8 -1 4 65990 2307.68 5
 -8 -1 13 653.722 488.739 5
 -8 0 0 8952.85 824.359 5
 -8 0 1 7459.05 704.792 5
 -8 0 2 109826 3083.31 5
 -8 0 3 128230 3300.97 5
 -8 0 4 16713.5 863.577 5
 -8 0 5 38261.5 1409.98 5
 -8 0 11 1186.31 368.897 5
 -8 0 12 2109.14 539.007 5
 -8 1 6 9682.3 465.868 5
 -8 1 6 9570.16 465.502 5
 -8 1 7 407.582 129.599 5
 -8 1 8 10800.2 754.75 5
 -8 1 9 34107.9 1606.22 5
 -8 1 10 29302.2 1624.84 5
 -8 2 -10 5741.15 1010.86 4
 -8 2 -9 16608.9 1672.6 4
 -8 2 -8 11309 1362.72 4
 -8 2 -7 46729.2 2815.41 4
 -8 2 -6 12783 1440.15 4
 -8 2 -5 2501.01 629.618 4
 -8 2 -4 30650.7 2209.58 4
 -8 2 8 -53.1342 84.7168 5
 -8 3 -11 4056.81 906.457 4
 -8 3 -10 16108.9 1733.29 4
 -8 3 -9 304.873 317.371 4
 -8 3 -8 14601.4 1599.66 4
 -8 3 -7 6348.49 1067.46 4
 -8 3 -6 4608.81 923.052 4
 -8 3 -5 41998.7 2697.76 4
 -8 3 -4 12065 1424.45 4
 -8 3 -3 14058.1 1489.84 4
 -8 3 -2 7021.18 1079.4 4
 -8 4 -12 4925.94 1045.79 4
 -8 4 -11 4493.85 1022.34 4
 -8 4 -10 13780.2 1702.68 4
 -8 4 -9 6940.63 1184.94 4
 -8 4 -8 -380.581 492.601 4
 -8 4 -7 7319.01 1175.87 4
 -8 4 -6 45461.1 2942.17 4
 -8 4 -5 23015.4 2063.5 4
 -8 4 -4 15285.5 1624.3 4
 -8 4 -3 16571.9 1685.74 4
 -8 4 -2 698.487 406.477 4
 -8 4 -1 66279.8 3491.14 4
 -8 4 0 19443.4 1808.59 4
 -8 5 -12 6993.36 1317.78 4
 -8 5 -11 241.528 371.32 4
 -8 5 -10 3748.07 952.03 4
 -8 5 -9 7867.61 1339.47 4
 -8 5 -8 658.675 376.597 4
 -8 5 -7 3224.22 821.49 4
 -8 5 -6 4407.68 942.876 4
 -8 5 -5 21494 2066.19 4
 -8 5 -4 69409.5 3729.13 4
 -8 5 -3 8356.58 1331.59 4
 -8 5 -2 589.972 443.887 4
 -8 5 -1 25109.3 2158.19 4
 -8 5 0 37453.3 2664.55 4
 -8 5 1 19508.9 1865.92 4
 -8 6 -13 1174.46 582.487 4
 -8 6 -12 1519.98 650.154 4
 -8 6 -11 3249.47 955.857 4
 -8 6 -10 17253.9 2046.49 4
 -8 6 -9 -240.833 432.859 4
 -8 6 -8 1095.24 527.764 4
 -8 6 -7 -413.181 615.022 4
 -8 6 -6 4438.8 1011.38 4
 -8 6 -5 69417.1 3905.87 4
 -8 6 -4 6497.93 1204.08 4
 -8 6 -3 9025.62 1311.34 4
 -8 6 -2 37970.9 2740.71 4
 -8 6 -1 2991.07 831.34 4
 -8 6 0 48564.6 3053.67 4
 -8 6 1 647.841 561.685 4
 -8 6 2 10073.2 1371.72 4
 -8 7 -13 2521.47 937.06 4
 -8 7 -12 -129.645 470.432 4
 -8 7 -11 2405.74 828.486 4
 -8 7 -10 2038.76 898.041 4
 -8 7 -9 12910.4 1800.16 4
 -8 7 -8 5946.96 1258.33 4
 -8 7 -7 4579.83 1038.58 4
 -8 7 -6 2734.72 710.476 4
 -8 7 -5 -148.931 510.931 4
 -8 7 -4 13097.6 1692.02 4
 -8 7 -3 21822.6 2204.8 4
 -8 7 -2 16164.4 1847.46 4
 -8 7 -1 112.439 411.505 4
 -8 7 0 25.5809 428.178 4
 -8 7 1 20666.4 2021.99 4
 -8 7 2 71199.1 3927.21 4
 -8 7 3 28483.5 2350.8 4
 -8 8 -14 5141.27 1309.85 4
 -8 8 -13 -121.21 622.641 4
 -8 8 -12 2608.8 910.827 4
 -8 8 -11 3648.97 1076.42 4
 -8 8 -10 4736.41 1170.53 4
 -8 8 -9 4575.39 1138.8 4
 -8 8 -8 141.041 445.052 4
 -8 8 -7 3085.53 1039.44 4
 -8 8 -6 29520 2693.21 4
 -8 8 -5 14838.9 1916.65 4
 -8 8 -4 9697.81 1514.91 4
 -8 8 -3 11792.4 1645.74 4
 -8 8 -2 23473.8 2330.43 4
 -8 8 -1 52012.3 3404.91 4
 -8 8 0 936.972 490.623 4
 -8 8 1 9989.15 1485.76 4
 -8 8 2 36563.4 2768.44 4
 -8 8 3 10596 1485.98 4
 -8 8 4 14934.1 1741.86 4
 -8 9 -14 3641.38 1185.66 4
 -8 9 -13 2024.33 855.157 4
 -8 9 -12 6365.92 1442.84 4
 -8 9 -11 466.528 626.439 4
 -8 9 -10 4144.04 1182.7 4
 -8 9 -9 158.738 541.262 4
 -8 9 -8 4771.76 1192.87 4
 -8 9 -7 20268 2382.68 4
 -8 9 -6 1511.15 794.654 4
 -8 9 -5 1566.79 720.508 4
 -8 9 -4 -753.071 605.739 4
 -8 9 -3 1329.86 786.368 4
 -8 9 -2 47692.2 3408.91 4
 -8 9 -1 -206.703 585.718 4
 -8 9 0 3725.69 959.961 4
 -8 9 1 16169.4 1917.73 4
 -8 9 2 -82.4892 401.05 4
 -8 9 3 10726.4 1520.82 4
 -8 9 4 472.973 437.156 4
 -8 10 -13 367.763 485.109 4
 -8 10 -12 334.358 593.395 4
 -8 10 -11 12098.7 2016.02 4
 -8 10 -10 462.672 540.024 4
 -8 10 -9 2353.23 891.106 4
 -8 10 -8 2658.94 953.13 4
 -8 10 -7 306.543 529.128 4
 -8 10 -6 16331.5 2168.54 4
 -8 10 -5 -239.29 656.735 4
 -8 10 -4 -368.749 711.979 4
 -8 10 -3 11711.3 1797.33 4
 -8 10 -2 947.609 726.893 4
 -8 10 -1 37049.2 3036.38 4
 -8 10 0 22870.1 2381.8 4
 -8 10 1 9611.09 1564.37 4
 -8 10 2 15821.9 1920.32 4
 -8 10 3 -371.625 504.153 4
 -8 10 4 3805.51 955.603 4
 -8 10 5 4966.67 1176.95 4
 -8 11 -11 6617.44 1648.91 4
 -8 11 -10 1493.61 766.465 4
 -8 11 -9 -75.1816 523.19 4
 -8 11 -8 552.729 590.629 4
 -8 11 -7 7263.07 1501.83 4
 -8 11 -6 4872.23 1302.57 4
 -8 11 -5 -425.804 805.908 4
 -8 11 -4 667 617.279 4
 -8 11 -3 7672.16 1501.77 4
 -8 11 -2 11176.7 1787.08 4
 -8 11 -1 7692.29 1481.75 4
 -8 11 0 -50.6901 558.663 4
 -8 11 1 6845.77 1321.1 4
 -8 11 2 13516.9 1836.17 4
 -8 11 3 755.964 417.819 4
 -8 11 4 -162.184 471.627 4
 -8 11 5 9421.82 1535.42 4
 -8 12 -9 2543.23 947.237 4
 -8 12 -8 -92.4152 527.939 4
 -8 12 -7 2177.28 913.972 4
 -8 12 -6 2296.38 940.338 4
 -8 12 -5 7423.04 1537.86 4
 -8 12 -4 12346.2 1968.06 4
 -8 12 -3 -1302.47 773.31 4
 -8 12 -2 8536.9 1583.23 4
 -8 12 -1 1278.24 751.166 4
 -8 12 0 14273.1 2048.23 4
 -8 12 1 28640.2 2771.35 4
 -8 12 2 -72.8898 567.503 4
 -8 12 3 4370.87 1068.83 4
 -8 12 4 -71.0646 514.791 4
 -8 12 5 8935.48 1535.58 4
 -8 13 -7 -667.505 596.49 4
 -8 13 -6 3099.71 1117.54 4
 -8 13 -5 1160.27 755.638 4
 -8 13 -4 1105.4 925.753 4
 -8 13 -3 12484.9 2033.64 4
 -8 13 -2 -19.4932 583.691 4
 -8 13 -1 -441.324 710.055 4
 -8 13 0 2971.77 1044.86 4
 -8 13 1 2464.14 1056.86 4
 -8 13 2 16664.4 2179.56 4
 -8 13 3 3490.32 1039.04 4
 -8 13 4 -692.695 651.565 4
 -8 13 5 5632.99 1191.29 4
 -8 13 6 -331.393 509.269 4
 -8 14 -4 8100.73 1664.48 4
 -8 14 -3 10432.2 1919.63 4
 -8 14 -2 -407.172 760.312 4
 -8 14 -1 -650.486 677.366 4
 -8 14 0 703.559 597.312 4
 -8 14 1 11282.5 1864.45 4
 -8 14 2 6391.79 1407.7 4
 -8 14 3 983.019 624.508 4
 -8 14 4 3120.2 1010.34 4
 -8 14 5 6848.98 1430.88 4
 -8 14 6 305.044 532.808 4
 -8 15 -1 1980.67 913.868 4
 -8 15 0 141.033 477.38 4
 -8 15 1 3032.62 1001.14 4
 -8 15 2 96.3638 423.26 4
 -8 15 3 4209.8 1192.48 4
 -8 15 4 6810.53 1469.34 4
 -8 15 5 1049.23 649.925 4
 -8 15 6 -338.667 737.575 4
 -7 -16 2 864.742 608.315 6
 -7 -16 3 -2767.49 1024.63 6
 -7 -16 4 -1672.93 832.437 6
 -7 -15 -1 1845.41 887.083 6
 -7 -15 0 890.217 708.578 6
 -7 -15 1 7612.52 1578.82 6
 -7 -15 2 -643.716 562.305 6
 -7 -15 3 321.329 571.486 6
 -7 -15 4 1384.68 690.7 6
 -7 -14 -3 13656.3 2128.05 6
 -7 -14 -2 1449.4 699.251 6
 -7 -14 -1 -550.099 695.642 6
 -7 -14 0 7347.32 1531.64 6
 -7 -14 1 -248.041 583.854 6
 -7 -14 2 7035.47 1441.96 6
 -7 -14 3 5390.71 1245.5 6
 -7 -14 4 1077.37 541.1 6
 -7 -13 -5 -974.54 682.811 6
 -7 -13 -4 7356.21 1535.87 6
 -7 -13 -3 5602.24 1344.91 6
 -7 -13 -2 497.18 440.343 6
 -7 -13 -1 13056.5 1947.91 6
 -7 -13 0 10234.7 1717.62 6
 -7 -13 1 6309.42 1309.6 6
 -7 -13 2 3459.99 1016.49 6
 -7 -13 3 -39.4704 463.299 6
 -7 -13 4 4330.14 1073.36 6
 -7 -12 -7 2924.36 1110.75 6
 -7 -12 -6 681.235 629.165 6
 -7 -12 -5 2363.6 952.558 6
 -7 -12 -4 1965.95 893.111 6
 -7 -12 -3 6381.47 1329.56 6
 -7 -12 -2 8352.65 1558.11 6
 -7 -12 -1 20107.9 2350.33 6
 -7 -12 0 4510.71 1184.68 6
 -7 -12 1 13064.8 1815.25 6
 -7 -12 2 -880.787 782.702 6
 -7 -12 3 -508.516 642.205 6
 -7 -11 -9 1135.39 825.906 6
 -7 -11 -8 3353.08 1118.14 6
 -7 -11 -7 192.707 498.968 6
 -7 -11 -6 2301.66 911.808 6
 -7 -11 -5 16038.9 2143.5 6
 -7 -11 -4 221.452 432.29 6
 -7 -11 -3 3555.07 1048.22 6
 -7 -11 -2 1526.92 708.044 6
 -7 -11 -1 5353.26 1215.7 6
 -7 -11 0 23954.8 2409.47 6
 -7 -11 1 -702.353 600.832 6
 -7 -11 2 -724.625 600.365 6
 -7 -11 3 5742.3 1169.11 6
 -7 -10 -10 1305.16 657.612 6
 -7 -10 -9 3654.01 1120.65 6
 -7 -10 -8 -499.31 751.448 6
 -7 -10 -7 160.302 479.189 6
 -7 -10 -6 11112.1 1749.73 6
 -7 -10 -5 8467.39 1537.44 6
 -7 -10 -4 4970.27 1147.71 6
 -7 -10 -3 -162.581 422.682 6
 -7 -10 -2 912.976 519.492 6
 -7 -10 -1 11603.4 1629.88 6
 -7 -10 0 2681.2 838.66 6
 -7 -10 1 248.504 450.316 6
 -7 -10 2 9505.2 1489.75 6
 -7 -9 -12 1925.32 888.596 6
 -7 -9 -11 499.824 496.688 6
 -7 -9 -10 6189.19 1437.59 6
 -7 -9 -9 5534.54 1365.52 6
 -7 -9 -8 -932.044 643.879 6
 -7 -9 -7 455.57 529.278 6
 -7 -9 -6 7624.87 1447.09 6
 -7 -9 -5 17763.3 2111.73 6
 -7 -9 -4 8139.42 1432.97 6
 -7 -9 -3 18.5487 373.763 6
 -7 -9 -2 3504.28 931.086 6
 -7 -9 -1 10880.9 1599.03 6
 -7 -9 0 20278.6 2139.85 6
 -7 -9 1 21899.3 2209.46 6
 -7 -8 -13 -237.854 730.801 6
 -7 -8 -12 -1059.11 941.988 6
 -7 -8 -11 2285.24 857.492 6
 -7 -8 -10 15681.5 2173.05 6
 -7 -8 -9 662.044 583.761 6
 -7 -8 -8 2253.26 810.299 6
 -7 -8 -7 3978.08 1058.69 6
 -7 -8 -6 6135.07 1264.42 6
 -7 -8 -5 25250.6 2495.6 6
 -7 -8 -4 -25.3398 602.209 6
 -7 -8 -3 6608.8 1212.06 6
 -7 -8 -2 10100.7 1477.89 6
 -7 -8 -1 -16.5695 402.945 6
 -7 -8 0 8355.22 1257.73 6
 -7 -7 -12 -1835.78 841.143 6
 -7 -7 -11 1316.48 634.042 6
 -7 -7 -10 -2591.96 940.127 6
 -7 -7 -9 9992.87 1666.55 6
 -7 -7 -8 3814.06 1030.14 6
 -7 -7 -7 8223.39 1436.22 6
 -7 -7 -6 12454.2 1726.11 6
 -7 -7 -5 242.85 479.712 6
 -7 -7 -4 47696.1 3293.25 6
 -7 -7 -3 45741.7 3206.88 6
 -7 -7 -2 3515.04 898.212 6
 -7 -7 -1 2770.59 753.407 6
 -7 -6 -10 3853.68 1031.74 6
 -7 -6 -9 2006.04 599.722 6
 -7 -6 -8 -1897.41 781.66 6
 -7 -6 -7 11945.7 1690.57 6
 -7 -6 -6 9414.69 1476.43 6
 -7 -6 -5 -4302.48 1027.83 6
 -7 -6 -4 -913.454 888.776 6
 -7 -6 -2 30737.7 1346.95 2
 -7 -6 -1 4058.81 537.805 2
 -7 -5 -1 785.377 246.881 2
 -7 -4 -1 27412.6 1418.24 2
 -7 -4 18 6395.1 1372.91 5
 -7 -3 17 10649.6 1643.41 5
 -7 -2 2 19540.3 1279.39 5
 -7 -2 15 2341.29 714.111 5
 -7 -2 16 -524.153 644.029 5
 -7 -2 17 4844.65 1106.03 5
 -7 -1 0 44384.8 2008.12 5
 -7 -1 1 6512.1 670.669 5
 -7 -1 2 48755.7 1927.62 5
 -7 -1 3 9360.21 751.719 5
 -7 -1 13 72437.5 3562.31 5
 -7 -1 14 1960.05 623.635 5
 -7 -1 15 7795.36 1218.36 5
 -7 -1 16 498.66 465.102 5
 -7 0 -1 28.8327 170.128 5
 -7 0 0 48085.5 1962.64 5
 -7 0 1 248162 5765.83 5
 -7 0 2 97314.2 2710.81 5
 -7 0 3 36697.5 1357.83 5
 -7 0 4 58930.2 1812.99 5
 -7 0 11 1111.52 366.068 5
 -7 0 12 3477.91 706.318 5
 -7 0 13 2794.44 700.939 5
 -7 0 14 46452.8 2875.89 5
 -7 0 15 6748.86 1136.81 5
 -7 1 -10 15219.1 1436.95 4
 -7 1 -9 20055 1666.03 4
 -7 1 -8 34320.8 2187.1 4
 -7 1 -7 22951.7 1739.12 4
 -7 1 -6 2553.66 582.163 4
 -7 1 -5 6608.1 919.081 4
 -7 1 2 82221.2 2101.53 5
 -7 1 6 1499.61 229.614 5
 -7 1 7 -20.1423 100.025 5
 -7 1 8 46440.7 1862.6 5
 -7 1 9 165816 4640.43 5
 -7 1 10 3010.26 549.36 5
 -7 1 11 1539.84 433.78 5
 -7 1 12 9415.39 1122.91 5
 -7 1 13 13595.3 1430.24 5
 -7 1 14 29439.9 2226.21 5
 -7 2 -11 229.342 259.627 4
 -7 2 -10 7278.35 1073.17 4
 -7 2 -9 9083.53 1192.1 4
 -7 2 -8 42561 2563.36 4
 -7 2 -7 238.586 291.553 4
 -7 2 -6 1666.21 463.906 4
 -7 2 -5 2313.53 604.571 4
 -7 2 -4 1242.1 422.05 4
 -7 2 -3 18615.6 1590.51 4
 -7 2 -2 548.291 343.239 4
 -7 2 7 497.316 146.336 5
 -7 2 8 12635.7 843.245 5
 -7 2 9 14671 1043.27 5
 -7 2 10 17967.7 1281.34 5
 -7 2 11 17070.5 1360.11 5
 -7 2 12 217.072 325.932 5
 -7 2 13 9034.69 1128.99 5
 -7 3 -12 10267.8 1380.95 4
 -7 3 -11 459.86 396.635 4
 -7 3 -10 2062.77 661.19 4
 -7 3 -9 29733.6 2251.89 4
 -7 3 -8 3730.39 829.029 4
 -7 3 -7 41463.1 2627.44 4
 -7 3 -6 68084.1 3430.74 4
 -7 3 -5 20411.7 1780.09 4
 -7 3 -4 15340 1497.65 4
 -7 3 -3 2392.23 618.027 4
 -7 3 -2 37179.9 2326.59 4
 -7 3 -1 110866 4311.21 4
 -7 3 0 776.377 425.469 4
 -7 3 8 1644.06 297.886 5
 -7 3 9 86044.5 2797.31 5
 -7 3 10 9111.03 882.999 5
 -7 3 11 2985.34 563.855 5
 -7 4 -12 2929.35 805.31 4
 -7 4 -11 -84.3098 475.443 4
 -7 4 -10 7895.77 1225.85 4
 -7 4 -9 5896.05 1032.71 4
 -7 4 -8 15989.2 1699.87 4
 -7 4 -7 17785.7 1798.07 4
 -7 4 -6 1230.23 561.11 4
 -7 4 -5 37958.3 2533.15 4
 -7 4 -4 26039.4 2058.26 4
 -7 4 -3 2095.05 620.112 4
 -7 4 -2 34256 2315.88 4
 -7 4 -1 16898.4 1627.53 4
 -7 4 0 153509 5372.38 4
 -7 4 1 10852.9 1264.57 4
 -7 4 9 63.5203 209.887 5
 -7 4 10 5441.66 689.075 5
 -7 5 -13 5791.69 1191.29 4
 -7 5 -12 5643.76 1137.13 4
 -7 5 -11 20959.6 2143.24 4
 -7 5 -10 29115.2 2470.56 4
 -7 5 -9 -485.297 666.329 4
 -7 5 -8 1195.09 508.785 4
 -7 5 -7 613.831 411.96 4
 -7 5 -6 40425.9 2743.62 4
 -7 5 -5 63944.6 3476.17 4
 -7 5 -4 -960.236 588.102 4
 -7 5 -3 2374.39 633.405 4
 -7 5 -2 1710.51 592.317 4
 -7 5 -1 75231.9 3639.05 4
 -7 5 0 179148 6070.89 4
 -7 5 1 488.375 362.991 4
 -7 5 2 1629.72 553.72 4
 -7 6 -13 -1572.44 685.05 4
 -7 6 -12 6777.18 1286.11 4
 -7 6 -11 6252.58 1305.52 4
 -7 6 -10 133.824 397.823 4
 -7 6 -9 16265.3 1890.34 4
 -7 6 -8 1605.21 650.26 4
 -7 6 -7 3436.61 883.028 4
 -7 6 -6 37397.4 2735.37 4
 -7 6 -5 4635.63 1001.58 4
 -7 6 -4 31078.5 2424.98 4
 -7 6 -3 64496.3 3531.92 4
 -7 6 -2 8648.29 1261.45 4
 -7 6 -1 8301.85 1223.17 4
 -7 6 0 18004.5 1774.93 4
 -7 6 1 57181.5 3173.44 4
 -7 6 2 80946.8 3918.36 4
 -7 6 3 40876.2 2616.02 4
 -7 7 -14 3351.76 1044.19 4
 -7 7 -13 388.629 495.504 4
 -7 7 -12 1143.5 553.633 4
 -7 7 -11 -603.474 548.591 4
 -7 7 -10 17574.1 2054.02 4
 -7 7 -9 10453.8 1566.96 4
 -7 7 -8 434.287 465.287 4
 -7 7 -7 1300.7 628.945 4
 -7 7 -6 -1559.22 688.158 4
 -7 7 -5 54814.6 3417.32 4
 -7 7 -4 20057.7 2002.26 4
 -7 7 -3 3260.69 929.301 4
 -7 7 -2 14131.3 1657.59 4
 -7 7 -1 7363.01 1159.59 4
 -7 7 0 814.665 509.663 4
 -7 7 1 3291.31 793.405 4
 -7 7 2 2621.81 749.071 4
 -7 7 3 52658.6 3079.66 4
 -7 7 4 43903.8 2784.59 4
 -7 8 -14 4186.97 1196.66 4
 -7 8 -13 3250.93 1070.09 4
 -7 8 -12 573.28 559.27 4
 -7 8 -11 3697.05 1016.91 4
 -7 8 -10 2427.27 893.081 4
 -7 8 -9 3908.3 1033.15 4
 -7 8 -8 15638.1 1980.05 4
 -7 8 -7 77476.1 4450.66 4
 -7 8 -6 491.376 488.146 4
 -7 8 -5 7352.76 1277.99 4
 -7 8 -4 1262.58 585.52 4
 -7 8 -3 13426.3 1684.92 4
 -7 8 -2 52709.6 3374.98 4
 -7 8 -1 65.5349 381.401 4
 -7 8 0 808.962 415.813 4
 -7 8 1 5422.54 984.102 4
 -7 8 2 40469.8 2798.94 4
 -7 8 3 50887.5 3118.22 4
 -7 8 4 -145.332 428.973 4
 -7 8 5 4957.54 950.467 4
 -7 9 -14 10595.5 1882.05 4
 -7 9 -13 -148.252 568.897 4
 -7 9 -12 557.302 551.896 4
 -7 9 -11 6822.06 1442.87 4
 -7 9 -10 2476.1 904.654 4
 -7 9 -9 11202.5 1757.37 4
 -7 9 -8 2501.84 883.286 4
 -7 9 -7 5288.96 1291.75 4
 -7 9 -6 22580.9 2377.03 4
 -7 9 -5 -178.617 488.591 4
 -7 9 -4 5442.13 1128.8 4
 -7 9 -3 20966.9 2192.94 4
 -7 9 -2 4165.57 1041.32 4
 -7 9 -1 26613.6 2408.9 4
 -7 9 0 1479.51 591.319 4
 -7 9 1 6762.36 1159.01 4
 -7 9 2 32686.6 2568.08 4
 -7 9 3 2404.25 771.169 4
 -7 9 4 21848.5 2068.2 4
 -7 9 5 35316.2 2645.58 4
 -7 10 -14 2147.18 921.475 4
 -7 10 -13 3021.56 1101.62 4
 -7 10 -12 9702.13 1814.58 4
 -7 10 -11 2237.22 944.632 4
 -7 10 -10 2811.91 974.902 4
 -7 10 -9 73.9389 534.739 4
 -7 10 -8 641.506 650.15 4
 -7 10 -7 26003.2 2661.19 4
 -7 10 -6 2186.67 863.225 4
 -7 10 -5 1530.99 663.287 4
 -7 10 -4 5134.2 1143.07 4
 -7 10 -3 12.0419 415.44 4
 -7 10 -2 60606.2 3832.84 4
 -7 10 -1 14305.6 1825.4 4
 -7 10 0 239.007 540.045 4
 -7 10 1 9807.57 1463.52 4
 -7 10 2 3234.47 842.864 4
 -7 10 3 15556 1824.53 4
 -7 10 4 66.6489 390.677 4
 -7 10 5 2520.95 747.325 4
 -7 10 6 13493.7 1646.73 4
 -7 11 -12 1773.55 980.57 4
 -7 11 -11 9615.42 1831.4 4
 -7 11 -10 1510.63 810.081 4
 -7 11 -9 742.362 646.926 4
 -7 11 -8 4889.84 1346.03 4
 -7 11 -7 2275.47 1005.87 4
 -7 11 -6 9979.25 1727.37 4
 -7 11 -5 9936.58 1671.86 4
 -7 11 -4 9758.86 1652.04 4
 -7 11 -3 3622.69 992.189 4
 -7 11 -2 4894.14 1138.82 4
 -7 11 -1 16393 2008.11 4
 -7 11 0 28927 2672.98 4
 -7 11 1 23962.6 2386.4 4
 -7 11 2 95.0025 444.135 4
 -7 11 3 582.714 494.675 4
 -7 11 4 639.017 416.379 4
 -7 11 5 19797.9 2074.47 4
 -7 11 6 39953.8 2938.69 4
 -7 12 -11 9050.93 1878.2 4
 -7 12 -10 -13.8455 541.061 4
 -7 12 -9 -100.488 578.772 4
 -7 12 -8 37.7478 502.454 4
 -7 12 -7 9270.71 1727.53 4
 -7 12 -6 19978.2 2483.5 4
 -7 12 -5 4995.84 1231.78 4
 -7 12 -4 -98.6586 497.906 4
 -7 12 -3 23787.3 2595.31 4
 -7 12 -2 231.684 537.363 4
 -7 12 -1 14318.3 1970.79 4
 -7 12 0 13925.4 1941.66 4
 -7 12 1 2872.34 922.823 4
 -7 12 2 20033.9 2228.86 4
 -7 12 3 -503.486 516.832 4
 -7 12 4 1783.69 752.935 4
 -7 12 5 11088 1629.46 4
 -7 12 6 4895.19 1101.17 4
 -7 13 -9 4104.48 1292.61 4
 -7 13 -8 376.982 642.109 4
 -7 13 -7 5418.18 1370.29 4
 -7 13 -6 1014.15 723.885 4
 -7 13 -5 6643.87 1482.73 4
 -7 13 -4 24531.9 2735.86 4
 -7 13 -3 1610.98 878.108 4
 -7 13 -2 -85.0471 587.905 4
 -7 13 -1 -630.489 517.003 4
 -7 13 0 1600.27 840.644 4
 -7 13 1 31968.8 2943.64 4
 -7 13 2 4298.96 1157.02 4
 -7 13 3 -198.409 461.341 4
 -7 13 4 204.269 413.775 4
 -7 13 5 1313.37 647.491 4
 -7 13 6 19620.9 2159.32 4
 -7 14 -7 2645.75 1089.59 4
 -7 14 -6 930.885 744.936 4
 -7 14 -5 5010.13 1353.66 4
 -7 14 -4 5045.47 1342.92 4
 -7 14 -3 7970.62 1652.81 4
 -7 14 -2 1078.65 651.76 4
 -7 14 -1 734.853 620.758 4
 -7 14 0 7372.3 1565.56 4
 -7 14 1 4502.09 1147.61 4
 -7 14 2 5714.47 1333.67 4
 -7 14 3 5817.67 1282.63 4
 -7 14 4 5599.8 1264.94 4
 -7 14 5 -168.113 493.273 4
 -7 14 6 -42.6947 483.689 4
 -7 15 -4 5792.36 1497.4 4
 -7 15 -3 11899.1 2031.54 4
 -7 15 -2 1059.94 682.752 4
 -7 15 -1 788.381 597.23 4
 -7 15 0 5414 1355.44 4
 -7 15 1 1793.52 813.754 4
 -7 15 2 3663.01 1124.78 4
 -7 15 3 959.127 641.748 4
 -7 15 4 311.899 425.555 4
 -7 15 5 3105.17 990.199 4
 -7 16 0 1880.91 851.783 4
 -7 16 1 4272.03 1197.05 4
 -7 16 2 -232.985 538.134 4
 -7 16 3 847.228 671.854 4
 -7 16 4 6721.23 1473.42 4
 -6 -17 3 1299.95 747.827 6
 -6 -16 0 6780.96 1495.47 6
 -6 -16 1 2564.89 1015.62 6
 -6 -16 2 -54.4913 508.706 6
 -6 -16 3 803.568 478.818 6
 -6 -16 4 121.768 390.897 6
 -6 -15 -3 4565.38 1357.24 6
 -6 -15 -2 23.2036 472.509 6
 -6 -15 -1 1254.75 732.224 6
 -6 -15 0 9873.27 1720 6
 -6 -15 1 4073.78 1091.36 6
 -6 -15 2 9053.84 1601.56 6
 -6 -15 3 2518.23 851.808 6
 -6 -15 4 205.349 469.951 6
 -6 -15 5 1953.9 766.717 6
 -6 -14 -5 1209.85 864.998 6
 -6 -14 -4 8759.42 1644.51 6
 -6 -14 -3 2998.08 1055.16 6
 -6 -14 -2 1400.78 733.361 6
 -6 -14 -1 5587.73 1295.72 6
 -6 -14 0 546.494 632.329 6
 -6 -14 1 14297.1 1948.26 6
 -6 -14 2 2520.93 864.898 6
 -6 -14 3 0.82537 445.303 6
 -6 -14 4 10322.8 1586.29 6
 -6 -14 5 597.469 413.979 6
 -6 -14 6 271.059 495.71 6
 -6 -13 -7 2219.57 917.09 6
 -6 -13 -6 344.601 540.963 6
 -6 -13 -5 7495.22 1541.32 6
 -6 -13 -4 1132.64 709.095 6
 -6 -13 -3 6131.06 1351.37 6
 -6 -13 -2 11499 1800.88 6
 -6 -13 -1 9021.76 1557.1 6
 -6 -13 0 3191.73 1025.33 6
 -6 -13 1 263.789 434.038 6
 -6 -13 2 11084.5 1626.34 6
 -6 -13 3 20015.9 2181.32 6
 -6 -13 4 24034.8 2352.15 6
 -6 -13 5 378.552 396.194 6
 -6 -12 -8 7043.88 1527.02 6
 -6 -12 -7 234.8 462.314 6
 -6 -12 -6 2368.13 890.305 6
 -6 -12 -5 8104.46 1521.13 6
 -6 -12 -4 5649.22 1304.32 6
 -6 -12 -3 8289.92 1533.69 6
 -6 -12 -2 2967.79 937.078 6
 -6 -12 -1 2555.01 866.82 6
 -6 -12 0 27053.9 2524.74 6
 -6 -12 1 5148.48 1116.9 6
 -6 -12 2 9371.08 1477.73 6
 -6 -12 3 6368.05 1198.36 6
 -6 -12 4 9727.54 1444.68 6
 -6 -12 5 29198.1 2505.29 6
 -6 -11 -10 -208.924 503.982 6
 -6 -11 -9 2969.85 1050.76 6
 -6 -11 -8 2560.87 1003.64 6
 -6 -11 -7 3548.28 1067.4 6
 -6 -11 -6 9342.95 1638.84 6
 -6 -11 -5 2187.65 895.005 6
 -6 -11 -4 4658.81 1165.22 6
 -6 -11 -3 2682.32 850.444 6
 -6 -11 -2 5748.67 1180.97 6
 -6 -11 -1 29242 2571.89 6
 -6 -11 0 2524.12 817.65 6
 -6 -11 1 3663.33 925.951 6
 -6 -11 2 -105.744 351.883 6
 -6 -11 3 3416.73 839.439 6
 -6 -11 4 23207.1 2155.9 6
 -6 -11 5 -580.364 581.578 6
 -6 -10 -11 211.58 417.587 6
 -6 -10 -10 8924.68 1690.1 6
 -6 -10 -9 607.144 645.43 6
 -6 -10 -8 3126.8 955.538 6
 -6 -10 -7 92.5613 458.422 6
 -6 -10 -6 143.466 446.544 6
 -6 -10 -5 30714 2754.97 6
 -6 -10 -4 2423.91 860.806 6
 -6 -10 -3 1048.47 599.965 6
 -6 -10 -2 4333 1026.46 6
 -6 -10 -1 2609.97 874.215 6
 -6 -10 0 16831.7 1867.31 6
 -6 -10 1 21752 2047.59 6
 -6 -10 2 16262.3 1758.23 6
 -6 -10 3 23993.6 2175.5 6
 -6 -10 4 603.757 513.102 6
 -6 -9 -13 -19.4982 517.009 6
 -6 -9 -12 5281.24 1352.62 6
 -6 -9 -11 19005.2 2347.82 6
 -6 -9 -10 12755.1 1879.75 6
 -6 -9 -9 1782.9 801.124 6
 -6 -9 -8 331.421 546.846 6
 -6 -9 -7 1156.56 620.763 6
 -6 -9 -6 27744.2 2590.64 6
 -6 -9 -5 30182.1 2635.75 6
 -6 -9 -4 13265.2 1708.03 6
 -6 -9 -3 2853.93 814.486 6
 -6 -9 -2 3951.26 934.135 6
 -6 -9 -1 23047.5 2106.78 6
 -6 -9 0 41896.2 2833.01 6
 -6 -9 1 6260.32 1103.02 6
 -6 -9 2 5673.79 1055.15 6
 -6 -9 3 18935 1880.96 6
 -6 -8 -14 3027.26 1038.11 6
 -6 -8 -13 331.045 545.033 6
 -6 -8 -12 2760.35 912.169 6
 -6 -8 -11 6392.89 1368.33 6
 -6 -8 -10 1356.9 719.16 6
 -6 -8 -9 21348.4 2322.07 6
 -6 -8 -8 932.815 541.949 6
 -6 -8 -7 94.1816 417.881 6
 -6 -8 -6 17774.5 2006.29 6
 -6 -8 -5 12125.3 1591.71 6
 -6 -8 -4 67472.6 3794.37 6
 -6 -8 -3 9783.05 1400.9 6
 -6 -8 -2 3560.85 818.627 6
 -6 -8 -1 27130.4 2224.95 6
 -6 -8 0 1060.89 513.917 6
 -6 -8 1 37697.5 2595.83 6
 -6 -8 2 121568 5070.98 6
 -6 -7 -14 2749.83 1018.74 6
 -6 -7 -13 1184.83 657.426 6
 -6 -7 -12 -514.532 524.384 6
 -6 -7 -11 595.454 438.863 6
 -6 -7 -10 25753.3 2512.99 6
 -6 -7 -9 2315.31 794.001 6
 -6 -7 -8 -236.389 483.056 6
 -6 -7 -7 15002.5 1788.97 6
 -6 -7 -6 1020.57 590.324 6
 -6 -7 -5 27319 2330.26 6
 -6 -7 -4 26700.6 2283.68 6
 -6 -7 -3 1027.97 550.483 6
 -6 -7 -2 65699.8 3452.06 6
 -6 -7 -2 55913.3 1996.37 2
 -6 -7 -1 3978.95 531.505 2
 -6 -7 -1 5538.16 974.07 6
 -6 -7 0 7205.84 1101 6
 -6 -7 1 7298.99 1119.71 6
 -6 -6 -14 2608.33 813.008 6
 -6 -6 -13 1634.11 729.918 6
 -6 -6 -12 2662.35 909.468 6
 -6 -6 -11 2723.21 853.302 6
 -6 -6 -10 69.1527 411.591 6
 -6 -6 -9 25248.2 2377.49 6
 -6 -6 -8 16170.8 1833.51 6
 -6 -6 -7 41957.8 2925.85 6
 -6 -6 -6 7630.47 1227.18 6
 -6 -6 -5 362.853 412.972 6
 -6 -6 -4 11673.9 1467.48 6
 -6 -6 -3 110295 4548.13 6
 -6 -6 -3 81723.6 2045.65 2
 -6 -6 -2 96922.2 2746.95 2
 -6 -6 -2 110743 4571.3 6
 -6 -6 -1 -326.643 523.298 6
 -6 -6 -1 731.477 216.784 2
 -6 -6 0 939.587 290.953 2
 -6 -6 0 164.833 489.835 6
 -6 -5 -12 -30.036 424.767 6
 -6 -5 -11 4484.46 1049.81 6
 -6 -5 -10 6923.25 1218.71 6
 -6 -5 -9 11719.9 1618.05 6
 -6 -5 -8 10929.2 1504.24 6
 -6 -5 -7 5911.69 1085.64 6
 -6 -5 -6 40430.2 2782.94 6
 -6 -5 -5 3442.99 827.417 6
 -6 -5 -4 -549.093 644.739 6
 -6 -5 -3 7883.04 1134.5 6
 -6 -5 -2 3222.93 377.514 2
 -6 -5 -1 872.113 230.798 2
 -6 -5 0 496.094 212.332 2
 -6 -5 19 3842.34 1162.25 5
 -6 -4 -10 -1608.21 668.188 6
 -6 -4 -9 -719.798 625.718 6
 -6 -4 -8 6831.24 1143.59 6
 -6 -4 -7 33364 2600.67 6
 -6 -4 -6 2550.8 653.586 6
 -6 -4 -5 2968.34 732.369 6
 -6 -4 -1 1641.89 310.915 2
 -6 -4 0 64510 2364.04 2
 -6 -4 18 2014.1 842.856 5
 -6 -4 19 4712.95 1254.82 5
 -6 -3 -1 90035.4 2746.6 2
 -6 -3 0 182204 4764.88 2
 -6 -3 1 89921.1 3074.48 2
 -6 -3 17 3605.84 1025.5 5
 -6 -3 18 5625.53 1274.94 5
 -6 -3 19 5265 1238.97 5
 -6 -2 0 81630.7 2774.48 2
 -6 -2 1 84694.7 2904.89 5
 -6 -2 2 72437.3 2579.98 5
 -6 -2 15 4143.07 972.783 5
 -6 -2 16 39.1051 358.438 5
 -6 -2 17 13520.3 1818.86 5
 -6 -2 18 21926.1 2429.38 5
 -6 -2 19 -573.306 556.418 5
 -6 -1 -1 68.5433 192.126 5
 -6 -1 0 26130.6 1400.74 5
 -6 -1 1 285584 6573.71 5
 -6 -1 2 113109 3174.08 5
 -6 -1 13 997.57 463.934 5
 -6 -1 14 57253 3329.36 5
 -6 -1 15 -185.607 454.04 5
 -6 -1 16 1882.75 680.854 5
 -6 -1 17 8568.89 1455.21 5
 -6 -1 18 -253.116 665.368 5
 -6 0 -10 16575.1 1322.68 4
 -6 0 -9 10194.4 1049.87 4
 -6 0 -8 48361.4 2347.64 4
 -6 0 -7 2818.71 521.944 4
 -6 0 -6 2447.85 527.202 4
 -6 0 -1 35827.3 1676.81 5
 -6 0 0 193413 4769.72 5
 -6 0 1 1154.02 269.373 5
 -6 0 2 326556 6817.88 5
 -6 0 3 191057 4260.57 5
 -6 0 11 3846.5 674.263 5
 -6 0 12 14467.5 1428.19 5
 -6 0 13 88673.8 3991.36 5
 -6 0 14 22030.8 1975.4 5
 -6 0 15 -9.27549 411.114 5
 -6 0 16 663.628 485.407 5
 -6 0 17 1715.95 755.172 5
 -6 1 -11 68.7561 227.134 4
 -6 1 -10 158.562 251.976 4
 -6 1 -9 63502.1 2935.75 4
 -6 1 -8 44124.2 2380.36 4
 -6 1 -7 2161.26 527.319 4
 -6 1 -6 11293.7 1139.35 4
 -6 1 -5 3227.9 609.005 4
 -6 1 -4 78241.8 3202.49 4
 -6 1 -3 66516.7 2888.24 4
 -6 1 1 240940 5145.04 5
 -6 1 2 30963.4 972.46 5
 -6 1 6 22896.5 1039.91 5
 -6 1 7 1187.05 281.899 5
 -6 1 8 64558.1 2396.58 5
 -6 1 9 47071.1 2168.66 5
 -6 1 10 30961.2 1840.68 5
 -6 1 11 7512.52 959.018 5
 -6 1 12 14499.3 1433.21 5
 -6 1 13 13845 1484.34 5
 -6 1 14 25718.6 2130.81 5
 -6 1 15 12255.4 1565.93 5
 -6 1 16 29986.8 2542.52 5
 -6 1 17 1080.58 631.033 5
 -6 2 -12 5602.67 927.084 4
 -6 2 -11 -85.9252 374.948 4
 -6 2 -10 3786.4 755.223 4
 -6 2 -9 53492.1 2823.99 4
 -6 2 -8 57463.4 2895.85 4
 -6 2 -7 14306.1 1393.99 4
 -6 2 -6 957.705 404.593 4
 -6 2 -5 1500.55 438.224 4
 -6 2 -4 75636.3 3237.87 4
 -6 2 -3 9202.65 1041.29 4
 -6 2 -2 36714.1 2135.89 4
 -6 2 -1 169663 5237.13 4
 -6 2 6 1841.59 248.955 5
 -6 2 7 2702.36 372.221 5
 -6 2 8 22314.9 1269.31 5
 -6 2 9 198482 5319.73 5
 -6 2 10 830.999 294.02 5
 -6 2 11 107.951 255.929 5
 -6 2 12 37413.8 2308.15 5
 -6 2 13 -706.363 523.305 5
 -6 2 14 8805.27 1207.03 5
 -6 2 15 5474.84 1067.18 5
 -6 2 16 921.16 506.873 5
 -6 3 -12 -416.738 453.403 4
 -6 3 -11 209.744 418.247 4
 -6 3 -10 43239.4 2694.72 4
 -6 3 -9 32.7869 334.031 4
 -6 3 -8 66034.6 3287.12 4
 -6 3 -7 12127.5 1334.71 4
 -6 3 -6 18925.5 1651.32 4
 -6 3 -5 42935.9 2490.68 4
 -6 3 -4 4527.38 761.778 4
 -6 3 -3 34827.7 2150.11 4
 -6 3 -2 19354.9 1557.92 4
 -6 3 -1 370.211 370.179 4
 -6 3 0 162963 5201.87 4
 -6 3 1 9099.38 1021.01 4
 -6 3 7 30228 1286.39 5
 -6 3 8 39854.8 1712.9 5
 -6 3 9 1088.74 330.313 5
 -6 3 10 8130.95 896.1 5
 -6 3 11 59689.2 2783.42 5
 -6 3 12 12097.8 1291.13 5
 -6 3 13 15070.4 1518.59 5
 -6 3 14 -523.404 499.864 5
 -6 3 15 5031.74 1006.65 5
 -6 4 -13 2060.89 684.97 4
 -6 4 -12 14999.1 1688.49 4
 -6 4 -11 15162.6 1675.7 4
 -6 4 -10 35501.6 2554.5 4
 -6 4 -9 20204.2 1872.32 4
 -6 4 -8 9.79748 374.188 4
 -6 4 -7 22625.6 1929.57 4
 -6 4 -6 41077.1 2570.83 4
 -6 4 -5 79005 3664.42 4
 -6 4 -4 3274 707.176 4
 -6 4 -3 1613.41 510.566 4
 -6 4 -2 14208.2 1419.85 4
 -6 4 -1 213749 6461.74 4
 -6 4 0 79745.1 3481.64 4
 -6 4 1 14743.9 1377.88 4
 -6 4 2 -195.197 375.032 4
 -6 4 8 20382.1 1192.96 5
 -6 4 9 43945.4 2015.83 5
 -6 4 10 13938.5 1177.68 5
 -6 4 11 24970.1 1735.56 5
 -6 4 12 36753 2270.69 5
 -6 4 13 10233.1 1259.78 5
 -6 5 -13 13688.3 1725.57 4
 -6 5 -12 28423.4 2449.2 4
 -6 5 -11 16196.7 1806.41 4
 -6 5 -10 161.803 471.271 4
 -6 5 -9 19340 1895.12 4
 -6 5 -8 8251.85 1231.13 4
 -6 5 -7 15803.1 1653.64 4
 -6 5 -6 16880.4 1690.83 4
 -6 5 -5 17192.8 1675.12 4
 -6 5 -4 22652.4 1892.87 4
 -6 5 -3 957.217 410.006 4
 -6 5 -2 21666.3 1826.22 4
 -6 5 -1 81022.5 3652.93 4
 -6 5 0 20986.9 1758.41 4
 -6 5 1 110728 4305.45 4
 -6 5 2 122041 4534.8 4
 -6 5 3 3247.54 714.481 4
 -6 5 10 177.729 256.477 5
 -6 5 11 1102.83 408.417 5
 -6 5 12 98171.6 3982.06 5
 -6 6 -14 733.486 550.392 4
 -6 6 -13 2968.05 851.891 4
 -6 6 -12 -362.595 510.966 4
 -6 6 -11 9959.3 1521.16 4
 -6 6 -10 41219.5 3031.6 4
 -6 6 -9 13362.8 1677.58 4
 -6 6 -8 731.428 419.802 4
 -6 6 -7 382.778 335.488 4
 -6 6 -6 24385.9 2129.38 4
 -6 6 -5 85463 4071.31 4
 -6 6 -4 12322.6 1453.27 4
 -6 6 -3 398.893 475.463 4
 -6 6 -2 9194.44 1229.82 4
 -6 6 -1 40994.4 2647.95 4
 -6 6 0 93058.2 4045.99 4
 -6 6 1 30152 2168.41 4
 -6 6 2 6690.22 994.261 4
 -6 6 3 78461.2 3555.45 4
 -6 6 4 389.918 309.855 4
 -6 7 -14 5080.42 1206.11 4
 -6 7 -13 -90.4642 460.194 4
 -6 7 -12 -14.9417 486.024 4
 -6 7 -11 6705.97 1297.24 4
 -6 7 -10 1619.18 689.243 4
 -6 7 -9 16342 1899.63 4
 -6 7 -8 5661.33 1135.68 4
 -6 7 -7 12004.3 1599.33 4
 -6 7 -6 36295.2 2732.2 4
 -6 7 -5 2181.57 769.22 4
 -6 7 -4 9402.53 1316.6 4
 -6 7 -3 49664.7 3043.81 4
 -6 7 -2 40842.2 2697.97 4
 -6 7 -1 24.6518 460.642 4
 -6 7 0 5005.99 925.684 4
 -6 7 1 8654.47 1195.17 4
 -6 7 2 113742 4596.06 4
 -6 7 3 81983.4 3764.51 4
 -6 7 4 534.544 355.619 4
 -6 7 5 83.7312 335.362 4
 -6 8 -15 9789.12 1696.74 4
 -6 8 -14 7258.44 1523.2 4
 -6 8 -13 -645.538 568.571 4
 -6 8 -12 1643.69 710.118 4
 -6 8 -11 405.692 517.835 4
 -6 8 -10 12999 1798.89 4
 -6 8 -9 20382.9 2227.64 4
 -6 8 -8 24399.6 2441.89 4
 -6 8 -7 6005 1244.14 4
 -6 8 -6 21465.1 2160.69 4
 -6 8 -5 20851.9 2115.06 4
 -6 8 -4 20194.9 2012.69 4
 -6 8 -3 21441 2041.86 4
 -6 8 -2 5230.48 1030.77 4
 -6 8 -1 8756.8 1272.51 4
 -6 8 0 1313.06 469.601 4
 -6 8 1 17225.9 1740.56 4
 -6 8 2 22192.8 1945.96 4
 -6 8 3 16309.5 1643.95 4
 -6 8 4 21408.5 1870.46 4
 -6 8 5 2499.72 665.286 4
 -6 9 -15 6843.71 1496.3 4
 -6 9 -14 4335.48 1219.94 4
 -6 9 -13 2787.92 907.094 4
 -6 9 -12 4023.81 1140.47 4
 -6 9 -11 1104.25 591.198 4
 -6 9 -10 11803.4 1823.63 4
 -6 9 -9 592.693 512.744 4
 -6 9 -8 30494 2776.35 4
 -6 9 -7 58198.9 3850.85 4
 -6 9 -6 188.181 431.29 4
 -6 9 -5 4162.17 1002.73 4
 -6 9 -4 -72.8775 498.21 4
 -6 9 -3 4876 1028.66 4
 -6 9 -2 67735.7 3817.04 4
 -6 9 -1 6611.39 1159.49 4
 -6 9 0 679.534 364.803 4
 -6 9 1 1080.17 509.73 4
 -6 9 2 4401.51 931.491 4
 -6 9 3 44180.8 2850.95 4
 -6 9 4 3672.43 837.036 4
 -6 9 5 73.0774 370.493 4
 -6 9 6 13673.7 1542.72 4
 -6 10 -15 -945.003 727.11 4
 -6 10 -14 5737.51 1397.11 4
 -6 10 -13 917.831 707.838 4
 -6 10 -12 203.01 529.805 4
 -6 10 -11 9313.22 1693.91 4
 -6 10 -10 202.953 545.937 4
 -6 10 -9 4746.69 1189.08 4
 -6 10 -8 15525.6 2079.14 4
 -6 10 -7 2523.6 954.92 4
 -6 10 -6 13656.3 1856.3 4
 -6 10 -5 3158.35 863.045 4
 -6 10 -4 -508.856 648.383 4
 -6 10 -3 24942.5 2398.78 4
 -6 10 -2 994.776 656.286 4
 -6 10 -1 22668.4 2205.86 4
 -6 10 0 8393.98 1302.01 4
 -6 10 1 -45.2458 451.174 4
 -6 10 2 20942.8 2033.79 4
 -6 10 3 3064.83 796.28 4
 -6 10 4 9234.39 1363.72 4
 -6 10 5 23558.8 2104.07 4
 -6 10 6 5805.5 1055.98 4
 -6 11 -13 2043.02 981.734 4
 -6 11 -12 17788.3 2449.92 4
 -6 11 -11 6893.83 1544.51 4
 -6 11 -10 1488.18 697.256 4
 -6 11 -9 1172.67 634.162 4
 -6 11 -8 -309.933 711.562 4
 -6 11 -7 23157.7 2537.43 4
 -6 11 -6 17216.2 2224.61 4
 -6 11 -5 -49.5413 627.094 4
 -6 11 -4 5207.51 1176.19 4
 -6 11 -3 6292.53 1268.88 4
 -6 11 -2 24890 2448.75 4
 -6 11 -1 46879 3311.04 4
 -6 11 0 8737.65 1424.69 4
 -6 11 1 6562 1228.54 4
 -6 11 2 7316.66 1283.03 4
 -6 11 3 -658.953 535.17 4
 -6 11 4 7981.71 1282.96 4
 -6 11 5 36758.7 2718.81 4
 -6 11 6 13939.1 1665.34 4
 -6 12 -12 7478.56 1697.51 4
 -6 12 -11 2175.71 1016.55 4
 -6 12 -10 1806.27 895.129 4
 -6 12 -9 864.043 588.948 4
 -6 12 -8 274.742 465.022 4
 -6 12 -7 13533 2047.8 4
 -6 12 -6 2542.88 964.397 4
 -6 12 -5 6927.49 1437.98 4
 -6 12 -4 31461.3 2936.97 4
 -6 12 -3 -194.733 550.65 4
 -6 12 -2 3386.34 964.55 4
 -6 12 -1 940.937 723.017 4
 -6 12 0 17310.1 2032.98 4
 -6 12 1 44859.7 3264.74 4
 -6 12 2 -1055.48 634.986 4
 -6 12 3 808.611 458.296 4
 -6 12 4 347.41 424.457 4
 -6 12 5 19661.7 2051.29 4
 -6 12 6 53722.4 3393.13 4
 -6 12 7 2011.63 635.553 4
 -6 13 -10 2436.26 1015.3 4
 -6 13 -9 1707.36 1006.47 4
 -6 13 -8 2616.96 1011.99 4
 -6 13 -7 71.9484 583.878 4
 -6 13 -6 25867.2 2848.4 4
 -6 13 -5 17663.3 2304.67 4
 -6 13 -4 1323.67 882.418 4
 -6 13 -3 9518.3 1704.31 4
 -6 13 -2 594.439 592.761 4
 -6 13 -1 227.339 445.743 4
 -6 13 0 16500.3 2076.58 4
 -6 13 1 -275.52 466.457 4
 -6 13 2 10099.6 1587.41 4
 -6 13 3 1614.34 719.768 4
 -6 13 4 -79.058 533.353 4
 -6 13 5 15290.8 1854.11 4
 -6 13 6 13.3645 487.769 4
 -6 13 7 6095.84 1158.53 4
 -6 14 -8 2579.6 1102.16 4
 -6 14 -7 482.287 552.488 4
 -6 14 -6 -373.747 721.679 4
 -6 14 -5 788.479 654.911 4
 -6 14 -4 17920.5 2420.3 4
 -6 14 -3 14674.8 2129.88 4
 -6 14 -2 -117.029 510.643 4
 -6 14 -1 -217.761 492.429 4
 -6 14 0 -303.795 502.388 4
 -6 14 1 23264.2 2516.37 4
 -6 14 2 8503.58 1515.92 4
 -6 14 3 79.3279 432.552 4
 -6 14 4 -552.691 536.506 4
 -6 14 5 1932.65 708.815 4
 -6 14 6 4463.89 1046.09 4
 -6 15 -6 -689.439 756.398 4
 -6 15 -5 4166.73 1359.36 4
 -6 15 -4 8361.53 1750.91 4
 -6 15 -3 698.565 736.802 4
 -6 15 -2 1369.54 824.93 4
 -6 15 -1 5418.78 1287.87 4
 -6 15 0 1774.02 871.958 4
 -6 15 1 9274.8 1634.81 4
 -6 15 2 542.958 609.153 4
 -6 15 3 2948.09 900.616 4
 -6 15 4 8597.63 1529.63 4
 -6 15 5 -90.3607 622.304 4
 -6 16 -3 8383.85 1734.46 4
 -6 16 -2 3073.86 1087.76 4
 -6 16 -1 1093.18 731.464 4
 -6 16 0 10388.4 1849.43 4
 -6 16 1 -131.495 613.727 4
 -6 16 2 2456.5 866.084 4
 -6 16 3 3350.24 1005 4
 -6 16 4 409.292 616.429 4
 -6 17 1 1529.52 878.342 4
 -6 17 2 1206.81 711.284 4
 -5 -17 1 962.787 757.394 6
 -5 -17 2 4737.27 1253.66 6
 -5 -17 3 1047.66 662.348 6
 -5 -17 4 842.528 597.521 6
 -5 -16 -2 3194.48 1100.83 6
 -5 -16 -1 3185.19 1044.15 6
 -5 -16 0 602.786 633.763 6
 -5 -16 1 6163.98 1371.65 6
 -5 -16 2 2568.13 902.832 6
 -5 -16 3 -72.6976 468.104 6
 -5 -16 4 1512.79 753.751 6
 -5 -16 5 2141.08 821.629 6
 -5 -15 -4 9473.24 1808.22 6
 -5 -15 -3 449.126 606.854 6
 -5 -15 -2 1107.89 623.161 6
 -5 -15 -1 -55.557 549.641 6
 -5 -15 0 4417.22 1172.02 6
 -5 -15 1 17465.2 2179.12 6
 -5 -15 2 160.953 478.105 6
 -5 -15 3 1079.02 633.446 6
 -5 -15 4 1751.69 754.135 6
 -5 -15 5 2242.27 684.299 6
 -5 -14 -6 1458.15 798.559 6
 -5 -14 -5 3670.1 1156.74 6
 -5 -14 -4 76.2476 469.636 6
 -5 -14 -3 8594.76 1661.68 6
 -5 -14 -2 4926.92 1230.05 6
 -5 -14 -1 68.2741 450.036 6
 -5 -14 0 9572.78 1591.06 6
 -5 -14 1 1198.94 691.006 6
 -5 -14 2 16340.9 1983.81 6
 -5 -14 3 15196.5 1909.75 6
 -5 -14 4 6344.65 1212.74 6
 -5 -14 5 1472.56 616.602 6
 -5 -14 6 -221.642 483.914 6
 -5 -13 -8 2758.15 988.932 6
 -5 -13 -7 672.601 714.469 6
 -5 -13 -6 3149.94 977.718 6
 -5 -13 -5 -492.126 385.322 6
 -5 -13 -4 21403.4 2442.96 6
 -5 -13 -3 14139.7 1989.38 6
 -5 -13 -2 2244.35 847.776 6
 -5 -13 -1 3493.08 972.242 6
 -5 -13 0 2253.35 774.069 6
 -5 -13 1 14332.3 1811.84 6
 -5 -13 2 1095.86 638.478 6
 -5 -13 3 121.339 505.633 6
 -5 -13 4 11483.3 1534.22 6
 -5 -13 5 9560.6 1374.93 6
 -5 -13 6 -1467.54 605.413 6
 -5 -13 7 6063.13 1077.08 6
 -5 -12 -9 793.074 734.769 6
 -5 -12 -8 2319.9 912.523 6
 -5 -12 -7 3391.24 1020.63 6
 -5 -12 -6 1827.74 797.37 6
 -5 -12 -5 411.637 477.2 6
 -5 -12 -4 5086.06 1179.85 6
 -5 -12 -3 5860.03 1240.34 6
 -5 -12 -2 6226.04 1227.28 6
 -5 -12 -1 39461 3028.67 6
 -5 -12 0 671.312 462.558 6
 -5 -12 1 2318.47 771.121 6
 -5 -12 2 9944.63 1420.16 6
 -5 -12 3 28725.4 2354.41 6
 -5 -12 4 29967.1 2377.8 6
 -5 -12 5 -216.221 306.324 6
 -5 -12 6 3428.96 805.371 6
 -5 -11 -11 817.348 576.392 3
 -5 -11 -11 2125.01 981.7 6
 -5 -11 -10 3513.94 1022.09 6
 -5 -11 -9 4680.16 1190.83 6
 -5 -11 -8 9845.84 1663.82 6
 -5 -11 -7 -258.266 640.33 6
 -5 -11 -6 200.032 418.447 6
 -5 -11 -5 22082.1 2385.3 6
 -5 -11 -4 729.047 606.32 6
 -5 -11 -3 4494.38 1067.56 6
 -5 -11 -2 10667.9 1551.08 6
 -5 -11 -1 11284.2 1576.33 6
 -5 -11 0 12745.1 1615.11 6
 -5 -11 1 1570.45 593.098 6
 -5 -11 2 709.779 465.787 6
 -5 -11 3 27314 2251.13 6
 -5 -11 4 11899.2 1453.8 6
 -5 -11 5 27046.2 2129.97 6
 -5 -11 6 2731.54 661.499 6
 -5 -10 -13 302.47 582.156 3
 -5 -10 -12 8795.8 1676.98 6
 -5 -10 -12 6930.39 1468.48 3
 -5 -10 -11 12794.8 1929.09 3
 -5 -10 -11 9558.47 1716.31 6
 -5 -10 -10 1366.2 752.489 3
 -5 -10 -10 2649.33 1023.38 6
 -5 -10 -9 11460.2 1785.66 6
 -5 -10 -9 8271.96 1523.46 3
 -5 -10 -8 96.3779 424.37 6
 -5 -10 -7 -387.476 585.766 6
 -5 -10 -6 40352.4 3134.38 6
 -5 -10 -5 16640.7 1987.69 6
 -5 -10 -4 8217 1376.04 6
 -5 -10 -3 7562.8 1262.06 6
 -5 -10 -2 779.523 596.729 6
 -5 -10 -1 21171.1 2015.79 6
 -5 -10 0 30666.5 2395.82 6
 -5 -10 1 310.708 395.293 6
 -5 -10 2 20075.9 1857.92 6
 -5 -10 3 705.304 474.105 6
 -5 -10 4 42658.2 2637.98 6
 -5 -10 5 9300.4 1245.01 6
 -5 -9 -14 668.709 604.148 6
 -5 -9 -13 6032.19 1373.21 3
 -5 -9 -13 6980.97 1465.83 6
 -5 -9 -12 5105.8 1220.06 6
 -5 -9 -12 5134.42 1214.9 3
 -5 -9 -11 4106.7 1168.11 6
 -5 -9 -11 3207.23 1047.78 3
 -5 -9 -10 5656.54 1299.79 6
 -5 -9 -10 5223.93 1247.05 3
 -5 -9 -9 8991.22 1521.12 6
 -5 -9 -9 5253.23 1180.21 3
 -5 -9 -8 -50.1417 537.601 3
 -5 -9 -8 1847.93 712.703 6
 -5 -9 -7 16160.6 1919.63 6
 -5 -9 -6 23566.1 2307.44 6
 -5 -9 -5 28467.5 2466.9 6
 -5 -9 -4 24275.5 2248.54 6
 -5 -9 -3 151.764 339.386 6
 -5 -9 -2 7702.85 1184.15 6
 -5 -9 -1 19553 1865.23 6
 -5 -9 0 26221.4 2108.52 6
 -5 -9 1 40985.3 2629.58 6
 -5 -9 2 93327 4054.65 6
 -5 -9 3 3035.59 694.144 6
 -5 -9 4 498.585 408.532 6
 -5 -9 5 27622.6 2071.79 6
 -5 -8 -14 404.343 537.12 6
 -5 -8 -13 309.067 598.298 6
 -5 -8 -13 -813.028 789.861 3
 -5 -8 -12 604.902 553.224 3
 -5 -8 -12 289.603 475.737 6
 -5 -8 -11 6705.86 1282.68 3
 -5 -8 -11 8050.98 1467.82 6
 -5 -8 -10 29155.3 2630.04 3
 -5 -8 -10 33328.3 2851.22 6
 -5 -8 -9 1131.77 736.375 6
 -5 -8 -9 248.581 435.459 3
 -5 -8 -8 1441.07 687.729 6
 -5 -8 -8 -462.766 675.287 3
 -5 -8 -7 3251.98 884.906 6
 -5 -8 -6 35980 2742.25 6
 -5 -8 -5 54778.8 3339.09 6
 -5 -8 -4 26001.9 2213.03 6
 -5 -8 -3 -163.46 386.678 6
 -5 -8 -2 34995 1600.22 2
 -5 -8 -2 37884 2567.01 6
 -5 -8 -1 17577.2 1691.65 6
 -5 -8 0 53666 3011.34 6
 -5 -8 1 19636 1716.2 6
 -5 -8 2 1480.45 602.341 6
 -5 -8 3 77513.5 3483.18 6
 -5 -8 4 674.208 351.394 6
 -5 -8 6 10369.3 837.338 7
 -5 -8 7 2322.69 409.916 7
 -5 -7 -15 -894.548 609.317 6
 -5 -7 -14 6736.01 1382.81 6
 -5 -7 -13 -26.9246 349.743 6
 -5 -7 -13 -599.432 594.632 3
 -5 -7 -12 629.913 374.607 3
 -5 -7 -12 1167.65 556.043 6
 -5 -7 -11 14430.5 1808.28 3
 -5 -7 -11 13226.3 1773.4 6
 -5 -7 -10 1672.19 737.534 6
 -5 -7 -10 275.599 503.888 3
 -5 -7 -9 30203.7 2597.05 6
 -5 -7 -9 29221.3 2455.57 3
 -5 -7 -8 2285.51 724.485 6
 -5 -7 -8 2608.96 751.398 3
 -5 -7 -7 1675.75 640.266 6
 -5 -7 -6 33519.1 2542.32 6
 -5 -7 -5 4743.44 960.926 6
 -5 -7 -4 25578.5 2124.03 6
 -5 -7 -3 114577 2929.51 2
 -5 -7 -3 129196 4903.4 6
 -5 -7 -2 29712 1349.73 2
 -5 -7 -2 37397.2 2425.35 6
 -5 -7 -1 16972.5 1585.49 6
 -5 -7 -1 16217.8 1054.36 2
 -5 -7 0 5127.77 848.136 6
 -5 -7 1 8521.98 1083.58 6
 -5 -7 2 232169 6837.42 6
 -5 -7 6 4430.01 580.048 7
 -5 -7 7 97726.7 3185.35 7
 -5 -6 -14 1195.99 454.569 6
 -5 -6 -13 -163.931 450.978 3
 -5 -6 -13 -79.9765 375.745 6
 -5 -6 -12 853.463 460.898 6
 -5 -6 -12 -110.573 366.949 3
 -5 -6 -11 214.326 390.927 6
 -5 -6 -11 989.578 592.875 3
 -5 -6 -10 28056.4 2428.43 6
 -5 -6 -10 24861.3 2195.45 3
 -5 -6 -9 11555.4 1511 6
 -5 -6 -9 7458.96 1214.99 3
 -5 -6 -8 2131.4 711.956 6
 -5 -6 -8 1290.63 539.996 3
 -5 -6 -7 16031.1 1706.17 6
 -5 -6 -6 6.83166 325.812 6
 -5 -6 -5 41227.4 2648.05 6
 -5 -6 -4 46659.4 2798.83 6
 -5 -6 -3 37462.1 1196.24 2
 -5 -6 -2 60375.6 1922.14 2
 -5 -6 -1 11451.1 819.523 2
 -5 -6 0 212.213 152.209 2
 -5 -6 6 14987.8 1097.19 7
 -5 -5 -14 1599.48 659.175 6
 -5 -5 -13 5198.62 1102.9 6
 -5 -5 -13 6130.62 1106.7 3
 -5 -5 -12 12132.9 1521.71 3
 -5 -5 -12 13023.7 1668.68 6
 -5 -5 -11 2076.85 677.866 6
 -5 -5 -11 1739.85 635.048 3
 -5 -5 -10 808.605 400.171 3
 -5 -5 -10 1223.71 551.175 6
 -5 -5 -9 2438.67 698.411 6
 -5 -5 -9 2792.37 704.772 3
 -5 -5 -8 33950.7 2460.31 6
 -5 -5 -7 43141.4 2728.56 6
 -5 -5 -6 8386.44 1161.8 6
 -5 -5 -5 2323.56 648.913 6
 -5 -5 -4 12534.3 1351.2 6
 -5 -5 -2 184793 4193.85 2
 -5 -5 -1 13084.3 835.904 2
 -5 -5 0 412.168 187.379 2
 -5 -5 1 256.164 144.794 2
 -5 -5 19 5013.81 1354.14 5
 -5 -4 -14 2882.82 747.649 6
 -5 -4 -13 3181.31 876.243 6
 -5 -4 -12 1185.9 532.395 3
 -5 -4 -12 175.486 404.314 6
 -5 -4 -11 15833.1 1794.76 6
 -5 -4 -11 16413.7 1618.74 3
 -5 -4 -10 -969.833 446.234 3
 -5 -4 -10 -331.222 442.096 6
 -5 -4 -9 24751.4 2092.56 6
 -5 -4 -8 40315.6 2617.05 6
 -5 -4 -7 330.256 415.231 6
 -5 -4 -6 54814.5 2979.8 6
 -5 -4 -5 16139.9 1519.89 6
 -5 -4 -4 412.592 340.501 6
 -5 -4 -2 1397.97 233.745 2
 -5 -4 -1 74178.2 2253.27 2
 -5 -4 0 57908.3 2095.34 2
 -5 -4 1 57378.6 2214.64 2
 -5 -4 18 3239.81 1002.93 5
 -5 -4 19 630.216 523.644 5
 -5 -4 20 6370.02 1510.19 5
 -5 -3 -12 27595.9 2363.44 6
 -5 -3 -11 5019.7 1008.74 6
 -5 -3 -10 11831.6 1475.18 6
 -5 -3 -9 6067.62 1052.56 6
 -5 -3 -8 4586.16 840.499 6
 -5 -3 -7 63317.2 3257.48 6
 -5 -3 -6 27725.9 2036.02 6
 -5 -3 -5 -234.782 395.947 6
 -5 -3 -4 52585.8 2783.33 6
 -5 -3 -1 17275.1 925.535 2
 -5 -3 0 1137.2 266.116 2
 -5 -3 1 145556 4039.54 2
 -5 -3 2 18140.7 1215.55 2
 -5 -3 17 33886.4 2947.34 5
 -5 -3 18 4872.78 1159.93 5
 -5 -3 19 5601.99 1367.8 5
 -5 -3 20 1913.86 952.923 5
 -5 -2 -1 46889.8 2094.56 5
 -5 -2 0 254885 5869.22 2
 -5 -2 0 247897 6176.44 5
 -5 -2 1 519059 11043 5
 -5 -2 1 526391 11063.7 2
 -5 -2 2 45458.4 2010.46 2
 -5 -2 15 4451.21 980.72 5
 -5 -2 16 5485.4 1148.15 5
 -5 -2 17 12564.6 1851.46 5
 -5 -2 18 530.841 586.041 5
 -5 -2 19 13635.3 2008.3 5
 -5 -2 20 1056.44 647.965 5
 -5 -1 -2 38389.1 1871.68 5
 -5 -1 -1 132871 3832.29 5
 -5 -1 0 299713 6810.91 5
 -5 -1 1 587.061 252.585 2
 -5 -1 1 820.825 228.779 5
 -5 -1 2 61831.2 2419.37 2
 -5 -1 13 44109.5 2774.89 5
 -5 -1 14 4089.34 916.822 5
 -5 -1 15 742.963 502.409 5
 -5 -1 16 79.6427 383.996 5
 -5 -1 17 9168.36 1516.7 5
 -5 -1 18 33883.5 3046.9 5
 -5 -1 19 780.971 487.132 5
 -5 -1 20 518.96 612.454 5
 -5 0 -11 1358.68 429.921 4
 -5 0 -10 1316.52 357.54 4
 -5 0 -9 61238.8 2554.14 4
 -5 0 -8 12082.1 1055.32 4
 -5 0 -7 9597.21 919.418 4
 -5 0 -6 3783.22 578.803 4
 -5 0 -5 4956.36 637.088 4
 -5 0 -4 223250 5792.41 4
 -5 0 -2 823.902 251.93 5
 -5 0 -1 921.193 243.17 5
 -5 0 0 12912.7 807.407 5
 -5 0 1 776335 14920.1 5
 -5 0 2 390695 7815.29 5
 -5 0 10 30856.3 1918.18 5
 -5 0 11 2284.25 550.426 5
 -5 0 12 23378.2 1882.35 5
 -5 0 13 5353.47 980.908 5
 -5 0 14 24595.9 2149.87 5
 -5 0 15 4778.73 1022.96 5
 -5 0 16 13757.4 1777.11 5
 -5 0 17 6775.21 1331.6 5
 -5 0 18 1508.95 763.763 5
 -5 0 19 9410.08 1676.83 5
 -5 0 20 5585.17 1362.76 5
 -5 1 -11 3213.21 615.39 4
 -5 1 -10 12591 1200.06 4
 -5 1 -9 16336.5 1365.38 4
 -5 1 -8 32899.3 1919.2 4
 -5 1 -7 -42.9026 255.918 4
 -5 1 -6 17874.1 1335.86 4
 -5 1 -5 35920.1 1928.32 4
 -5 1 -4 15232.5 1222.66 4
 -5 1 -3 137943 4230.02 4
 -5 1 -2 23747.6 1485.35 4
 -5 1 -1 29082.4 1653.28 4
 -5 1 1 20253.9 783.867 5
 -5 1 6 406.245 165.703 5
 -5 1 7 519.211 213.303 5
 -5 1 8 65625.2 2516.84 5
 -5 1 9 133010 4227.55 5
 -5 1 10 3979.1 693.67 5
 -5 1 11 11929.6 1233.28 5
 -5 1 12 2260.64 624.181 5
 -5 1 13 57042.5 3176.75 5
 -5 1 14 19951 1928.45 5
 -5 1 15 2682.25 788.079 5
 -5 1 16 51.2761 528.808 5
 -5 1 17 4241.56 1055.08 5
 -5 1 18 15691.9 2104.14 5
 -5 1 19 3024.28 954.418 5
 -5 2 -12 642.475 287.414 4
 -5 2 -11 120.497 242.84 4
 -5 2 -10 16806.1 1477.79 4
 -5 2 -9 62070.9 2944.32 4
 -5 2 -8 63726.7 2960.57 4
 -5 2 -7 13438.8 1263.19 4
 -5 2 -6 11106.4 1125.77 4
 -5 2 -5 41111 2175.11 4
 -5 2 -4 18749.6 1408.29 4
 -5 2 -3 30634 1800.95 4
 -5 2 -2 20038 1424.41 4
 -5 2 -1 6034.06 766.898 4
 -5 2 0 84641.7 3140.95 4
 -5 2 5 53366.3 1544.34 5
 -5 2 6 7822.93 594.646 5
 -5 2 7 16696.4 1030.47 5
 -5 2 8 132676 3910.29 5
 -5 2 9 12055.4 1065.07 5
 -5 2 10 9377.43 1016.36 5
 -5 2 11 16591 1461.26 5
 -5 2 12 7511.07 1076.18 5
 -5 2 13 14167.6 1507.72 5
 -5 2 14 633.926 381.049 5
 -5 2 15 10620.1 1453.34 5
 -5 2 16 32789.5 2714.71 5
 -5 2 17 1557.87 685.385 5
 -5 2 18 7739.87 1485.11 5
 -5 3 -13 373.76 434.748 4
 -5 3 -12 12156.7 1400.76 4
 -5 3 -11 -155.968 351.793 4
 -5 3 -10 -89.8508 372.425 4
 -5 3 -9 55024.1 2932.86 4
 -5 3 -8 23816.8 1818.84 4
 -5 3 -7 36567.8 2241.59 4
 -5 3 -6 74256.9 3273.24 4
 -5 3 -5 6883.38 929.347 4
 -5 3 -4 113535 4084.84 4
 -5 3 -3 11964.4 1168.7 4
 -5 3 -2 1434.7 461.475 4
 -5 3 -1 445043 10431 4
 -5 3 0 1138.51 416.687 4
 -5 3 1 75697.7 3066.98 4
 -5 3 2 676.376 310.898 4
 -5 3 6 6860.47 562.735 5
 -5 3 7 26610.4 1336.49 5
 -5 3 8 2166.57 429.235 5
 -5 3 9 174684 5043.78 5
 -5 3 10 2993.17 605.53 5
 -5 3 11 9552.09 1116.34 5
 -5 3 12 115826 4512.04 5
 -5 3 13 2734.46 671.388 5
 -5 3 14 21187.2 2018.08 5
 -5 3 15 9380.9 1389.61 5
 -5 3 16 3661.94 931.24 5
 -5 3 17 12921 1789.12 5
 -5 4 -13 32947.7 2501.04 4
 -5 4 -12 14640.2 1622.09 4
 -5 4 -11 -23.1159 402.207 4
 -5 4 -10 49433.1 2933.83 4
 -5 4 -9 15293.6 1566.09 4
 -5 4 -8 59538.5 3124.48 4
 -5 4 -7 29282.6 2089.84 4
 -5 4 -6 51278.2 2784.8 4
 -5 4 -5 71785.9 3268.9 4
 -5 4 -4 3854.56 736.723 4
 -5 4 -3 77.8507 217.865 4
 -5 4 -2 27747.3 1893 4
 -5 4 -1 235957 6650.61 4
 -5 4 0 283708 7530.3 4
 -5 4 1 16840.4 1400.43 4
 -5 4 2 358.393 268.619 4
 -5 4 3 159041 4955.41 4
 -5 4 7 86626.5 2796.58 5
 -5 4 8 23149.5 1403.58 5
 -5 4 9 359.921 244.146 5
 -5 4 10 379.374 289.347 5
 -5 4 11 51001.5 2679.34 5
 -5 4 12 83471 3743.62 5
 -5 4 13 16538.6 1661.11 5
 -5 4 14 -45.5525 385.778 5
 -5 4 15 -19.3973 342.556 5
 -5 4 16 16800.8 1958.37 5
 -5 5 -14 7130.15 1232.84 4
 -5 5 -13 4867.16 1059.41 4
 -5 5 -12 591.304 397.05 4
 -5 5 -11 29130.1 2373.6 4
 -5 5 -10 71668 3758.24 4
 -5 5 -9 3187.37 778.406 4
 -5 5 -8 2754.37 715.092 4
 -5 5 -7 18.2275 393.195 4
 -5 5 -6 60101.1 3200.11 4
 -5 5 -5 81101.3 3724.35 4
 -5 5 -4 -135.463 342.69 4
 -5 5 -3 6241.47 932.881 4
 -5 5 -2 1253.6 442.754 4
 -5 5 -1 52212.2 2705.8 4
 -5 5 0 309794 8245 4
 -5 5 1 43067.4 2376.79 4
 -5 5 2 820.22 397.718 4
 -5 5 3 19923.2 1528.62 4
 -5 5 4 83505.5 3372.71 4
 -5 5 8 36327.2 1857.19 5
 -5 5 9 1825.07 439.963 5
 -5 5 10 2424.42 527.754 5
 -5 5 11 46337.9 2560.39 5
 -5 5 12 1817.73 621.188 5
 -5 5 13 18434.3 1777.84 5
 -5 5 14 -33.5703 328.809 5
 -5 5 15 727.991 481.997 5
 -5 6 -15 1242.69 658.003 4
 -5 6 -14 7297.19 1328.63 4
 -5 6 -13 2228.39 746.688 4
 -5 6 -12 10715.7 1529.34 4
 -5 6 -11 22995.2 2223.8 4
 -5 6 -10 12150.8 1587.89 4
 -5 6 -9 11857.1 1526.17 4
 -5 6 -8 3988.66 828.52 4
 -5 6 -7 7699.37 1169.13 4
 -5 6 -6 94424.3 4249.13 4
 -5 6 -5 12343.6 1422.36 4
 -5 6 -4 35473.4 2386.69 4
 -5 6 -3 39817.2 2504.07 4
 -5 6 -2 147.586 291.53 4
 -5 6 -1 57953.4 2980.03 4
 -5 6 0 3225.05 694.207 4
 -5 6 1 24982.5 1860.32 4
 -5 6 2 142857 4999.9 4
 -5 6 3 4216.64 747.933 4
 -5 6 4 28148.3 1912.82 4
 -5 6 5 188.581 257.86 4
 -5 6 10 6043.84 835.395 5
 -5 6 11 190.937 374.844 5
 -5 6 12 72320.3 3536.55 5
 -5 6 13 12906.5 1508.19 5
 -5 6 14 6494.08 1132.45 5
 -5 7 -15 14574.4 1970.62 4
 -5 7 -14 2465.67 886.896 4
 -5 7 -13 3518.25 1008.58 4
 -5 7 -12 13.5525 521.041 4
 -5 7 -11 -484.475 627.418 4
 -5 7 -10 30476.2 2587.11 4
 -5 7 -9 7955.86 1339.61 4
 -5 7 -8 4078.13 937.467 4
 -5 7 -7 -203.606 555.583 4
 -5 7 -6 520.481 384.799 4
 -5 7 -5 86554.3 4150.66 4
 -5 7 -4 11171 1402.92 4
 -5 7 -3 25017 2073.09 4
 -5 7 -2 4213.03 824.242 4
 -5 7 -1 810.681 380.849 4
 -5 7 0 8529.77 1123.72 4
 -5 7 1 24114.4 1885.75 4
 -5 7 2 7967.13 1088.95 4
 -5 7 3 60301 3042.35 4
 -5 7 4 3111.95 645.112 4
 -5 7 5 4581.36 754.838 4
 -5 7 13 6489.64 1091.76 5
 -5 8 -15 5966.88 1365.68 4
 -5 8 -14 8986.49 1611.37 4
 -5 8 -13 1500.25 707.447 4
 -5 8 -12 -714.719 692.119 4
 -5 8 -11 5510.64 1174.15 4
 -5 8 -10 7605.01 1371.58 4
 -5 8 -9 2286.85 763.36 4
 -5 8 -8 46204.6 3217.3 4
 -5 8 -7 40166.9 2972.66 4
 -5 8 -6 23794.2 2210.37 4
 -5 8 -5 10331.7 1429.13 4
 -5 8 -4 24.3289 412.419 4
 -5 8 -3 35197.9 2566.27 4
 -5 8 -2 74948 3768.23 4
 -5 8 -1 243.614 339.337 4
 -5 8 0 1825.33 602.87 4
 -5 8 1 -110.756 368.882 4
 -5 8 2 84724.8 3868.84 4
 -5 8 3 81740 3720.27 4
 -5 8 4 412.984 357.9 4
 -5 8 5 -224.702 357.411 4
 -5 8 6 1894.6 555.342 4
 -5 9 -16 601.643 624.69 4
 -5 9 -15 6577.23 1521.65 4
 -5 9 -14 11458.9 1940.07 4
 -5 9 -13 -59.2601 476.227 4
 -5 9 -12 1103.92 687.793 4
 -5 9 -11 9117.14 1603.12 4
 -5 9 -10 734.172 556.783 4
 -5 9 -9 24886.2 2501.06 4
 -5 9 -8 23255 2389.33 4
 -5 9 -7 8468.32 1445.61 4
 -5 9 -6 12123.9 1669.18 4
 -5 9 -5 1616.19 613.033 4
 -5 9 -4 3991.69 929.641 4
 -5 9 -3 26908.1 2303.34 4
 -5 9 -2 2555.53 750.506 4
 -5 9 -1 26557.9 2206.41 4
 -5 9 0 2361.73 632.704 4
 -5 9 1 16222.1 1689.78 4
 -5 9 2 89237.4 4162.65 4
 -5 9 3 -379.358 609.193 4
 -5 9 4 27375 2105.17 4
 -5 9 5 21000.5 1814.48 4
 -5 9 6 276.189 291.196 4
 -5 10 -16 1001.28 742.539 4
 -5 10 -15 4152.92 1229.06 4
 -5 10 -14 -97.6986 603.72 4
 -5 10 -13 3745.36 1153.03 4
 -5 10 -12 12487 1949.27 4
 -5 10 -11 -433.454 574.08 4
 -5 10 -10 5729.94 1305.74 4
 -5 10 -9 -937.627 886.537 4
 -5 10 -8 4258.73 1095.51 4
 -5 10 -7 48031 3482.71 4
 -5 10 -6 4811.09 1142.61 4
 -5 10 -5 7469.7 1317.51 4
 -5 10 -4 4342.68 961.463 4
 -5 10 -3 42.0306 559.103 4
 -5 10 -2 104072 4883.11 4
 -5 10 -1 28196.6 2399.17 4
 -5 10 0 1239.68 592.936 4
 -5 10 1 42504.1 2858.65 4
 -5 10 2 12565.8 1518.22 4
 -5 10 3 13487.5 1530.35 4
 -5 10 4 7883.32 1182.88 4
 -5 10 5 4246.35 873.782 4
 -5 10 6 6650.05 1050.44 4
 -5 10 7 -145.754 399.039 4
 -5 11 -14 538.771 530.23 4
 -5 11 -13 4014.14 1188.83 4
 -5 11 -12 3212.46 1117.86 4
 -5 11 -11 5498.56 1325.02 4
 -5 11 -10 552.391 536.869 4
 -5 11 -9 -547.577 676.466 4
 -5 11 -8 18006 2252.85 4
 -5 11 -7 14707 2005.76 4
 -5 11 -6 7271.26 1422.81 4
 -5 11 -5 7671.03 1427.01 4
 -5 11 -4 6870.83 1289.97 4
 -5 11 -3 6737.5 1242.8 4
 -5 11 -2 4775.72 1102.47 4
 -5 11 -1 2849.02 875.51 4
 -5 11 0 27915.4 2459.4 4
 -5 11 1 20178.5 2063.67 4
 -5 11 2 -15.8666 430.872 4
 -5 11 3 647.55 375.597 4
 -5 11 4 3567.5 831.42 4
 -5 11 5 33416.6 2496.73 4
 -5 11 6 25132.5 2124.8 4
 -5 11 7 2930.32 697.021 4
 -5 12 -13 153.655 709.059 4
 -5 12 -12 8715.36 1744.04 4
 -5 12 -11 9752.18 1840.72 4
 -5 12 -10 -98.7078 469.835 4
 -5 12 -9 -2562.17 962.925 4
 -5 12 -8 1286.96 719.369 4
 -5 12 -7 17729.9 2278.77 4
 -5 12 -6 24582.4 2641.2 4
 -5 12 -5 6412.41 1348.7 4
 -5 12 -4 2381.75 834.73 4
 -5 12 -3 14163.6 1898.75 4
 -5 12 -2 10011.6 1570.91 4
 -5 12 -1 19034.5 2112.28 4
 -5 12 0 24482.3 2372.3 4
 -5 12 1 680.532 510.023 4
 -5 12 2 10773.3 1529.76 4
 -5 12 3 -409.625 582.359 4
 -5 12 4 18920 1961.16 4
 -5 12 5 35421.6 2685.24 4
 -5 12 6 1011.65 546.369 4
 -5 12 7 7936.06 1195.87 4
 -5 13 -11 -112.183 643.196 4
 -5 13 -10 461.514 677.005 4
 -5 13 -9 2884.08 1051.7 4
 -5 13 -8 732.723 611.862 4
 -5 13 -7 7926.3 1567.39 4
 -5 13 -6 -670.409 741.46 4
 -5 13 -5 3890.29 1083.47 4
 -5 13 -4 21831.5 2481.02 4
 -5 13 -3 -1747.92 799.35 4
 -5 13 -2 1425.67 758.267 4
 -5 13 -1 -462.56 673.837 4
 -5 13 0 1358.48 676.282 4
 -5 13 1 25179 2461.36 4
 -5 13 2 673.574 440.617 4
 -5 13 3 -560.121 596.691 4
 -5 13 4 2436.03 762.342 4
 -5 13 5 1415.55 686.38 4
 -5 13 6 35725.6 2735.14 4
 -5 14 -9 1399.42 933.42 4
 -5 14 -8 931.303 686.317 4
 -5 14 -7 -397.913 701.772 4
 -5 14 -6 243.948 638.754 4
 -5 14 -5 13511.6 2049.91 4
 -5 14 -4 5583.11 1385.17 4
 -5 14 -3 6650.59 1523.92 4
 -5 14 -2 1379.57 660.322 4
 -5 14 -1 -356.892 663.953 4
 -5 14 0 16674.5 2101.95 4
 -5 14 1 3714.22 1080.87 4
 -5 14 2 8978.72 1523.11 4
 -5 14 3 4197.99 1038.81 4
 -5 14 4 1041.29 621.739 4
 -5 14 5 4660.61 1070.09 4
 -5 15 -7 1086.14 725.467 4
 -5 15 -6 -106.107 727.938 4
 -5 15 -5 -145.295 565.97 4
 -5 15 -4 11846.1 2001.18 4
 -5 15 -3 12508.7 1980.94 4
 -5 15 -2 1060.17 630.347 4
 -5 15 -1 -835.268 626.053 4
 -5 15 0 7544.13 1478.83 4
 -5 15 1 8798.53 1589.88 4
 -5 15 2 5501.72 1265.81 4
 -5 15 3 3722.27 1050.9 4
 -5 15 4 3067.12 946.197 4
 -5 15 5 5695.1 1196.04 4
 -5 16 -5 756.242 662.083 4
 -5 16 -4 10480 1890.15 4
 -5 16 -3 -57.3925 435.228 4
 -5 16 -2 966.621 644.67 4
 -5 16 -1 4202.47 1210.73 4
 -5 16 0 427.656 568.728 4
 -5 16 1 4758.57 1179.45 4
 -5 16 2 -291.541 533.045 4
 -5 16 3 1597.32 767.039 4
 -5 16 4 12411.3 1798.96 4
 -5 17 -2 1562.62 887.52 4
 -5 17 -1 1166.57 802.71 4
 -5 17 0 7150.95 1609.73 4
 -5 17 1 1424.91 688.827 4
 -5 17 2 18.5993 450.931 4
 -5 17 3 7302.31 1502.43 4
 -4 -17 0 -236.439 713.745 6
 -4 -17 1 9497.9 1744.58 6
 -4 -17 2 98.7482 484.851 6
 -4 -17 3 1587.89 773.391 6
 -4 -17 4 2547.84 914.253 6
 -4 -16 -3 451.758 564.634 6
 -4 -16 -2 -760.734 523.342 6
 -4 -16 -1 1750.53 896.703 6
 -4 -16 0 6866.56 1458.22 6
 -4 -16 1 2313.51 896.552 6
 -4 -16 2 1870.25 815.868 6
 -4 -16 3 2894.47 911.725 6
 -4 -16 4 1560.94 661.819 6
 -4 -15 -5 378.456 639.582 6
 -4 -15 -4 1176.73 770.088 6
 -4 -15 -3 1197.56 686.4 6
 -4 -15 -2 -675.909 630.808 6
 -4 -15 -1 4926.43 1200.07 6
 -4 -15 0 7790.03 1498.66 6
 -4 -15 1 1071.39 556.031 6
 -4 -15 2 11225.2 1673.22 6
 -4 -15 3 1323.07 680.078 6
 -4 -15 4 1199.04 614.923 6
 -4 -15 5 7511.32 1292.76 6
 -4 -14 -7 418.813 483.026 6
 -4 -14 -6 343.827 505.95 6
 -4 -14 -5 3844.99 1210.68 6
 -4 -14 -4 22377.8 2563.63 6
 -4 -14 -3 2312.27 909.643 6
 -4 -14 -2 -2959.13 976.867 6
 -4 -14 -1 5039.06 1199.97 6
 -4 -14 0 901.05 674.169 6
 -4 -14 1 24210.2 2404.79 6
 -4 -14 2 3684.81 985.216 6
 -4 -14 3 228.226 411.526 6
 -4 -14 4 3898.24 933.397 6
 -4 -14 5 1224.05 525.706 6
 -4 -14 6 12620 1542.89 6
 -4 -13 -9 1454.37 809.141 3
 -4 -13 -9 622.373 735.746 6
 -4 -13 -8 2551.04 1008.24 6
 -4 -13 -8 2107.66 969.456 3
 -4 -13 -7 734.95 584.388 3
 -4 -13 -7 1390.39 758.861 6
 -4 -13 -6 -171.961 664.199 3
 -4 -13 -6 -1120.98 697.087 6
 -4 -13 -5 9173.55 1639.67 6
 -4 -13 -4 3141.01 1008.64 6
 -4 -13 -3 8851.16 1534.46 6
 -4 -13 -2 11123.5 1685.06 6
 -4 -13 -1 4224.8 995.554 6
 -4 -13 0 5469.83 1141 6
 -4 -13 1 -36.4221 446.8 6
 -4 -13 2 10899.2 1518.88 6
 -4 -13 3 17377.1 1863.82 6
 -4 -13 4 12102.6 1519.96 6
 -4 -13 5 -117.252 331.195 6
 -4 -13 6 951.321 425.373 6
 -4 -13 7 605.597 567.7 6
 -4 -12 -11 1214.83 804.898 3
 -4 -12 -10 -114.834 538.702 6
 -4 -12 -10 341.427 593.567 3
 -4 -12 -9 16666.5 2262.13 6
 -4 -12 -9 18691.6 2438.74 3
 -4 -12 -8 10027 1750.71 3
 -4 -12 -8 7614.37 1511.08 6
 -4 -12 -7 -140.743 600.323 3
 -4 -12 -7 -334.579 580.009 6
 -4 -12 -6 -1369.78 727.414 3
 -4 -12 -6 141.284 575.597 6
 -4 -12 -5 4232.43 1064.26 6
 -4 -12 -5 2474.26 909.957 3
 -4 -12 -4 19478.6 2211.28 6
 -4 -12 -3 11357.2 1686.57 6
 -4 -12 -2 12994.8 1756.72 6
 -4 -12 -1 6874.34 1258.1 6
 -4 -12 0 15985.5 1838.62 6
 -4 -12 1 7964.79 1253.57 6
 -4 -12 2 9927.87 1388.51 6
 -4 -12 3 9244.8 1311.62 6
 -4 -12 4 14405.4 1565.84 6
 -4 -12 5 18117.5 1745.92 6
 -4 -12 6 433.821 362.612 6
 -4 -12 7 9552.71 1210.73 6
 -4 -11 -12 5243.58 1315.89 6
 -4 -11 -12 3352.29 1078.62 3
 -4 -11 -11 197.34 481.359 3
 -4 -11 -11 809.837 640.431 6
 -4 -11 -10 3129.91 973.635 3
 -4 -11 -10 1711.61 797.201 6
 -4 -11 -9 12263.4 1873.11 6
 -4 -11 -9 10068.3 1741.86 3
 -4 -11 -8 471.142 605.861 3
 -4 -11 -8 1609.83 868.707 6
 -4 -11 -7 2870.92 993.013 6
 -4 -11 -7 1975.32 780.867 3
 -4 -11 -6 19561.5 2223.7 6
 -4 -11 -6 20979.8 2311.43 3
 -4 -11 -5 1796.86 835.891 3
 -4 -11 -5 440.587 518.42 6
 -4 -11 -4 8935.69 1443.73 6
 -4 -11 -3 6045.89 1154.38 6
 -4 -11 -2 18274.1 1949.54 6
 -4 -11 -1 27607.2 2379.01 6
 -4 -11 0 1369.82 561.955 6
 -4 -11 1 297.094 330.898 6
 -4 -11 2 6517.2 1054.08 6
 -4 -11 3 18024.8 1718.47 6
 -4 -11 4 47059 2770.49 6
 -4 -11 5 2615.11 660.888 6
 -4 -11 6 1324.75 466.74 6
 -4 -11 7 11889 1310.78 6
 -4 -10 -14 959.929 698.739 3
 -4 -10 -13 6977.82 1516.52 3
 -4 -10 -13 2915.67 1003 6
 -4 -10 -12 320.07 431.079 3
 -4 -10 -12 -4.02157 488.326 6
 -4 -10 -11 -1368.75 744.711 6
 -4 -10 -11 -125.171 524.586 3
 -4 -10 -10 10046.9 1732.25 3
 -4 -10 -10 10428.6 1707.54 6
 -4 -10 -9 1083.61 630.311 6
 -4 -10 -9 433.252 522.103 3
 -4 -10 -8 10492.3 1652.18 3
 -4 -10 -8 9391.52 1555.4 6
 -4 -10 -7 6044.84 1235 3
 -4 -10 -7 5098.81 1074.01 6
 -4 -10 -6 2707.63 798.058 6
 -4 -10 -6 5685.72 1256.63 3
 -4 -10 -5 45562.6 3252.57 3
 -4 -10 -5 45228.4 3202.15 6
 -4 -10 -4 3362.23 937.315 6
 -4 -10 -4 3850.27 924.939 3
 -4 -10 -3 4430.46 967.525 6
 -4 -10 -2 2424.95 776.667 6
 -4 -10 -1 9662.77 1329.77 6
 -4 -10 0 15671 1640.36 6
 -4 -10 1 8005.21 1102.46 6
 -4 -10 2 4899.14 905.097 6
 -4 -10 3 34388.5 2329.69 6
 -4 -10 4 316.383 395.856 6
 -4 -10 5 26810.2 1935.77 6
 -4 -10 6 5990.31 880.732 6
 -4 -9 -15 1192.35 747.098 6
 -4 -9 -14 1694.85 716.12 6
 -4 -9 -14 66.6922 476.604 3
 -4 -9 -13 -0.98196 485.936 3
 -4 -9 -13 277.472 487.886 6
 -4 -9 -12 3059.05 959.07 6
 -4 -9 -12 5027.59 1215.19 3
 -4 -9 -11 16495.6 2086.76 6
 -4 -9 -11 16338.5 2091.37 3
 -4 -9 -10 12697.6 1831.37 3
 -4 -9 -10 12503.9 1790.92 6
 -4 -9 -9 11153.4 1649.26 6
 -4 -9 -9 8903.97 1463.43 3
 -4 -9 -8 2155.46 782.855 6
 -4 -9 -8 1815.06 718.256 3
 -4 -9 -7 2095.27 704.468 3
 -4 -9 -7 1332.52 585.922 6
 -4 -9 -6 69020.8 3924.35 3
 -4 -9 -6 65484.7 3829.14 6
 -4 -9 -5 69804.8 3907.46 6
 -4 -9 -5 69287.8 3877.53 3
 -4 -9 -4 536.793 357.812 3
 -4 -9 -4 291.677 423.734 6
 -4 -9 -3 20505.1 1931.13 6
 -4 -9 -2 8347.08 1214.24 6
 -4 -9 -1 60821.7 3267.11 6
 -4 -9 0 33606.1 2331.62 6
 -4 -9 1 11950.4 1327.39 6
 -4 -9 2 12104.3 1302.01 6
 -4 -9 3 27978.2 1959.33 6
 -4 -9 4 50042.9 2615.83 6
 -4 -9 6 14677.7 720.45 7
 -4 -8 -15 -449.618 416.481 6
 -4 -8 -14 1139.24 683.378 3
 -4 -8 -14 3215.65 949.915 6
 -4 -8 -13 5061.79 1185.88 6
 -4 -8 -13 4468.71 1165.27 3
 -4 -8 -12 12061.6 1761.63 3
 -4 -8 -12 9048.41 1579.54 6
 -4 -8 -11 24259.9 2460.44 6
 -4 -8 -11 23630.9 2417.76 3
 -4 -8 -10 5316.66 1151.82 6
 -4 -8 -10 3510.7 1041.87 3
 -4 -8 -9 21966.4 2273.33 3
 -4 -8 -9 22601.6 2251.52 6
 -4 -8 -8 1708.44 599.686 6
 -4 -8 -8 1898.69 700.711 3
 -4 -8 -7 9860.56 1419.27 3
 -4 -8 -7 9121.65 1394.1 6
 -4 -8 -6 61358.2 3555.12 3
 -4 -8 -6 61278.7 3608.23 6
 -4 -8 -5 160.347 117.451 2
 -4 -8 -5 571.167 521.678 6
 -4 -8 -5 127.653 388.728 3
 -4 -8 -4 13179.1 806.301 2
 -4 -8 -4 13014.3 1495.23 3
 -4 -8 -4 11250.2 1398.31 6
 -4 -8 -3 40752.7 1682.81 2
 -4 -8 -3 39155.9 2618.57 6
 -4 -8 -2 253.469 179.221 2
 -4 -8 -2 -379.29 364.921 6
 -4 -8 -1 22340.9 1843.54 6
 -4 -8 0 3626.65 732.997 6
 -4 -8 1 13921.5 1377.78 6
 -4 -8 2 179602 5645.51 6
 -4 -8 6 19800.5 981.902 7
 -4 -7 -15 13568.5 1932.05 6
 -4 -7 -14 1189.73 654.274 6
 -4 -7 -14 426.74 541.755 3
 -4 -7 -13 934.08 559.508 3
 -4 -7 -13 2728.94 896.128 6
 -4 -7 -12 4017.28 981.989 3
 -4 -7 -12 3842.76 1022.66 6
 -4 -7 -11 18.7136 423.879 6
 -4 -7 -11 311.726 445.585 3
 -4 -7 -10 41165.9 3000.26 3
 -4 -7 -10 42183.1 3049.22 6
 -4 -7 -9 -196.028 440.742 3
 -4 -7 -9 628.805 470.823 6
 -4 -7 -8 3197.72 765.411 6
 -4 -7 -8 3181.15 800.68 3
 -4 -7 -7 11715.5 1511.44 6
 -4 -7 -7 14559.2 1635.85 3
 -4 -7 -6 21918 1965.24 3
 -4 -7 -6 20261.2 1899.03 6
 -4 -7 -5 114216 4695.52 6
 -4 -7 -5 109932 4630 3
 -4 -7 -4 18415.1 1706.59 3
 -4 -7 -4 16037.8 769.017 2
 -4 -7 -4 19231.4 1745.79 6
 -4 -7 -3 16783 906.22 2
 -4 -7 -2 60447.1 2104.19 2
 -4 -7 -1 233.986 177.815 2
 -4 -7 0 15812.9 1462.28 6
 -4 -7 6 51373 1861.06 7
 -4 -6 -15 -23.1271 472.985 6
 -4 -6 -14 8116.1 1387.13 6
 -4 -6 -14 6878.95 1295.44 3
 -4 -6 -13 1007.5 588.596 3
 -4 -6 -13 624.001 561.331 6
 -4 -6 -12 2343.08 762.933 3
 -4 -6 -12 3070.51 842.129 6
 -4 -6 -11 18477.8 1927.49 3
 -4 -6 -11 17627.4 1887.26 6
 -4 -6 -10 3059.33 861.742 6
 -4 -6 -10 2290.27 744.317 3
 -4 -6 -9 5075.22 968.379 3
 -4 -6 -9 6309.67 1105.4 6
 -4 -6 -8 12472.1 1471.31 3
 -4 -6 -8 11597.7 1410.14 6
 -4 -6 -7 13647.9 1479.56 3
 -4 -6 -7 13737.9 1521.36 6
 -4 -6 -6 27040.9 2076.72 3
 -4 -6 -6 27810.8 2124.44 6
 -4 -6 -5 3694.24 749.705 3
 -4 -6 -5 3205.42 729.218 6
 -4 -6 -4 25310.6 1909.92 3
 -4 -6 -3 102222 2548.8 2
 -4 -6 -2 67625.6 2079.48 2
 -4 -6 -1 1227.69 272.026 2
 -4 -6 0 197.397 179.759 2
 -4 -6 4 2721.88 542.822 6
 -4 -6 6 1879.26 346.183 7
 -4 -6 7 138213 3889.5 7
 -4 -5 -14 8423.49 1366.69 6
 -4 -5 -13 4529.78 949.285 3
 -4 -5 -13 3903.05 909.879 6
 -4 -5 -12 279.822 331.72 3
 -4 -5 -12 442.529 458.363 6
 -4 -5 -11 4588.11 942.572 3
 -4 -5 -11 5177.09 961.367 6
 -4 -5 -10 6976.75 1092.35 3
 -4 -5 -10 10392.8 1390.74 6
 -4 -5 -9 22798.5 1975.95 6
 -4 -5 -9 23332.3 1985.89 3
 -4 -5 -8 6067.22 995.275 3
 -4 -5 -8 6082.03 1019.03 6
 -4 -5 -7 19730 1692.02 3
 -4 -5 -7 17002.8 1634.64 6
 -4 -5 -6 25445 1976.25 6
 -4 -5 -6 23661.3 1840.29 3
 -4 -5 -5 34565.7 2223.38 6
 -4 -5 -5 35480.5 2177.02 3
 -4 -5 -4 20334.7 1596.45 3
 -4 -5 -3 100879 2269.87 2
 -4 -5 -2 25505.4 1016.97 2
 -4 -5 -1 34113.8 1365.3 2
 -4 -5 0 2779.22 397.852 2
 -4 -5 1 17879.2 1125.23 2
 -4 -5 2 154969 4718.33 6
 -4 -5 6 33160.5 1578.71 7
 -4 -5 7 57586.2 2287.52 7
 -4 -5 19 4937.01 1315.14 5
 -4 -4 -14 21.2047 353.629 6
 -4 -4 -13 3793.88 813.792 3
 -4 -4 -13 4689.49 976.071 6
 -4 -4 -12 35141.4 2482.55 3
 -4 -4 -12 36696.9 2622.72 6
 -4 -4 -11 459.486 320.85 3
 -4 -4 -11 155.913 322.89 6
 -4 -4 -10 6998.82 1024.5 3
 -4 -4 -10 8514.74 1180.38 6
 -4 -4 -9 2887.48 692.947 3
 -4 -4 -9 4009.04 832.907 6
 -4 -4 -8 10027.6 1206.05 6
 -4 -4 -8 8975.03 1099.4 3
 -4 -4 -7 115599 4416.19 6
 -4 -4 -7 116498 4280.6 3
 -4 -4 -6 -122.65 304.627 3
 -4 -4 -6 69.1981 297.969 6
 -4 -4 -5 2510.11 527.231 3
 -4 -4 -5 3373.18 656.341 6
 -4 -4 -2 214970 4525.37 2
 -4 -4 -1 5722.38 476.856 2
 -4 -4 0 12679.7 818.001 2
 -4 -4 1 107020 3155.15 2
 -4 -4 2 17605.7 1149.52 2
 -4 -4 6 131131 3834.43 7
 -4 -4 7 678.821 251.109 7
 -4 -4 18 283.945 500.104 5
 -4 -4 19 11115 1885.22 5
 -4 -4 20 1045.91 720.778 5
 -4 -3 -14 5061.14 1005.06 6
 -4 -3 -13 10179.1 1373.9 6
 -4 -3 -13 10341.2 1273.62 3
 -4 -3 -12 4539.67 932.652 6
 -4 -3 -12 3051.75 742.353 3
 -4 -3 -11 66159.4 3227.46 3
 -4 -3 -11 67897.9 3410.26 6
 -4 -3 -10 11936.7 1369.54 6
 -4 -3 -10 10635.3 1189.02 3
 -4 -3 -9 23294.3 1829.11 6
 -4 -3 -9 24412.6 1759.84 3
 -4 -3 -8 53692.2 2650.95 3
 -4 -3 -8 58429.7 2892.82 6
 -4 -3 -7 38645.5 2134.79 3
 -4 -3 -7 43339.4 2405.75 6
 -4 -3 -6 51616.2 2571.88 6
 -4 -3 -6 48694.9 2367.29 3
 -4 -3 -5 98199.1 3729.96 6
 -4 -3 -4 2107.2 521.536 6
 -4 -3 -2 9251.73 484.233 2
 -4 -3 -1 60039.6 1788.13 2
 -4 -3 0 335335 7106.39 2
 -4 -3 0 325704 7744.86 5
 -4 -3 1 173135 4381.4 2
 -4 -3 2 19633.7 1179.88 2
 -4 -3 3 57326.7 2310.94 2
 -4 -3 5 205808 5264.89 7
 -4 -3 6 137043 4050.49 7
 -4 -3 16 14292.6 1829.59 5
 -4 -3 17 4150.08 1120.26 5
 -4 -3 18 5168.67 1243.35 5
 -4 -3 19 6199.86 1432.12 5
 -4 -3 20 438.203 525.785 5
 -4 -2 -13 -1261.89 520.124 6
 -4 -2 -12 43560.3 2412.26 3
 -4 -2 -12 34777 2468.9 6
 -4 -2 -11 7893.15 969.7 3
 -4 -2 -11 5765.44 951.243 6
 -4 -2 -10 -217.257 359.991 6
 -4 -2 -10 304.64 245.149 3
 -4 -2 -9 2472.86 520.905 3
 -4 -2 -9 2754.48 631.644 6
 -4 -2 -8 38203.9 2245.34 6
 -4 -2 -8 39729.6 2051.65 3
 -4 -2 -7 94771.8 3340.07 3
 -4 -2 -7 94852.7 3678.41 6
 -4 -2 -6 51633.6 2546.74 6
 -4 -2 -5 130897 4357.25 6
 -4 -2 -4 16531.8 1332.81 6
 -4 -2 -2 57181.4 2353.54 5
 -4 -2 -1 60732.1 1811.82 2
 -4 -2 -1 66209 2409.46 5
 -4 -2 0 114869 3320.65 5
 -4 -2 0 108124 2946.51 2
 -4 -2 1 1933.26 337.037 2
 -4 -2 2 43753.9 1841.29 2
 -4 -2 5 159192 4445.07 7
 -4 -2 15 6812.15 1230.22 5
 -4 -2 16 1292.45 689.48 5
 -4 -2 17 16342.8 2039.86 5
 -4 -2 18 21165.9 2421.9 5
 -4 -2 19 138.292 523.538 5
 -4 -2 20 241.78 484.338 5
 -4 -1 -12 35969.5 2029.86 3
 -4 -1 -11 -98.4531 258.851 3
 -4 -1 -10 12527.1 1079.33 3
 -4 -1 -10 10668.4 821.435 4
 -4 -1 -9 64704.1 2601.55 3
 -4 -1 -9 66741.1 2287.81 4
 -4 -1 -8 262.236 198.354 3
 -4 -1 -8 339.469 161.511 4
 -4 -1 -7 12987.2 890.223 4
 -4 -1 -6 6608.04 618.036 4
 -4 -1 -2 71384.8 2545.48 5
 -4 -1 -1 10730.4 814.393 5
 -4 -1 0 80876.5 2437.15 5
 -4 -1 0 79737.2 2392.64 2
 -4 -1 1 78225 2273.85 5
 -4 -1 1 74469.1 2432.19 2
 -4 -1 13 1170.94 491.037 5
 -4 -1 14 31341.7 2472.81 5
 -4 -1 15 17.9045 440.879 5
 -4 -1 16 1792.31 641.444 5
 -4 -1 17 19333.5 2211.47 5
 -4 -1 18 -667.521 665.569 5
 -4 -1 19 11626.5 1920.56 5
 -4 -1 20 4306.91 1211.68 5
 -4 0 -11 24239.2 1416.26 3
 -4 0 -11 26217.1 1542.92 4
 -4 0 -10 32432 1718.41 4
 -4 0 -9 5496.83 683.536 4
 -4 0 -8 23211.4 1383.35 4
 -4 0 -7 403.559 199.977 4
 -4 0 -6 62354.9 2352.44 4
 -4 0 -5 92369.3 2965.71 4
 -4 0 -4 11164.9 890.863 4
 -4 0 -3 109298 3431.57 5
 -4 0 -3 106788 3230.95 4
 -4 0 -2 12615.5 905.944 5
 -4 0 -1 15095.5 895.971 5
 -4 0 0 283783 6035.89 5
 -4 0 1 116874 2790.41 5
 -4 0 1 121588 3394.09 2
 -4 0 4 41221 1919.96 7
 -4 0 10 9156.82 1038.86 5
 -4 0 11 408.47 326.969 5
 -4 0 12 16064.9 1580.65 5
 -4 0 13 45026.4 2877.64 5
 -4 0 14 30490.6 2433.29 5
 -4 0 15 1156.25 516.75 5
 -4 0 16 -230.635 531.021 5
 -4 0 17 -595.973 661.035 5
 -4 0 18 35638.2 3186.94 5
 -4 0 19 4216.57 1198.01 5
 -4 0 20 133.897 504.372 5
 -4 1 -12 18562.1 1451.31 4
 -4 1 -11 132.069 205.638 4
 -4 1 -10 2906.26 566.318 4
 -4 1 -9 92543.3 3374 4
 -4 1 -8 29082.3 1696.61 4
 -4 1 -7 11220.7 992.427 4
 -4 1 -6 51760.7 2243.21 4
 -4 1 -5 923.666 317.019 4
 -4 1 -4 102850 3337.19 4
 -4 1 -3 116164 3560.63 4
 -4 1 -2 5626.45 644.634 4
 -4 1 -1 27855.2 1471.13 4
 -4 1 0 139214 3949.08 4
 -4 1 1 335188 6445.43 5
 -4 1 5 76442.8 2221.05 5
 -4 1 6 54380.3 1955.24 5
 -4 1 7 219211 5523.07 5
 -4 1 8 93880.7 3259.39 5
 -4 1 9 73698.9 3002.8 5
 -4 1 10 16513.7 1408.95 5
 -4 1 11 8436.58 1069.76 5
 -4 1 12 33448.9 2312.89 5
 -4 1 13 14991.4 1610.63 5
 -4 1 14 2717.57 767.126 5
 -4 1 15 11622.5 1578.99 5
 -4 1 16 19661 2139.49 5
 -4 1 17 4361.88 1119.39 5
 -4 1 18 6463.32 1354.06 5
 -4 1 19 1330.25 707.448 5
 -4 1 20 2150.77 936.037 5
 -4 2 -13 14624.9 1447.69 4
 -4 2 -12 12922 1312.46 4
 -4 2 -11 3548.56 691.178 4
 -4 2 -10 1924.82 497.398 4
 -4 2 -9 58648.1 2754.39 4
 -4 2 -8 36009.5 2060.81 4
 -4 2 -7 18392.7 1402.83 4
 -4 2 -6 335.555 227.923 4
 -4 2 -5 649.529 293 4
 -4 2 -4 173634 4976.92 4
 -4 2 -3 3432.16 548.605 4
 -4 2 -2 59562.9 2417.35 4
 -4 2 -1 349635 8137.84 4
 -4 2 0 332614 7790.74 4
 -4 2 1 1029.18 299.982 4
 -4 2 4 310714 6203.07 5
 -4 2 5 24878.4 1066.1 5
 -4 2 6 16015.3 966.871 5
 -4 2 7 21380.5 1255.83 5
 -4 2 8 45684 2107.45 5
 -4 2 9 108862 3798.81 5
 -4 2 10 1043.08 394.058 5
 -4 2 11 292.816 316.113 5
 -4 2 12 15909.1 1568.62 5
 -4 2 13 7499.56 1151.86 5
 -4 2 14 16761 1796.18 5
 -4 2 15 20969.8 2117.21 5
 -4 2 16 176.646 409.573 5
 -4 2 17 13013.9 1831.15 5
 -4 2 18 1089.34 710.064 5
 -4 2 19 790.197 505.914 5
 -4 2 20 5792.64 1367.04 5
 -4 3 -13 57088.5 3129.02 4
 -4 3 -12 211.076 305.084 4
 -4 3 -11 12472.8 1352.97 4
 -4 3 -10 40906.1 2437.67 4
 -4 3 -9 9434.22 1117.22 4
 -4 3 -8 134284 4682.93 4
 -4 3 -7 56837.3 2736.39 4
 -4 3 -6 6873.66 898.726 4
 -4 3 -5 182546 5431.79 4
 -4 3 -4 17399.1 1350.47 4
 -4 3 -3 1432.67 419.039 4
 -4 3 -2 127424 4077.3 4
 -4 3 -1 -9.58937 205.09 4
 -4 3 0 564422 12253.9 4
 -4 3 1 94594 3284.28 4
 -4 3 2 4384.99 602.72 4
 -4 3 5 63075.1 1989.14 5
 -4 3 6 65187.8 2222.02 5
 -4 3 7 440.673 236.653 5
 -4 3 8 134554 4133.59 5
 -4 3 9 1435.19 422.568 5
 -4 3 10 696.128 335.704 5
 -4 3 11 48310.8 2672.98 5
 -4 3 12 12184.8 1416.41 5
 -4 3 13 92269.1 4283.03 5
 -4 3 14 1273.02 577.549 5
 -4 3 15 1737.59 770.761 5
 -4 3 16 30074.9 2679.62 5
 -4 3 17 2561.94 897.291 5
 -4 3 18 2465.29 899.907 5
 -4 3 19 428.856 591.756 5
 -4 4 -14 14102.2 1611.41 4
 -4 4 -13 4710.76 966.986 4
 -4 4 -12 643.338 407.023 4
 -4 4 -11 17201.9 1685.78 4
 -4 4 -10 11410.6 1375.84 4
 -4 4 -9 37789 2442.9 4
 -4 4 -8 4160.01 802.046 4
 -4 4 -7 10068.1 1158.85 4
 -4 4 -6 107531 4102.21 4
 -4 4 -5 51153 2658.99 4
 -4 4 -4 23501.6 1673.72 4
 -4 4 -3 31794.8 1923.98 4
 -4 4 -2 2698.67 553.979 4
 -4 4 -1 216288 6045.45 4
 -4 4 0 149277 4605.15 4
 -4 4 1 274.948 244.176 4
 -4 4 2 24158.6 1523.78 4
 -4 4 3 119306 3877.05 4
 -4 4 6 1106.57 298.933 5
 -4 4 7 13898.9 1056.31 5
 -4 4 8 470.953 269.487 5
 -4 4 9 68256.7 2918.15 5
 -4 4 10 3038.09 629.343 5
 -4 4 11 23287.3 1855.81 5
 -4 4 12 63404.5 3307.04 5
 -4 4 13 4764.66 950.059 5
 -4 4 14 6260.82 1127.92 5
 -4 4 15 16293.5 1882.33 5
 -4 4 16 8901.4 1472.32 5
 -4 4 17 7103.73 1374.89 5
 -4 4 18 2920.12 981.253 5
 -4 5 -15 -1274.02 599.939 4
 -4 5 -14 2253.3 727.01 4
 -4 5 -13 19121.9 1952.59 4
 -4 5 -12 26137.4 2263.42 4
 -4 5 -11 6863.05 1137.17 4
 -4 5 -10 10990.8 1384.71 4
 -4 5 -9 17819.3 1730.36 4
 -4 5 -8 25792.3 2030.15 4
 -4 5 -7 23402.3 1905.54 4
 -4 5 -6 104255 4246.59 4
 -4 5 -5 118770 4542.96 4
 -4 5 -4 10983 1209 4
 -4 5 -3 2589.61 580.214 4
 -4 5 -2 96460.3 3746.19 4
 -4 5 -1 290697 7696.48 4
 -4 5 0 22356.9 1586.9 4
 -4 5 1 12226.1 1140.13 4
 -4 5 2 145131 4586.88 4
 -4 5 3 44071 2217.99 4
 -4 5 4 36099.7 1972.26 4
 -4 5 7 199808 5408 5
 -4 5 8 4153.05 648.822 5
 -4 5 9 12837.6 1205.68 5
 -4 5 10 2155.23 555.54 5
 -4 5 11 11673.4 1331.72 5
 -4 5 12 74970.7 3679.12 5
 -4 5 13 688.484 448.234 5
 -4 5 14 -205.887 377.759 5
 -4 5 15 4781.71 1054.98 5
 -4 5 16 6920.76 1310.2 5
 -4 5 17 7770.97 1448.74 5
 -4 6 -15 12397.7 1716.76 4
 -4 6 -14 1207.01 545.137 4
 -4 6 -13 768.951 455.033 4
 -4 6 -12 -342.812 607.063 4
 -4 6 -11 7276.63 1243.57 4
 -4 6 -10 73840.3 3918.95 4
 -4 6 -9 4137.5 871.665 4
 -4 6 -8 -151.838 332.506 4
 -4 6 -7 11276.1 1401.56 4
 -4 6 -6 14929.2 1551.94 4
 -4 6 -5 160366 5605.1 4
 -4 6 -4 857.595 426.232 4
 -4 6 -3 -159.41 367.887 4
 -4 6 -2 104785 4109.09 4
 -4 6 -1 49944.1 2638.12 4
 -4 6 0 140184 4806.78 4
 -4 6 1 102742 3888.41 4
 -4 6 2 34902.7 2062.07 4
 -4 6 3 46345.9 2375.61 4
 -4 6 4 28412.3 1793.77 4
 -4 6 5 4370.89 696.276 4
 -4 6 9 2036.54 509.523 5
 -4 6 10 936.071 387.264 5
 -4 6 11 34408.8 2344.91 5
 -4 6 12 185.18 375.524 5
 -4 6 13 3585.47 843.989 5
 -4 6 14 8055.6 1282.7 5
 -4 6 15 -582.235 586.584 5
 -4 6 16 11391.8 1697.47 5
 -4 7 -16 9100.87 1542.93 4
 -4 7 -15 4256.22 1107.7 4
 -4 7 -14 11456.1 1688.11 4
 -4 7 -13 -472.443 493.794 4
 -4 7 -12 510.273 386.162 4
 -4 7 -11 27833.5 2486.56 4
 -4 7 -10 6231.98 1194.58 4
 -4 7 -9 19967.5 2013.21 4
 -4 7 -8 3243.64 822.937 4
 -4 7 -7 599.638 403.007 4
 -4 7 -6 69407.5 3645.13 4
 -4 7 -5 2978.64 781.635 4
 -4 7 -4 33789.5 2369.45 4
 -4 7 -3 50965.6 2893.87 4
 -4 7 -2 16761.8 1586.47 4
 -4 7 -1 14393.5 1448.09 4
 -4 7 0 22480.5 1763.93 4
 -4 7 1 183.378 271.469 4
 -4 7 2 163444 5329.46 4
 -4 7 3 12566.8 1239.59 4
 -4 7 4 20188.6 1563.24 4
 -4 7 5 2611.98 557.996 4
 -4 7 6 2118.97 598.451 4
 -4 7 12 54370.4 3204.7 5
 -4 7 13 16569.3 1804.49 5
 -4 7 14 6459.38 1183.2 5
 -4 7 15 8258.88 1389.03 5
 -4 8 -16 -140.253 560.161 4
 -4 8 -15 13006.9 1954.24 4
 -4 8 -14 4312.59 1144.51 4
 -4 8 -13 162.412 470.76 4
 -4 8 -12 756.709 528.066 4
 -4 8 -11 4359.67 1024.33 4
 -4 8 -10 21514.7 2237.92 4
 -4 8 -9 25702.3 2394.12 4
 -4 8 -8 23668.3 2259.63 4
 -4 8 -7 18688.1 1978.45 4
 -4 8 -6 14878.8 1702 4
 -4 8 -5 41257.9 2797.32 4
 -4 8 -4 18950.4 1861.65 4
 -4 8 -3 43176.7 2810.67 4
 -4 8 -2 31538.2 2298.16 4
 -4 8 -1 17417.7 1647.7 4
 -4 8 0 202.398 269.057 4
 -4 8 1 36563.5 2378.11 4
 -4 8 2 93779.1 3976.12 4
 -4 8 3 68470 3231.66 4
 -4 8 4 6446.4 931.22 4
 -4 8 5 3222.96 643.563 4
 -4 8 6 13914.2 1323.8 4
 -4 9 -16 1507.95 748.278 4
 -4 9 -15 11919.9 1932.36 4
 -4 9 -14 -127.709 671.629 4
 -4 9 -13 2423.75 865.853 4
 -4 9 -12 7249.92 1416.92 4
 -4 9 -11 1425.15 745.728 4
 -4 9 -10 12577.5 1787.1 4
 -4 9 -9 977.92 471.006 4
 -4 9 -8 60412 3800.68 4
 -4 9 -7 47062.9 3253.78 4
 -4 9 -6 3518.64 890.756 4
 -4 9 -5 13030.1 1611.98 4
 -4 9 -4 1809.14 615.038 4
 -4 9 -3 9253.64 1291.86 4
 -4 9 -2 72938.6 3755.77 4
 -4 9 -1 1856.18 633.357 4
 -4 9 0 11355.5 1365.59 4
 -4 9 1 28012.6 2152.05 4
 -4 9 2 31076.8 2248.63 4
 -4 9 3 79459 3639.19 4
 -4 9 4 3009.62 680.378 4
 -4 9 5 663.274 388.764 4
 -4 9 6 25680.4 1891.49 4
 -4 9 7 5130.93 819.502 4
 -4 10 -16 1582.99 806.219 4
 -4 10 -15 1191 760.091 4
 -4 10 -14 6097.2 1434.91 4
 -4 10 -13 5853.47 1373.34 4
 -4 10 -12 1197.24 734.541 4
 -4 10 -11 6536.94 1406.15 4
 -4 10 -10 -369.751 537.614 4
 -4 10 -9 7478.99 1402.01 4
 -4 10 -8 15355.4 1957.02 4
 -4 10 -7 18.2607 537.44 4
 -4 10 -6 25280.1 2419.13 4
 -4 10 -5 1844.3 685.748 4
 -4 10 -4 1179.26 422.932 4
 -4 10 -3 33277.4 2610.47 4
 -4 10 -2 4666.37 1035.2 4
 -4 10 -1 14780.9 1681.91 4
 -4 10 0 17615.6 1802.4 4
 -4 10 1 686.027 485.852 4
 -4 10 2 100613 4391.58 4
 -4 10 3 -146.623 389.787 4
 -4 10 4 688.468 361.351 4
 -4 10 5 21605.6 1818.8 4
 -4 10 6 13308.7 1402.96 4
 -4 10 7 13787.9 1406.7 4
 -4 11 -15 1902.66 952.144 4
 -4 11 -14 1455.16 808.148 4
 -4 11 -13 -260.485 536.543 4
 -4 11 -12 18177.9 2395.53 4
 -4 11 -11 5405.92 1346.01 4
 -4 11 -10 -1524.46 779.799 4
 -4 11 -9 1694.47 749.159 4
 -4 11 -8 2027.52 752.073 4
 -4 11 -7 29268.3 2787.04 4
 -4 11 -6 3578.49 971.206 4
 -4 11 -5 1223.29 626.23 4
 -4 11 -4 13171.4 1749.2 4
 -4 11 -3 1086.8 570.373 4
 -4 11 -2 51212.8 3373.05 4
 -4 11 -1 26308.8 2388.12 4
 -4 11 0 7085.47 1166.66 4
 -4 11 1 30076 2417.56 4
 -4 11 2 26940.1 2269.59 4
 -4 11 3 988.295 502.873 4
 -4 11 4 42636.5 2783.48 4
 -4 11 5 48348.5 2923.75 4
 -4 11 6 11530.3 1367.56 4
 -4 11 7 8536.07 1159.09 4
 -4 12 -14 514.568 569.552 4
 -4 12 -13 6371.85 1569.65 4
 -4 12 -12 11524.1 2018.99 4
 -4 12 -11 788.609 601.393 4
 -4 12 -10 -1074.12 710.116 4
 -4 12 -9 348.224 416.906 4
 -4 12 -8 1853.6 850.271 4
 -4 12 -7 27435.5 2767.65 4
 -4 12 -6 -381.277 744.847 4
 -4 12 -5 12088 1862.7 4
 -4 12 -4 27025.2 2627.55 4
 -4 12 -3 7872.01 1367.39 4
 -4 12 -2 9884.84 1544.91 4
 -4 12 -1 -151.989 475.751 4
 -4 12 0 13647.4 1692.38 4
 -4 12 1 48722.8 3223.19 4
 -4 12 2 2231.34 700.58 4
 -4 12 3 4213.12 944.608 4
 -4 12 4 869.626 484.359 4
 -4 12 5 13781.7 1601.01 4
 -4 12 6 36777.6 2582.43 4
 -4 12 7 1262.51 493.101 4
 -4 13 -12 2676.21 1154.56 4
 -4 13 -11 11788.5 2052.43 4
 -4 13 -10 2892.58 1067.88 4
 -4 13 -9 883.158 772.088 4
 -4 13 -8 1351.75 724.276 4
 -4 13 -7 2202.98 883.443 4
 -4 13 -6 15739.2 2111.82 4
 -4 13 -5 10718.7 1752.77 4
 -4 13 -4 1600.26 752.784 4
 -4 13 -3 6222.75 1293.19 4
 -4 13 -2 3413.81 897.844 4
 -4 13 -1 10090.6 1581.21 4
 -4 13 0 25855.5 2473.79 4
 -4 13 1 2189.46 823.182 4
 -4 13 2 7547.1 1259.63 4
 -4 13 3 -401.813 556.953 4
 -4 13 4 4395.15 963.389 4
 -4 13 5 21913.8 2114.85 4
 -4 13 6 781.653 453.968 4
 -4 14 -10 320.127 623.716 4
 -4 14 -9 10726.7 2001.72 4
 -4 14 -8 3042.49 1119.65 4
 -4 14 -7 456.36 643.462 4
 -4 14 -6 666.201 614.008 4
 -4 14 -5 -555.483 671.517 4
 -4 14 -4 12076.6 1931.44 4
 -4 14 -3 5826.23 1302.46 4
 -4 14 -2 -390.514 627.333 4
 -4 14 -1 2272.16 813.399 4
 -4 14 0 -236.314 562.398 4
 -4 14 1 17763.3 2108.63 4
 -4 14 2 8280.52 1389.61 4
 -4 14 3 -271.229 447.47 4
 -4 14 4 3297.14 905.468 4
 -4 14 5 -422.431 468.26 4
 -4 15 -8 5387.93 1433.12 4
 -4 15 -7 3229.45 1186.33 4
 -4 15 -6 -713.504 877.719 4
 -4 15 -5 5772.58 1472.46 4
 -4 15 -4 9089.86 1679.34 4
 -4 15 -3 1499.88 839.906 4
 -4 15 -2 1392.86 723.434 4
 -4 15 -1 1590.8 663.182 4
 -4 15 0 4507.39 1117.38 4
 -4 15 1 6480.02 1344.32 4
 -4 15 2 -230.753 454.773 4
 -4 15 3 6153.32 1258.4 4
 -4 15 4 7161.02 1318.18 4
 -4 16 -6 -282.273 524.583 4
 -4 16 -5 6139.98 1447.7 4
 -4 16 -4 1177.47 725.104 4
 -4 16 -3 8316.69 1671.07 4
 -4 16 -2 2437.74 926.039 4
 -4 16 -1 330.324 478.509 4
 -4 16 0 4910.88 1259.19 4
 -4 16 1 -31.3582 418.734 4
 -4 16 2 1028.52 654.114 4
 -4 16 3 12906.9 1839.75 4
 -4 17 -3 1707.75 799.251 4
 -4 17 -2 -828.464 864.652 4
 -4 17 -1 5965.08 1449.32 4
 -4 17 0 2335.07 924.105 4
 -4 17 1 4322.66 1206.48 4
 -4 17 2 2516.08 952.453 4
 -4 18 0 3243.89 1149.86 4
 -3 -18 2 126.459 498.914 6
 -3 -17 -1 -84.7926 584.392 6
 -3 -17 0 7185.86 1556.27 6
 -3 -17 1 270.331 588.87 6
 -3 -17 2 10532.3 1754.04 6
 -3 -17 3 275.509 512.66 6
 -3 -17 4 2290.79 909.01 6
 -3 -16 -4 8967.7 1767.12 6
 -3 -16 -3 1661.4 959.256 6
 -3 -16 -2 1240.26 716.673 6
 -3 -16 -1 5073.74 1288.14 6
 -3 -16 0 1262.33 733.851 6
 -3 -16 1 1917.77 843.582 6
 -3 -16 2 1280.2 696.568 6
 -3 -16 3 752.205 529.486 6
 -3 -16 4 5890.91 1266.44 6
 -3 -15 -6 337.878 692.256 6
 -3 -15 -6 -294.312 609.063 3
 -3 -15 -5 9707.34 1756.01 3
 -3 -15 -5 10037.6 1826.15 6
 -3 -15 -4 8372.19 1619.34 6
 -3 -15 -3 -462.296 468.436 6
 -3 -15 -2 554.724 499.532 6
 -3 -15 -1 982.641 598.024 6
 -3 -15 0 4532.54 1175.18 6
 -3 -15 1 12178.8 1782.36 6
 -3 -15 2 1190.22 554.854 6
 -3 -15 3 -1879 723.79 6
 -3 -15 4 685.668 479.683 6
 -3 -15 5 6844.73 1223.72 6
 -3 -14 -8 1901.16 890.689 6
 -3 -14 -8 868.003 658.36 3
 -3 -14 -7 -1728.78 887.884 3
 -3 -14 -7 -320.449 551.414 6
 -3 -14 -6 1831.15 824.47 6
 -3 -14 -6 1316.53 658.086 3
 -3 -14 -5 12333.8 1889.77 6
 -3 -14 -5 10886.8 1866.08 3
 -3 -14 -4 131.153 452.751 3
 -3 -14 -4 -1024.06 824.286 6
 -3 -14 -3 3251.5 962.173 6
 -3 -14 -2 74.777 468.275 6
 -3 -14 -1 177.755 420.949 6
 -3 -14 0 18454 2113.84 6
 -3 -14 1 -529.003 665.948 6
 -3 -14 2 3678.09 937.435 6
 -3 -14 3 8024.07 1313.1 6
 -3 -14 4 530.123 430.613 6
 -3 -14 5 8643.34 1314.06 6
 -3 -14 6 247.119 325.923 6
 -3 -13 -10 2215.47 965.987 3
 -3 -13 -9 7161.08 1565.85 6
 -3 -13 -9 9013.76 1742.68 3
 -3 -13 -8 -220.425 545.655 3
 -3 -13 -8 -76.5874 513.22 6
 -3 -13 -7 1262.2 719.522 6
 -3 -13 -7 -305.211 772.892 3
 -3 -13 -6 -211.557 570.265 6
 -3 -13 -6 1204.37 578 3
 -3 -13 -5 0.95472 481.215 3
 -3 -13 -5 320.145 607.684 6
 -3 -13 -4 29470.7 2775.02 6
 -3 -13 -4 27706.8 2796.61 3
 -3 -13 -3 7008.45 1336.25 6
 -3 -13 -3 7494.75 1442.17 3
 -3 -13 -2 -319.541 679.776 6
 -3 -13 -1 9094.2 1460.43 6
 -3 -13 0 289.582 400.845 6
 -3 -13 1 15177 1820.44 6
 -3 -13 2 11073.9 1536.3 6
 -3 -13 3 1846.82 627.936 6
 -3 -13 4 2244.8 685.186 6
 -3 -13 5 -110.813 332.839 6
 -3 -13 6 3529.41 770.271 6
 -3 -13 7 17837.9 1637.27 6
 -3 -12 -11 891.009 732.985 3
 -3 -12 -11 74.9581 632.02 6
 -3 -12 -10 11526.7 1910.91 6
 -3 -12 -10 11085.3 1913.14 3
 -3 -12 -9 3395.04 1084.62 3
 -3 -12 -9 4127.03 1139.39 6
 -3 -12 -8 5512 1289.55 6
 -3 -12 -8 4905.98 1297.04 3
 -3 -12 -7 3058.75 1027.24 3
 -3 -12 -7 3767.33 1074.54 6
 -3 -12 -6 2387 883.144 3
 -3 -12 -6 2485.1 803.444 6
 -3 -12 -5 16635.5 2034.5 6
 -3 -12 -5 12603.7 1826.37 3
 -3 -12 -4 8238.8 1445.88 6
 -3 -12 -4 4487.19 1140.08 3
 -3 -12 -3 2833.68 782.507 3
 -3 -12 -3 1007.38 525.212 6
 -3 -12 -2 13191 1771.67 3
 -3 -12 -2 10048.8 1489.65 6
 -3 -12 -1 31987.3 2636.22 6
 -3 -12 0 17008 1844.28 6
 -3 -12 1 5323.12 1031.09 6
 -3 -12 2 -250.16 488.512 6
 -3 -12 3 33720.1 2457.94 6
 -3 -12 4 34771 2420.07 6
 -3 -12 5 470.697 433.111 6
 -3 -12 6 4233.84 788.61 6
 -3 -12 7 124.887 293.183 6
 -3 -11 -13 9640.9 1846.28 3
 -3 -11 -13 8496 1704.09 6
 -3 -11 -12 -850.119 640.098 6
 -3 -11 -12 -165.898 571.047 3
 -3 -11 -11 1467.21 765.327 3
 -3 -11 -11 1871.05 705.717 6
 -3 -11 -10 3845.01 1158.65 3
 -3 -11 -10 3579.51 1086.08 6
 -3 -11 -9 4328.55 1156.44 6
 -3 -11 -9 6819.15 1449.5 3
 -3 -11 -8 10676.8 1673.32 6
 -3 -11 -8 10822.6 1773.71 3
 -3 -11 -7 3685.72 969.14 6
 -3 -11 -7 1807.86 840.042 3
 -3 -11 -6 -560.73 819.707 6
 -3 -11 -6 951.412 674.272 3
 -3 -11 -5 23392.8 2329.87 6
 -3 -11 -5 19025.5 2179.43 3
 -3 -11 -4 5843.81 1177.41 6
 -3 -11 -4 5317.78 1191.5 3
 -3 -11 -3 33867.3 2717.49 6
 -3 -11 -3 37057.8 2881.35 3
 -3 -11 -2 3324.33 875.997 6
 -3 -11 -2 3570.11 906.359 3
 -3 -11 -1 16006.7 1758.78 6
 -3 -11 0 6469.17 1107.85 6
 -3 -11 1 5040.03 952.923 6
 -3 -11 2 13536.5 1492.58 6
 -3 -11 3 63373.8 3305.03 6
 -3 -11 4 32.6619 396.471 6
 -3 -11 5 35596.2 2246.82 6
 -3 -11 6 3472.13 676.262 6
 -3 -10 -14 6955.97 1488.44 6
 -3 -10 -14 10312.7 1872.05 3
 -3 -10 -13 1227.32 839.848 3
 -3 -10 -13 -1222.46 732.829 6
 -3 -10 -12 3157.05 994.304 3
 -3 -10 -12 1916.12 771.107 6
 -3 -10 -11 7031.44 1474.9 3
 -3 -10 -11 6170.36 1292.02 6
 -3 -10 -10 53.8033 410.617 6
 -3 -10 -10 80.2051 465.878 3
 -3 -10 -9 19510.6 2225.75 6
 -3 -10 -9 17980.5 2201.76 3
 -3 -10 -8 -200.947 460.651 6
 -3 -10 -8 -684.009 539.032 3
 -3 -10 -7 -559.736 669.01 6
 -3 -10 -7 237.947 503.119 3
 -3 -10 -6 50998 3529.78 3
 -3 -10 -6 54571 3524.47 6
 -3 -10 -5 20319.7 2109.41 6
 -3 -10 -5 19506.8 2110.01 3
 -3 -10 -4 13371.8 1676.51 6
 -3 -10 -4 13400.2 1715.01 3
 -3 -10 -3 3867.7 910.441 6
 -3 -10 -3 4190.32 941.188 3
 -3 -10 -2 -299.394 429.828 3
 -3 -10 -2 -622.842 569.428 6
 -3 -10 -1 33693.5 2423 6
 -3 -10 0 13519.8 1491.7 6
 -3 -10 1 579.179 360.328 6
 -3 -10 2 32334.3 2229.08 6
 -3 -10 3 5654.17 908.251 6
 -3 -10 4 64135.3 3059.82 6
 -3 -10 5 25829.2 1791.18 6
 -3 -9 -15 4990.44 1334.49 3
 -3 -9 -15 4899.53 1224.91 6
 -3 -9 -14 1364.68 726.293 6
 -3 -9 -14 2609.37 958.427 3
 -3 -9 -13 4417.38 1215 3
 -3 -9 -13 4962.91 1219.47 6
 -3 -9 -12 6956.25 1441.03 3
 -3 -9 -12 8929.69 1550.59 6
 -3 -9 -11 6234.21 1350.15 3
 -3 -9 -11 5005.19 1156.5 6
 -3 -9 -10 5036.65 1152.67 6
 -3 -9 -10 3078.83 989.189 3
 -3 -9 -9 2582.85 849.399 6
 -3 -9 -9 3203.67 946.013 3
 -3 -9 -8 879.753 576.429 3
 -3 -9 -8 1121.08 640.519 6
 -3 -9 -7 20910.3 2130.98 6
 -3 -9 -7 21569 2173.32 3
 -3 -9 -6 23001.1 2241.17 3
 -3 -9 -6 19848.2 1131.48 2
 -3 -9 -6 18947 1988.11 6
 -3 -9 -5 5706.59 1079.34 3
 -3 -9 -5 7177.33 1170.39 6
 -3 -9 -4 9392.09 1306.17 6
 -3 -9 -4 9069.44 1333.11 3
 -3 -9 -3 1623.8 593.984 3
 -3 -9 -3 1609.1 579.65 6
 -3 -9 -2 50521.7 2959.69 6
 -3 -9 -2 53667.7 3133.87 3
 -3 -9 -1 19485.7 1768.63 6
 -3 -9 0 20281.1 1738.31 6
 -3 -9 1 32218.4 2165.88 6
 -3 -9 2 56355.1 2847.9 6
 -3 -9 3 36348.6 2171.93 6
 -3 -9 7 18969.3 1390.09 6
 -3 -8 -15 4922.97 1255.47 6
 -3 -8 -15 6080.57 1396.59 3
 -3 -8 -14 647.183 687.746 3
 -3 -8 -14 7.22492 378.864 6
 -3 -8 -13 2163.38 886.671 3
 -3 -8 -13 1256.46 658.708 6
 -3 -8 -12 662.033 523.163 6
 -3 -8 -12 -7.0453 439.415 3
 -3 -8 -11 10304.9 1625.38 3
 -3 -8 -11 11081.3 1649.63 6
 -3 -8 -10 40158.1 3158.38 3
 -3 -8 -10 38644.9 2981.52 6
 -3 -8 -9 5846.59 1138.6 6
 -3 -8 -9 7478.75 1293.55 3
 -3 -8 -8 1200.15 666.249 3
 -3 -8 -8 932.785 534.935 6
 -3 -8 -7 15126.8 1740.57 3
 -3 -8 -7 11380 1487.25 6
 -3 -8 -6 48769.7 3039.45 6
 -3 -8 -6 52217.3 3197.82 3
 -3 -8 -6 45526.5 1660.17 2
 -3 -8 -5 43110.4 2767.45 6
 -3 -8 -5 40715.3 2760.86 3
 -3 -8 -4 3805.7 825.952 3
 -3 -8 -4 3206.79 739.21 6
 -3 -8 -3 765.041 403.065 6
 -3 -8 -3 1872.15 609.094 3
 -3 -8 -2 81045.2 3702.11 6
 -3 -8 -1 28835.6 2033.89 6
 -3 -8 0 96381.9 3875.97 6
 -3 -8 5 15235.2 602.25 7
 -3 -8 5 18976.2 1355.24 6
 -3 -8 6 111658 3708.29 6
 -3 -7 -15 37.2434 589.205 3
 -3 -7 -15 200.289 444.154 6
 -3 -7 -14 4520.21 1179.96 3
 -3 -7 -14 5094.75 1104.72 6
 -3 -7 -13 6810.94 1316.28 3
 -3 -7 -13 5217.91 1111.59 6
 -3 -7 -12 2142.16 816.143 3
 -3 -7 -12 3684.57 968.23 6
 -3 -7 -11 49988.4 3435.26 3
 -3 -7 -11 51560.4 3378.23 6
 -3 -7 -10 675.926 543.801 6
 -3 -7 -10 230.68 434.209 3
 -3 -7 -9 16992.4 1864.91 3
 -3 -7 -9 15339.5 1743.31 6
 -3 -7 -8 2179.06 719.41 3
 -3 -7 -8 1412.09 567.72 6
 -3 -7 -7 447.469 111.773 2
 -3 -7 -7 -307.075 363.501 3
 -3 -7 -7 107.939 337.386 6
 -3 -7 -6 67725.8 3464.78 6
 -3 -7 -6 70049.6 3580.58 3
 -3 -7 -6 61767 1804.07 2
 -3 -7 -5 3772.03 820.038 6
 -3 -7 -5 2932.75 340.954 2
 -3 -7 -4 1886.58 562.57 3
 -3 -7 3 1122.04 445.79 6
 -3 -7 4 620.132 267.876 6
 -3 -7 5 10484.7 587.92 7
 -3 -7 5 11818.2 996.226 6
 -3 -7 6 1110.66 337.882 6
 -3 -6 -15 20895.6 2198.81 6
 -3 -6 -15 18728.6 2189.74 3
 -3 -6 -14 1112.36 597.289 3
 -3 -6 -14 952.455 537.918 6
 -3 -6 -13 749.381 537.367 3
 -3 -6 -13 102.294 393.432 6
 -3 -6 -12 14363.3 1723.3 6
 -3 -6 -12 14634.1 1778.96 3
 -3 -6 -11 4492.66 998.493 3
 -3 -6 -11 5081.26 1048.88 6
 -3 -6 -10 25214.3 2217.48 3
 -3 -6 -10 25235 2172.52 6
 -3 -6 -9 15649.6 1692.99 3
 -3 -6 -9 14387.8 1592.83 6
 -3 -6 -8 811.801 418.473 3
 -3 -6 -8 1109.98 498.618 6
 -3 -6 -7 12900 1410.75 6
 -3 -6 -7 11676.4 1388 3
 -3 -6 -6 6005.14 961.214 3
 -3 -6 -6 4380.45 289.32 2
 -3 -6 -6 5559.08 915.03 6
 -3 -6 -5 65152.3 1741.64 2
 -3 -6 -5 74629.2 3394.45 6
 -3 -6 -5 72310.4 3382.35 3
 -3 -6 -4 56732.5 2910.3 3
 -3 -6 -1 1929.93 346.8 2
 -3 -6 0 58468.5 2193.81 2
 -3 -6 1 65477 2517.64 1
 -3 -6 1 70184.2 2569.2 2
 -3 -6 1 70377.2 2829.65 6
 -3 -6 2 156917 4608.89 6
 -3 -6 3 24736.1 1487.46 6
 -3 -6 4 45725.3 2027.11 6
 -3 -6 5 19338.1 913.403 7
 -3 -6 5 19924.5 1292.93 6
 -3 -6 19 17023.9 2364.86 5
 -3 -5 -15 5051.99 1063.09 6
 -3 -5 -14 3770.51 941.423 3
 -3 -5 -14 3464.96 905.638 6
 -3 -5 -13 1654.65 629.556 6
 -3 -5 -13 1293.38 574.39 3
 -3 -5 -12 32228.2 2481.34 6
 -3 -5 -12 27732 2354.95 3
 -3 -5 -11 19579 1910.35 3
 -3 -5 -11 16514.1 1712.54 6
 -3 -5 -10 11052.4 1370.34 6
 -3 -5 -10 9284.38 1274.25 3
 -3 -5 -9 899.286 401.079 6
 -3 -5 -9 1323.75 534.574 3
 -3 -5 -8 14563.2 1500.35 3
 -3 -5 -8 12800.8 1397.69 6
 -3 -5 -7 70731.1 3366.37 3
 -3 -5 -7 69346.3 3312.53 6
 -3 -5 -6 39593 2384.75 3
 -3 -5 -6 41668.9 2439.42 6
 -3 -5 -5 686.008 383.512 6
 -3 -5 -5 269.4 235.994 3
 -3 -5 -4 6955.58 921.055 3
 -3 -5 -4 5653.93 328.989 2
 -3 -5 -4 5541.21 323.358 2
 -3 -5 -3 18734.9 772.559 2
 -3 -5 -2 139776 3342.9 2
 -3 -5 -1 1532.03 265.468 2
 -3 -5 0 2161.68 412.952 1
 -3 -5 0 2755.47 393.225 2
 -3 -5 1 3061.08 440.725 2
 -3 -5 2 293675 7001.93 2
 -3 -5 2 297124 7071.74 6
 -3 -5 3 115608 3509.64 6
 -3 -5 4 5745.59 673.765 6
 -3 -5 5 57056.7 1881.32 7
 -3 -5 18 -503.683 454.007 5
 -3 -5 19 13060.7 2071.61 5
 -3 -4 -14 19446.4 1896.76 6
 -3 -4 -14 21301.2 2040.93 3
 -3 -4 -13 13610.1 1588.38 3
 -3 -4 -13 15437.3 1646.87 6
 -3 -4 -12 1144.66 511.151 6
 -3 -4 -12 782.055 536.428 3
 -3 -4 -11 23155.1 1931.67 6
 -3 -4 -11 22584.6 1957.23 3
 -3 -4 -10 905.81 465.615 3
 -3 -4 -10 828.754 443.567 6
 -3 -4 -9 33276 2219.8 6
 -3 -4 -9 33760.9 2242.7 3
 -3 -4 -8 68599.8 3222.12 6
 -3 -4 -8 70203.9 3283.14 3
 -3 -4 -7 1366.5 477.487 6
 -3 -4 -7 2543.21 628.891 3
 -3 -4 -6 53648.3 2681.78 6
 -3 -4 -6 53468.6 2642.62 3
 -3 -4 -5 41740.7 2191.27 3
 -3 -4 -5 34969 2065.49 6
 -3 -4 -4 877.235 356.226 3
 -3 -4 -3 396370 9290.72 3
 -3 -4 -2 7601.28 444.127 2
 -3 -4 -1 700.313 176.976 2
 -3 -4 -1 590.401 226.238 1
 -3 -4 0 32379.7 1331.9 2
 -3 -4 0 34131.9 1642.19 1
 -3 -4 1 5827.8 566.737 2
 -3 -4 2 271434 6459.03 2
 -3 -4 2 280412 6606.58 6
 -3 -4 3 3908.26 531.269 6
 -3 -4 3 8069.22 775.172 2
 -3 -4 5 232192 5369.02 7
 -3 -4 6 21233.8 1181.97 7
 -3 -4 17 -234.014 776.13 5
 -3 -4 18 4163.25 1176.45 5
 -3 -4 19 -111.123 534.952 5
 -3 -3 -14 -148.741 322.876 6
 -3 -3 -14 569.096 417.834 3
 -3 -3 -13 3.88444 289.796 3
 -3 -3 -13 -73.8745 360.754 6
 -3 -3 -12 74337.8 3584.85 3
 -3 -3 -12 77589.4 3590.89 6
 -3 -3 -11 15181.8 1500.82 3
 -3 -3 -11 18039.4 1635.03 6
 -3 -3 -10 30090.5 2048.03 3
 -3 -3 -10 32716.3 2147.34 6
 -3 -3 -9 25515.9 1843.96 3
 -3 -3 -9 27124.2 1904.44 6
 -3 -3 -8 16012 1394.7 6
 -3 -3 -8 14315.7 1307.08 3
 -3 -3 -7 152088 4875.75 3
 -3 -3 -7 160033 5013.17 6
 -3 -3 -6 9890.01 1052.15 6
 -3 -3 -6 10430 1029.33 3
 -3 -3 -5 77521.9 3020.77 6
 -3 -3 -5 70840.8 2847.64 3
 -3 -3 -4 71396.4 2705.08 3
 -3 -3 -3 43479.9 1971.43 3
 -3 -3 -1 126808 2900.87 2
 -3 -3 0 19524.1 920.536 2
 -3 -3 1 101288 2833.89 2
 -3 -3 2 50487.4 1910.86 2
 -3 -3 5 7798.3 676.543 7
 -3 -3 6 181892 4740.09 7
 -3 -3 16 -234.667 516.77 5
 -3 -3 17 10732.9 1674.19 5
 -3 -3 18 11025.1 1810.48 5
 -3 -3 19 4930.81 1262.2 5
 -3 -3 20 4012.61 1222.66 5
 -3 -2 -14 6933.48 1030.31 6
 -3 -2 -13 23620.9 1848.34 3
 -3 -2 -13 19666 1708.18 6
 -3 -2 -12 16985.7 1532.16 6
 -3 -2 -12 12768.2 1340.07 3
 -3 -2 -11 19718.3 1588.34 6
 -3 -2 -11 19750.3 1594.74 3
 -3 -2 -10 5691.37 829.706 3
 -3 -2 -10 5326.35 801.077 6
 -3 -2 -9 35235.4 2045.05 6
 -3 -2 -9 35003.2 2002.78 3
 -3 -2 -8 54437.1 2569.79 6
 -3 -2 -8 57721.8 2547.14 3
 -3 -2 -7 19253.8 1443.26 6
 -3 -2 -7 19926.8 1383.02 3
 -3 -2 -6 11399.7 1048.44 6
 -3 -2 -6 8716.67 859.42 3
 -3 -2 -5 5948.43 666.985 3
 -3 -2 -5 5762.94 713.854 6
 -3 -2 -4 94926 3142.55 6
 -3 -2 -4 86384.9 2893.89 3
 -3 -2 -1 65507.3 1700.82 2
 -3 -2 0 422479 8473.3 2
 -3 -2 1 407426 8415.58 2
 -3 -2 4 98363.1 2871.54 7
 -3 -2 5 339672 7633.7 7
 -3 -2 6 86006.9 2919.71 7
 -3 -2 14 36633.9 2767.43 5
 -3 -2 15 12917.1 1698.64 5
 -3 -2 16 10165.7 1567.04 5
 -3 -2 17 14245.1 1966.49 5
 -3 -2 18 1042.87 623.739 5
 -3 -2 19 4777.09 1214.28 5
 -3 -2 20 285.912 568.789 5
 -3 -1 -13 3930.74 700.373 3
 -3 -1 -13 5236.59 852.512 6
 -3 -1 -12 6851.9 947.303 6
 -3 -1 -12 6451.13 870.46 3
 -3 -1 -11 32863.9 1454.31 4
 -3 -1 -11 31906.6 1995.93 6
 -3 -1 -11 33632 1947.93 3
 -3 -1 -10 28896.3 1712.25 3
 -3 -1 -10 30138.3 1862.28 6
 -3 -1 -10 26479.3 1280.54 4
 -3 -1 -9 1966.84 316.905 4
 -3 -1 -9 1961.18 487.808 6
 -3 -1 -9 1709.97 427.029 3
 -3 -1 -8 47493.1 1727.78 4
 -3 -1 -8 51961.6 2363.39 6
 -3 -1 -8 47925.9 2111.1 3
 -3 -1 -7 23060.7 1336.21 3
 -3 -1 -7 25208.7 1529.5 6
 -3 -1 -7 23997.3 1115.01 4
 -3 -1 -6 185757 4854.64 3
 -3 -1 -6 188707 4432.1 4
 -3 -1 -5 98415.4 3218.13 6
 -3 -1 -5 91227.3 2555.04 4
 -3 -1 -5 96056 2872.33 3
 -3 -1 -4 9981.82 907.999 6
 -3 -1 -4 9304.4 631.945 4
 -3 -1 0 276220 5889.29 5
 -3 -1 0 268762 5735.99 2
 -3 -1 4 313.339 164.853 7
 -3 -1 5 56709 2209.06 7
 -3 -1 12 2904.49 737.121 5
 -3 -1 13 55092.6 3235.19 5
 -3 -1 14 2724.55 738.595 5
 -3 -1 15 4135.84 1060.29 5
 -3 -1 16 -10.5374 490.359 5
 -3 -1 17 -56.5911 590.755 5
 -3 -1 18 29549.6 2926.13 5
 -3 -1 19 -1979.92 881.673 5
 -3 -1 20 593.182 689.546 5
 -3 0 -12 23764.4 1450.92 4
 -3 0 -12 22337 1480.35 3
 -3 0 -11 290.491 161.245 4
 -3 0 -11 608.035 300.396 3
 -3 0 -10 725.865 289.022 3
 -3 0 -10 770.474 294.595 4
 -3 0 -9 130523 3808.06 4
 -3 0 -9 129725 3781.87 3
 -3 0 -8 1824.03 348.534 4
 -3 0 -8 1055.92 263.683 3
 -3 0 -7 70384.4 2301.55 3
 -3 0 -7 70570.2 2426.78 4
 -3 0 -6 26358.1 1199.53 3
 -3 0 -6 26493.7 1324.51 4
 -3 0 -5 32336.6 1431.05 4
 -3 0 -4 255018 5804.61 4
 -3 0 -3 7950.64 644.446 4
 -3 0 -2 12961.1 848.757 5
 -3 0 -2 13640.2 835.943 4
 -3 0 -1 93844.3 2537.41 5
 -3 0 0 36858.2 1208.38 5
 -3 0 1 861898 16031.5 5
 -3 0 4 30112.8 1495.66 7
 -3 0 5 968.964 272.645 7
 -3 0 9 139209 4560.14 5
 -3 0 10 360.09 320.27 5
 -3 0 11 2101.68 597.667 5
 -3 0 12 45324.8 2762.34 5
 -3 0 13 19635.8 1883.95 5
 -3 0 14 10920.3 1482.71 5
 -3 0 15 1852.26 636.077 5
 -3 0 16 44.545 452.106 5
 -3 0 17 15675.7 2047.3 5
 -3 0 18 4905.83 1281.13 5
 -3 0 19 7313.16 1556.93 5
 -3 0 20 6879.75 1564.59 5
 -3 1 -13 24755.4 1695.66 4
 -3 1 -12 737.252 322.897 4
 -3 1 -12 1270.15 336.042 3
 -3 1 -11 16868.1 1073.46 3
 -3 1 -11 16226.4 1308.34 4
 -3 1 -10 51799.8 1938.77 3
 -3 1 -10 54862.9 2438.73 4
 -3 1 -9 49476.6 1788.13 3
 -3 1 -9 50773.6 2283.94 4
 -3 1 -8 43391 2038.65 4
 -3 1 -8 43709.9 1547.83 3
 -3 1 -7 66236.5 2543.67 4
 -3 1 -6 26356 1445.45 4
 -3 1 -5 61374.1 2291.34 4
 -3 1 -4 92959.6 3031.5 1
 -3 1 -4 89407.7 2863.4 4
 -3 1 -3 11285.6 845.048 4
 -3 1 -2 89799.1 2742.3 4
 -3 1 -1 7496.89 647.13 4
 -3 1 0 324345 7115.24 4
 -3 1 3 26231.8 1354.13 7
 -3 1 3 26341.1 846.078 5
 -3 1 4 28068.8 1499.52 7
 -3 1 4 28011.8 1082.7 5
 -3 1 5 81299.6 2418.28 5
 -3 1 6 103807 3124.29 5
 -3 1 7 158.532 179.49 5
 -3 1 8 136545 4279.47 5
 -3 1 9 69239.2 2981.9 5
 -3 1 10 6528.1 910.223 5
 -3 1 11 4547.54 815.398 5
 -3 1 12 -97.9589 399.021 5
 -3 1 13 41345.8 2794.16 5
 -3 1 14 52696.6 3339.98 5
 -3 1 15 6440.88 1201.35 5
 -3 1 16 1536.17 718.323 5
 -3 1 17 2855.8 933.746 5
 -3 1 18 9961.43 1735.01 5
 -3 1 19 6632.5 1457.22 5
 -3 1 20 4569.43 1236.36 5
 -3 2 -13 41820.8 2450.19 4
 -3 2 -12 8947.05 1085.23 4
 -3 2 -11 9564.33 641.469 3
 -3 2 -11 12312.2 1222.56 4
 -3 2 -10 12081.8 1179.51 4
 -3 2 -10 10758.9 626.181 3
 -3 2 -9 113137 3976.56 4
 -3 2 -8 76470.7 3052.72 4
 -3 2 -7 164.694 170.54 4
 -3 2 -6 564.961 267.647 4
 -3 2 -5 171066 4787.37 4
 -3 2 -5 168931 4652.83 1
 -3 2 -4 6223.49 696.077 4
 -3 2 -3 206031 5293.29 4
 -3 2 -2 86739.6 2843 4
 -3 2 -1 2889.05 434.503 4
 -3 2 0 542300 11303.4 4
 -3 2 1 347058 7681.1 4
 -3 2 2 1511.61 321.324 4
 -3 2 3 47627.8 1300.04 5
 -3 2 3 44430.8 1944.72 7
 -3 2 4 392.186 209.28 7
 -3 2 4 236.458 128.303 5
 -3 2 5 119662 3205.45 5
 -3 2 6 249.431 142.732 5
 -3 2 7 127378 3853.03 5
 -3 2 8 120340 3936.18 5
 -3 2 9 10954.6 1102.69 5
 -3 2 10 11687.8 1229.07 5
 -3 2 11 5461.41 902.623 5
 -3 2 12 22374.2 1969.15 5
 -3 2 13 64282.6 3560.72 5
 -3 2 14 696.805 442.097 5
 -3 2 15 10179.1 1504.63 5
 -3 2 16 33518.2 2858.09 5
 -3 2 17 113.701 526.579 5
 -3 2 18 10335.6 1705.91 5
 -3 2 19 1856.15 954.194 5
 -3 2 20 1858.76 874.927 5
 -3 3 -14 43914.3 2739.76 4
 -3 3 -13 -364.705 494.228 4
 -3 3 -12 22520.2 1832.88 4
 -3 3 -11 5481.18 886.733 4
 -3 3 -10 122.478 241.597 4
 -3 3 -9 99100.1 3876.64 4
 -3 3 -8 142.2 307.553 4
 -3 3 -7 13326.7 1216.81 4
 -3 3 -6 135249 4385.67 4
 -3 3 -5 2193.52 482.262 4
 -3 3 -4 147892 4451.65 4
 -3 3 -3 55855.1 2371.6 4
 -3 3 -2 1607.04 367.422 4
 -3 3 -1 173721 4754.54 4
 -3 3 0 34879.4 1701.4 4
 -3 3 1 47228.9 1976.48 4
 -3 3 2 83477.2 2765.99 7
 -3 3 2 80640.1 2725.27 4
 -3 3 3 323.361 234.953 4
 -3 3 3 187.344 177.24 7
 -3 3 4 80179.3 2303.9 5
 -3 3 5 50592.7 1855.17 5
 -3 3 6 2674.14 429.743 5
 -3 3 7 57867.8 2381.9 5
 -3 3 8 11855.5 1105.13 5
 -3 3 9 126986 4367.46 5
 -3 3 10 1255.33 426.043 5
 -3 3 11 2301.68 602.274 5
 -3 3 12 159605 5787.31 5
 -3 3 13 15562.8 1746.97 5
 -3 3 14 24558.4 2248.1 5
 -3 3 15 33048.2 2779.67 5
 -3 3 16 5886.5 1232.64 5
 -3 3 17 12857.8 1877.32 5
 -3 3 18 796.01 600.939 5
 -3 3 19 950.11 717.575 5
 -3 3 20 7405.57 1626.13 5
 -3 4 -15 1992.45 652.914 4
 -3 4 -14 -327.999 544.051 4
 -3 4 -13 22003.3 1969.17 4
 -3 4 -12 7371.74 1138.28 4
 -3 4 -11 12824 1429.88 4
 -3 4 -10 41420.3 2545.85 4
 -3 4 -9 109.406 259.76 4
 -3 4 -8 65895 3152.82 4
 -3 4 -7 146384 4936.97 4
 -3 4 -6 28882.7 1885.53 4
 -3 4 -5 270284 7234.71 4
 -3 4 -4 53616.6 2524.82 4
 -3 4 -3 10527.2 1030.59 4
 -3 4 -2 240025 6390.71 4
 -3 4 -1 140729 4277.51 4
 -3 4 0 25225.8 1502.35 4
 -3 4 1 9724.12 887.488 4
 -3 4 1 9093.72 784.923 7
 -3 4 2 14714 1102.48 4
 -3 4 2 14985.6 1079.76 7
 -3 4 3 55063.2 2222.1 4
 -3 4 4 59991.9 2324.96 4
 -3 4 5 37626.1 1659.3 5
 -3 4 6 108058 3389.54 5
 -3 4 7 8032.44 843.383 5
 -3 4 8 94439.6 3495.3 5
 -3 4 9 18470 1508.02 5
 -3 4 10 6055.87 912.288 5
 -3 4 11 31203 2202.07 5
 -3 4 12 26718.5 2171.09 5
 -3 4 13 5613.16 1058.68 5
 -3 4 14 4024.21 979.351 5
 -3 4 15 5510.77 1150.17 5
 -3 4 16 18619.5 2167.26 5
 -3 4 17 5517.5 1240.85 5
 -3 4 18 213.306 393.246 5
 -3 4 19 1681.59 758.003 5
 -3 5 -15 10689.1 1512 4
 -3 5 -14 16399.3 1837.82 4
 -3 5 -13 10565.4 1453.48 4
 -3 5 -12 839.256 398.985 4
 -3 5 -11 17135.8 1733.8 4
 -3 5 -10 36546.8 2544.64 4
 -3 5 -9 22105.5 1886.77 4
 -3 5 -8 2741.07 655.507 4
 -3 5 -7 29307.4 2058.71 4
 -3 5 -6 75487.1 3402.98 4
 -3 5 -5 139918 4818.19 4
 -3 5 -4 -9.93356 287.455 4
 -3 5 -3 1563.82 452.996 4
 -3 5 -2 74867 3093.88 4
 -3 5 -1 174447 5175.36 4
 -3 5 0 266963 6904.77 4
 -3 5 0 264594 6277.57 7
 -3 5 1 41286.3 2056.92 4
 -3 5 1 41099.5 1858.23 7
 -3 5 2 2668.21 496.024 4
 -3 5 3 86756.3 3110.63 4
 -3 5 4 2887.15 485.392 4
 -3 5 5 8345.48 825.781 4
 -3 5 7 7935.42 889.857 5
 -3 5 8 17384.9 1406.04 5
 -3 5 9 9727.01 1100.55 5
 -3 5 10 4676.44 830.378 5
 -3 5 11 55778.6 3095.88 5
 -3 5 12 4486.14 900.984 5
 -3 5 13 0.6505 441.015 5
 -3 5 14 -205.841 388.415 5
 -3 5 15 5198.2 1135.53 5
 -3 5 16 14267.8 1941.43 5
 -3 5 17 1594.43 766.953 5
 -3 5 18 2426.55 886.847 5
 -3 5 19 2539.76 1018.83 5
 -3 6 -16 4860.44 1089.81 4
 -3 6 -15 328.696 442.803 4
 -3 6 -14 3367.62 842.488 4
 -3 6 -13 7725.83 1327.38 4
 -3 6 -12 23496.2 2196.9 4
 -3 6 -11 35437.7 2658.8 4
 -3 6 -10 752.26 533.635 4
 -3 6 -9 674.835 447.707 4
 -3 6 -8 26573.9 2111 4
 -3 6 -7 15495.5 1571.16 4
 -3 6 -6 199881 6413.77 4
 -3 6 -5 21642.5 1770.55 4
 -3 6 -4 3922.56 751.873 4
 -3 6 -3 16168.3 1461.7 4
 -3 6 -2 103431 3957.64 4
 -3 6 -1 218182 6346.8 4
 -3 6 0 23553.6 1655.63 4
 -3 6 0 23114 1328.23 7
 -3 6 1 17959.3 1214.48 7
 -3 6 1 18343.1 1403.46 4
 -3 6 2 188734 5440.15 4
 -3 6 3 1559.57 400.297 4
 -3 6 4 21222.5 1429.66 4
 -3 6 5 476.551 248.822 4
 -3 6 8 2139.17 538.294 5
 -3 6 9 4159.11 752.92 5
 -3 6 10 12703.7 1374.1 5
 -3 6 11 5723.95 1005.28 5
 -3 6 12 62087.6 3468.68 5
 -3 6 13 5906.31 1099.05 5
 -3 6 14 563.898 364.299 5
 -3 6 15 7139.04 1315.06 5
 -3 6 16 1022.84 553.486 5
 -3 6 17 7149.47 1461.99 5
 -3 6 18 5173.89 1297.62 5
 -3 7 -16 662.12 520.37 4
 -3 7 -15 17348.8 2099.26 4
 -3 7 -14 303.35 437.929 4
 -3 7 -13 2729.95 830.673 4
 -3 7 -12 2546.66 859.199 4
 -3 7 -11 -479.214 539.418 4
 -3 7 -10 56855.7 3464.24 4
 -3 7 -9 4489.73 940.038 4
 -3 7 -8 553.454 367.684 4
 -3 7 -7 17367.6 1740.43 4
 -3 7 -6 2139.15 721.431 4
 -3 7 -5 157149 5683.8 4
 -3 7 -4 8175.26 1107.7 4
 -3 7 -3 16678.1 1565.84 4
 -3 7 -2 68904.1 3252.03 4
 -3 7 -1 7845.71 1021.92 4
 -3 7 -1 7368.01 717.124 7
 -3 7 0 60487 2894.72 4
 -3 7 0 58346.2 2345.99 7
 -3 7 1 172600 5447.99 4
 -3 7 2 54755.2 2624.33 4
 -3 7 3 82511.9 3306.32 4
 -3 7 4 2428.72 507.226 4
 -3 7 5 -71.6736 224.453 4
 -3 7 6 90692.3 3338.06 4
 -3 7 11 36717.2 2563.09 5
 -3 7 12 1095.19 559.918 5
 -3 7 13 1862.2 707.946 5
 -3 7 14 8413.21 1391.27 5
 -3 7 15 4726.17 1106.43 5
 -3 7 16 13704.5 1943.63 5
 -3 7 17 1273.59 814.036 5
 -3 8 -17 1591.22 811.333 4
 -3 8 -16 15100.7 2089.03 4
 -3 8 -15 13465.7 1970.77 4
 -3 8 -14 8178.52 1508.68 4
 -3 8 -13 2915.26 926.106 4
 -3 8 -12 3592.07 936.479 4
 -3 8 -11 20914.5 2192.98 4
 -3 8 -10 7203.42 1264.77 4
 -3 8 -9 -77.4475 520.278 4
 -3 8 -8 21962.1 2112.53 4
 -3 8 -7 18135.5 1860.89 4
 -3 8 -6 125997 5184.06 4
 -3 8 -5 17356.6 1789.7 4
 -3 8 -4 70.6459 332.705 4
 -3 8 -3 35204.8 1610.06 7
 -3 8 -3 37899.6 2494.92 4
 -3 8 -2 131398 4886.63 4
 -3 8 -2 118788 3546.78 7
 -3 8 -1 21420.2 1316.3 7
 -3 8 -1 20996 1764.87 4
 -3 8 0 29873.8 2098.04 4
 -3 8 1 5527.26 869.876 4
 -3 8 2 147743 4994.37 4
 -3 8 3 37174.1 2187.31 4
 -3 8 4 21.9548 242.952 4
 -3 8 5 1504.6 438.751 4
 -3 8 6 14002.4 1247.97 4
 -3 8 14 16288.2 1948.27 5
 -3 8 15 5759.06 1309.68 5
 -3 8 16 5349.72 1282.34 5
 -3 9 -17 332.239 451.019 4
 -3 9 -16 2874 1076.41 4
 -3 9 -15 5462.72 1339.54 4
 -3 9 -14 11364.4 1834.11 4
 -3 9 -13 2220.13 832.65 4
 -3 9 -12 248.072 511.901 4
 -3 9 -11 21831.4 2337.13 4
 -3 9 -10 13610.1 1808.78 4
 -3 9 -9 54185.8 3579.38 4
 -3 9 -8 9661.65 1474.67 4
 -3 9 -7 12983.1 1662.48 4
 -3 9 -6 31910.8 2542.92 4
 -3 9 -5 7819.36 1246.31 4
 -3 9 -4 13514.8 931.907 7
 -3 9 -4 19351.1 1872.73 4
 -3 9 -3 100336 3148.78 7
 -3 9 -3 120087 4854.1 4
 -3 9 -2 5919.66 1063.37 4
 -3 9 -2 3974.83 547.183 7
 -3 9 -1 34626.8 2395.89 4
 -3 9 0 4569.22 850.869 4
 -3 9 1 28786.6 2094.2 4
 -3 9 2 121510 4617.3 4
 -3 9 3 4888.67 846.98 4
 -3 9 4 5034.6 810.854 4
 -3 9 5 70248.8 3162.65 4
 -3 9 6 1239.35 432.097 4
 -3 9 7 43242 2300.32 4
 -3 10 -17 -22.3129 447.217 4
 -3 10 -16 2276.19 1007.24 4
 -3 10 -15 8633.12 1697.49 4
 -3 10 -14 -1635.72 832.876 4
 -3 10 -13 64.5044 467.663 4
 -3 10 -12 17900.7 2260.81 4
 -3 10 -11 573.336 542.794 4
 -3 10 -10 10154.4 1660.71 4
 -3 10 -9 3055.7 919.603 4
 -3 10 -8 1115.6 531.622 4
 -3 10 -7 46463 3293.1 4
 -3 10 -6 36.3435 433.787 4
 -3 10 -5 3184.55 867.184 4
 -3 10 -4 15758.6 1788.85 4
 -3 10 -3 957.843 536.429 4
 -3 10 -2 74328.2 3859.31 4
 -3 10 -1 12310.4 1487.21 4
 -3 10 0 1533.97 550.725 4
 -3 10 1 58715.6 3233.26 4
 -3 10 2 4180.82 848.578 4
 -3 10 3 29019.2 2109.1 4
 -3 10 4 6908.88 1006.08 4
 -3 10 5 5109.48 857.627 4
 -3 10 6 44953.3 2520.04 4
 -3 10 7 1671.88 477.342 4
 -3 11 -16 222.692 528.602 4
 -3 11 -15 819.033 651.523 4
 -3 11 -14 2037.23 959.716 4
 -3 11 -13 9632.23 1796.84 4
 -3 11 -12 7190.44 1543.98 4
 -3 11 -11 3048.37 1031.43 4
 -3 11 -10 64.6276 512.41 4
 -3 11 -9 21.5322 567.711 4
 -3 11 -8 18766.8 2192.19 4
 -3 11 -7 21578.7 2340.88 4
 -3 11 -6 6052.99 1231.96 4
 -3 11 -5 3612.48 931.146 4
 -3 11 -4 1662.01 707.037 4
 -3 11 -3 55808.1 3493.87 4
 -3 11 -2 10973.9 1536.6 4
 -3 11 -1 132.066 486.14 4
 -3 11 0 21838.6 2045.12 4
 -3 11 1 22509.1 2015.07 4
 -3 11 2 79.6255 364.83 4
 -3 11 3 7911.22 1168.25 4
 -3 11 4 11186 1330.8 4
 -3 11 5 28217.2 2106.43 4
 -3 11 6 16125.4 1532.09 4
 -3 11 7 2085.3 560.567 4
 -3 12 -14 1393.97 804.903 4
 -3 12 -13 -1079.14 770.142 4
 -3 12 -12 10164 1873.7 4
 -3 12 -11 11564.5 1950.67 4
 -3 12 -10 777.004 566.635 4
 -3 12 -9 -147.758 458.842 4
 -3 12 -8 5191.01 1237.63 4
 -3 12 -7 5364.66 1229.48 4
 -3 12 -6 11464.8 1734.64 4
 -3 12 -5 3373.99 946.828 4
 -3 12 -4 5999.94 1215.22 4
 -3 12 -3 7711.88 1364.74 4
 -3 12 -2 51017.9 3412.72 4
 -3 12 -1 24453.8 2291.05 4
 -3 12 0 30583.5 2509.27 4
 -3 12 1 7361.93 1244.11 4
 -3 12 2 30274.7 2414.86 4
 -3 12 3 7227.81 1194.36 4
 -3 12 4 29005.4 2271.96 4
 -3 12 5 38683 2585.78 4
 -3 12 6 996.664 513.614 4
 -3 13 -13 5183.29 1435.62 4
 -3 13 -12 15269.8 2392.98 4
 -3 13 -11 29.5521 720.843 4
 -3 13 -10 1659.24 930.298 4
 -3 13 -9 3415.5 1070.69 4
 -3 13 -8 1537.59 777.094 4
 -3 13 -7 9460.47 1694.62 4
 -3 13 -6 3848.72 1075.26 4
 -3 13 -5 8335.12 1507.35 4
 -3 13 -4 17121.6 2123.85 4
 -3 13 -3 1507.13 681.939 4
 -3 13 -2 7863.35 1397.42 4
 -3 13 -1 5363.25 1084.06 4
 -3 13 0 623.117 490.052 4
 -3 13 1 35144.4 2775.7 4
 -3 13 2 9791.39 1444.34 4
 -3 13 3 2641.79 741.544 4
 -3 13 4 2128.3 691.025 4
 -3 13 5 3931.11 921.978 4
 -3 14 -11 7002.13 1601.07 4
 -3 14 -10 7941.51 1724.3 4
 -3 14 -9 3287.42 1300.27 4
 -3 14 -8 3567.44 1122.1 4
 -3 14 -7 210.16 492.689 4
 -3 14 -6 3053.33 1033.21 4
 -3 14 -5 19876.7 2419.87 4
 -3 14 -4 3604.91 997.476 4
 -3 14 -3 1366.2 633.818 4
 -3 14 -2 34.1684 580.97 4
 -3 14 -1 961.373 552.973 4
 -3 14 0 29507.5 2686.61 4
 -3 14 1 13053 1757.56 4
 -3 14 2 4187.96 973.844 4
 -3 14 3 6890.07 1234.7 4
 -3 14 4 318.215 528.023 4
 -3 14 5 15166.6 1733.52 4
 -3 15 -9 6468.29 1581.95 4
 -3 15 -8 9096.72 1802.87 4
 -3 15 -7 358.4 578.692 4
 -3 15 -6 5787.31 1386.61 4
 -3 15 -5 5234.51 1374.71 4
 -3 15 -4 9149.94 1723.55 4
 -3 15 -3 9525.45 1714.2 4
 -3 15 -2 242.203 425.012 4
 -3 15 -1 -663.347 797.492 4
 -3 15 0 3735.98 1041.81 4
 -3 15 1 7660.06 1437.25 4
 -3 15 2 12596.8 1740.72 4
 -3 15 3 12776 1724.26 4
 -3 15 4 5288.13 1112.1 4
 -3 16 -7 1473.03 799.804 4
 -3 16 -6 2744.96 1035.09 4
 -3 16 -5 2864.33 1078.57 4
 -3 16 -4 14525.6 2206.69 4
 -3 16 -3 288.746 569.284 4
 -3 16 -2 734.231 573.717 4
 -3 16 -1 1702.24 803.167 4
 -3 16 0 -334.72 550.485 4
 -3 16 1 3761.23 1048.75 4
 -3 16 2 1174.33 645.921 4
 -3 16 3 -88.6137 483.34 4
 -3 17 -5 3207.88 1110.28 4
 -3 17 -4 -150.729 459.615 4
 -3 17 -3 3194.57 1043.7 4
 -3 17 -2 5353.23 1357.71 4
 -3 17 -1 771.233 764.651 4
 -3 17 0 7846.16 1584.21 4
 -3 17 1 610.447 601.536 4
 -3 17 2 790.192 664.298 4
 -3 18 -1 6170.99 1541.74 4
 -3 18 0 1631.8 862.489 4
 -3 18 1 -370.999 625.003 4
 -2 -18 1 171.577 516.149 6
 -2 -18 2 5651.95 1358.05 6
 -2 -18 3 194.767 445.295 6
 -2 -17 -2 3771.67 1183.83 6
 -2 -17 -1 2961.06 1139.97 6
 -2 -17 0 -325.27 590.563 6
 -2 -17 1 9708.36 1701.06 6
 -2 -17 2 64.8645 506.356 6
 -2 -17 3 1169.45 696.107 6
 -2 -16 -4 4123.1 1227.66 3
 -2 -16 -4 5607.65 1359.02 6
 -2 -16 -3 2366.63 896.374 3
 -2 -16 -3 1395.44 732.349 6
 -2 -16 -2 302.611 564.645 6
 -2 -16 -1 -719.893 643.439 6
 -2 -16 0 4166.08 1144.18 6
 -2 -16 1 1153.61 650.377 6
 -2 -16 2 2080.92 799.81 6
 -2 -16 3 1773 710.701 6
 -2 -16 4 -40.7348 463.761 6
 -2 -15 -6 10397.7 1918.66 6
 -2 -15 -6 8755.23 1793.26 3
 -2 -15 -5 4606.15 1244.06 6
 -2 -15 -5 5055.33 1333.12 3
 -2 -15 -4 3323.84 1061.44 6
 -2 -15 -4 1591.19 770.444 3
 -2 -15 -3 1326.11 687.958 3
 -2 -15 -3 1617.8 791.737 6
 -2 -15 -2 1392.37 747.474 3
 -2 -15 -2 1844.67 800.216 6
 -2 -15 -1 8822.07 1559.83 6
 -2 -15 0 18381.6 2175.65 6
 -2 -15 1 1216.16 605.526 6
 -2 -15 2 3448.93 914.113 6
 -2 -15 3 478.213 439.397 6
 -2 -15 4 7170.86 1252.21 6
 -2 -15 5 14977 1776.44 6
 -2 -14 -8 1311.77 936.902 3
 -2 -14 -8 862.667 632.346 6
 -2 -14 -7 1906.68 898.387 3
 -2 -14 -7 1784.86 817.743 6
 -2 -14 -6 4122.3 1069.05 3
 -2 -14 -6 -712.57 628.42 6
 -2 -14 -5 1457.36 838.639 3
 -2 -14 -4 17127.3 2264.17 3
 -2 -14 -3 -783.602 774.317 3
 -2 -14 -2 236.434 528.961 3
 -2 -14 0 768.443 623.411 6
 -2 -14 1 32378.2 2739.91 6
 -2 -14 2 13289.8 1709.35 6
 -2 -14 3 76.9117 413.773 6
 -2 -14 4 4191.32 923.39 6
 -2 -14 5 2032.87 675.091 6
 -2 -14 6 5007.58 937.234 6
 -2 -13 -10 14765.8 2289.86 3
 -2 -13 -10 11559.1 2002.57 6
 -2 -13 -9 380.689 547.139 3
 -2 -13 -9 1527.38 928.394 6
 -2 -13 -8 4926.19 1248.89 3
 -2 -13 -8 5823.13 1326.59 6
 -2 -13 -7 -908.436 717.959 3
 -2 -13 -6 2721.99 892.922 3
 -2 -13 -5 31487.5 2991.8 3
 -2 -13 -4 5158.2 1307.59 3
 -2 -13 -3 4513.62 1097.11 3
 -2 -13 -2 10391.3 1607.34 3
 -2 -13 -1 1710.1 715.822 3
 -2 -13 1 3281.48 832.683 6
 -2 -13 2 -415.078 436.834 6
 -2 -13 3 24464.3 2142.51 6
 -2 -13 4 8423 1247.23 6
 -2 -13 5 1873.21 601.262 6
 -2 -13 6 2018.97 598.442 6
 -2 -13 7 1016.88 433.563 6
 -2 -12 -12 373.848 563.558 6
 -2 -12 -12 842.477 503.825 3
 -2 -12 -11 570.304 472.186 6
 -2 -12 -11 2352.57 943.853 3
 -2 -12 -10 1743.26 796.198 3
 -2 -12 -10 535.027 572.184 6
 -2 -12 -9 11039.5 1824.89 6
 -2 -12 -9 11399.2 1907.5 3
 -2 -12 -8 3244.17 1088.56 3
 -2 -12 -7 -40.4188 395.577 3
 -2 -12 -6 4493.6 1150.28 3
 -2 -12 -5 4688.65 1247.3 3
 -2 -12 -4 48912.8 3538.36 3
 -2 -12 -3 30277 2704.55 3
 -2 -12 -2 15333.4 1903.65 3
 -2 -12 -1 15960.8 1869 3
 -2 -12 1 5063.39 626.755 7
 -2 -12 2 15886.9 1679.43 6
 -2 -12 3 36171.6 2507.61 6
 -2 -12 4 9726.93 1230.17 6
 -2 -12 5 22165.3 1818.66 6
 -2 -12 6 4248.97 785.882 6
 -2 -12 7 21246.9 1644.09 6
 -2 -11 -13 -1677.58 858.957 6
 -2 -11 -13 307.343 634.201 3
 -2 -11 -12 3683.83 1046.52 6
 -2 -11 -12 4743.19 1280.41 3
 -2 -11 -11 1005.94 639.935 6
 -2 -11 -11 975.706 662.543 3
 -2 -11 -10 4048.33 1077.75 6
 -2 -11 -10 2841.91 970.292 3
 -2 -11 -9 12231.5 1834.9 6
 -2 -11 -9 15703.6 2125.23 3
 -2 -11 -8 2584.58 904.71 3
 -2 -11 -7 4056.43 1094.27 3
 -2 -11 -6 25629.1 2555.75 3
 -2 -11 -5 1729.49 680.748 3
 -2 -11 -4 70348.9 4157.7 3
 -2 -11 -3 885.958 637.44 3
 -2 -11 -2 41799.1 2979.78 3
 -2 -11 -1 9379.33 1381.54 3
 -2 -11 0 1158.86 483.723 3
 -2 -11 2 20857.8 1081.29 7
 -2 -11 3 6080.45 996.13 6
 -2 -11 4 59288.1 2998.43 6
 -2 -11 5 90.3784 281.052 6
 -2 -10 -15 7520.04 1562.69 6
 -2 -10 -15 8179.63 1728.07 3
 -2 -10 -14 -330.437 668.908 6
 -2 -10 -14 538.341 548.995 3
 -2 -10 -13 10492.9 1884.4 3
 -2 -10 -13 13895.3 2029.17 6
 -2 -10 -12 4746.28 1213.26 6
 -2 -10 -12 5016.02 1248.1 3
 -2 -10 -11 261.063 450.986 3
 -2 -10 -11 -556.851 650.365 6
 -2 -10 -10 7390.89 1481.68 3
 -2 -10 -10 7240.25 1340.16 6
 -2 -10 -9 823.341 661.868 3
 -2 -10 -8 1533.03 644.143 3
 -2 -10 -7 12853.1 1753.91 3
 -2 -10 -6 923.574 338.931 2
 -2 -10 -6 334.984 386.549 3
 -2 -10 -5 14994.3 1810.03 3
 -2 -10 -4 1874.87 698.019 3
 -2 -10 -3 5320.12 1077.6 3
 -2 -10 -2 27833.7 2298.81 3
 -2 -10 -1 3880.54 899.702 3
 -2 -10 0 22048.8 1950.01 3
 -2 -10 3 99080.2 2346.51 7
 -2 -10 3 119782 4272.96 6
 -2 -10 8 14976.1 1151.57 6
 -2 -9 -15 995.083 699.865 3
 -2 -9 -15 513.182 486.289 6
 -2 -9 -14 7361.62 1479.09 6
 -2 -9 -14 8857.77 1681.06 3
 -2 -9 -13 981.64 604.719 6
 -2 -9 -13 1202.66 669.793 3
 -2 -9 -12 973.932 500.563 6
 -2 -9 -12 2743.08 953.059 3
 -2 -9 -11 13667 1854.3 6
 -2 -9 -11 13160.5 1939.52 3
 -2 -9 -10 12822.9 1825.49 3
 -2 -9 -10 14086.6 1806.72 6
 -2 -9 -9 15800.8 1986.03 3
 -2 -9 -8 8934.78 1412.49 3
 -2 -9 -7 4993.29 1006.74 3
 -2 -9 -7 3431.08 535.277 2
 -2 -9 -6 67976.7 2592.13 2
 -2 -9 -6 67096.4 3880.76 3
 -2 -9 -5 16586.7 1823.26 3
 -2 -9 -4 -68.8882 429.368 3
 -2 -9 -3 19840.8 1889.12 3
 -2 -9 -2 23951 2038.38 3
 -2 -9 -1 88544.6 3989.36 3
 -2 -9 0 53086 2965.42 3
 -2 -9 2 27892.7 1476.25 1
 -2 -9 3 26830.5 915.305 7
 -2 -9 6 19517.8 1339.75 6
 -2 -9 7 26524.3 1497.02 6
 -2 -9 8 10271 902.104 6
 -2 -8 -16 3733.58 1170.17 3
 -2 -8 -16 3050.14 980.066 6
 -2 -8 -15 624.763 668.438 3
 -2 -8 -15 428.639 404.724 6
 -2 -8 -14 1749.73 768.296 3
 -2 -8 -14 3937.78 1058.63 6
 -2 -8 -13 6330.02 1297.82 6
 -2 -8 -13 7125.43 1422.58 3
 -2 -8 -12 10340.7 1570.81 6
 -2 -8 -12 7513.23 1390.71 3
 -2 -8 -11 47561.2 3348.42 6
 -2 -8 -11 46479 3448.33 3
 -2 -8 -10 1386.16 686.551 3
 -2 -8 -10 647.529 399.698 6
 -2 -8 -9 10570.2 1540.97 3
 -2 -8 -8 1748.71 344.056 2
 -2 -8 -8 952.968 386.991 3
 -2 -8 -7 11520.8 1528.25 3
 -2 -8 -7 10851.6 843.729 2
 -2 -8 -6 52564.6 3205.66 3
 -2 -8 -6 45859.8 1935.28 2
 -2 -8 -5 -106.146 348.224 3
 -2 -8 -4 1771.58 517.682 3
 -2 -8 1 31152.7 1616.46 1
 -2 -8 2 242258 5826.93 1
 -2 -8 4 9331.01 936.644 6
 -2 -8 5 35765.2 1824.71 6
 -2 -8 6 8459.07 805.922 6
 -2 -8 7 56165.4 2170.38 6
 -2 -7 -16 499.938 725.537 3
 -2 -7 -15 16215.5 2165.91 3
 -2 -7 -15 18036.7 2099.59 6
 -2 -7 -14 -1475.01 705.72 3
 -2 -7 -14 1965.39 743.771 6
 -2 -7 -13 2294.98 751.739 6
 -2 -7 -13 1308.92 516.555 3
 -2 -7 -12 11193.6 1635.94 3
 -2 -7 -12 11251.8 1573.77 6
 -2 -7 -11 2450.09 797.725 6
 -2 -7 -11 2898.48 897.123 3
 -2 -7 -10 33472.8 2719.4 3
 -2 -7 -10 35073.8 2668.97 6
 -2 -7 -9 1382.02 576.032 3
 -2 -7 -8 -59.293 102.009 2
 -2 -7 -8 -453.547 522.695 3
 -2 -7 -7 12417 1487.89 3
 -2 -7 -7 12646.4 851.985 2
 -2 -7 -6 17490.7 1740.61 3
 -2 -7 -6 16784.5 1000.24 2
 -2 -7 -5 57446.4 3146.11 3
 -2 -7 1 73429.2 2566.84 1
 -2 -7 2 17373.9 1041.15 1
 -2 -7 2 17317.6 1290.31 6
 -2 -7 3 33451.1 1783.78 6
 -2 -7 4 10007 892.017 6
 -2 -7 5 10778.6 888.313 6
 -2 -7 6 125850 3587.37 6
 -2 -6 -15 2190.76 812.124 3
 -2 -6 -15 2962.65 896.528 6
 -2 -6 -14 1136.63 593.012 3
 -2 -6 -14 593.544 483.903 6
 -2 -6 -13 497.827 394.575 3
 -2 -6 -13 -20.2991 379.703 6
 -2 -6 -12 -547.047 592.591 3
 -2 -6 -12 153.017 416.689 6
 -2 -6 -11 60379.4 3661.75 3
 -2 -6 -11 60208.7 3495.52 6
 -2 -6 -10 2247.81 685.811 3
 -2 -6 -10 2608.57 712.631 6
 -2 -6 -9 8339.95 662.673 2
 -2 -6 -9 8557.7 1182.45 6
 -2 -6 -9 8822.1 1267.16 3
 -2 -6 -8 4191.08 835.096 3
 -2 -6 -8 3648.94 415.023 2
 -2 -6 -7 8177.58 617.155 2
 -2 -6 -7 9085.15 1220.06 3
 -2 -6 -6 63708.8 3258.32 3
 -2 -6 -6 62362.3 1970.92 2
 -2 -6 -5 1138.41 234.224 2
 -2 -6 -5 1180.97 363.054 3
 -2 -6 0 64569.4 2411.26 1
 -2 -6 1 831.375 322.812 6
 -2 -6 1 747.106 222.202 1
 -2 -6 2 168744 4683.92 6
 -2 -6 3 34443.1 1663.8 6
 -2 -6 4 3259.77 473.96 6
 -2 -6 5 112204 3215.29 6
 -2 -6 6 29998.3 1402 6
 -2 -6 19 7980.02 1695.5 5
 -2 -5 -15 17146 2013.22 3
 -2 -5 -15 17377.6 1880.58 6
 -2 -5 -14 9172.23 1369.57 6
 -2 -5 -14 7663.14 1331.04 3
 -2 -5 -13 7958.64 1208.88 6
 -2 -5 -13 6139.08 1150.55 3
 -2 -5 -12 7429.98 1169.2 6
 -2 -5 -12 6974.53 1208 3
 -2 -5 -11 10957.3 1430.63 3
 -2 -5 -11 10978 1393.88 6
 -2 -5 -10 28800.7 1358.19 2
 -2 -5 -10 29232.9 2285.99 3
 -2 -5 -10 25753.7 2062.97 6
 -2 -5 -9 38557 2446.46 6
 -2 -5 -9 36209.7 1475.42 2
 -2 -5 -9 38966.8 2568.97 3
 -2 -5 -8 26670.6 1157.55 2
 -2 -5 -8 27697.9 1993.39 6
 -2 -5 -8 26763 2080.93 3
 -2 -5 -7 26484.8 1094.33 2
 -2 -5 -7 27306.5 1984.69 3
 -2 -5 -6 10113.6 616.7 2
 -2 -5 -6 10421.5 1188.74 3
 -2 -5 -5 29099.4 1933.5 3
 -2 -5 -5 28113.5 1076.2 2
 -2 -5 -1 9498.76 852.782 1
 -2 -5 0 1471.42 303.047 1
 -2 -5 1 495224 10159.8 1
 -2 -5 1 487651 10594.6 6
 -2 -5 2 251966 6113.84 2
 -2 -5 2 247103 5978.88 6
 -2 -5 3 122449 3441.56 6
 -2 -5 4 13743 880.497 6
 -2 -5 4 12747 586.622 7
 -2 -5 5 129178 3428 6
 -2 -5 18 6924.86 1475.7 5
 -2 -5 19 3935.24 1271.51 5
 -2 -4 -15 15700.3 1695.37 6
 -2 -4 -15 13241.6 1704.71 3
 -2 -4 -14 116.593 355.402 3
 -2 -4 -14 172.793 369.899 6
 -2 -4 -13 794.942 451.473 6
 -2 -4 -13 119.882 381.489 3
 -2 -4 -12 58827.4 3171.36 6
 -2 -4 -12 56656.9 3304.98 3
 -2 -4 -11 587.259 466.571 3
 -2 -4 -11 -35.6007 342.733 6
 -2 -4 -10 46288.5 1841.57 2
 -2 -4 -10 46089.5 2638.25 6
 -2 -4 -10 46282.6 2760.27 3
 -2 -4 -9 8138.79 657.514 2
 -2 -4 -9 6835.67 970.355 6
 -2 -4 -9 8647.06 1129.6 3
 -2 -4 -8 1634.64 463.568 3
 -2 -4 -8 1718.26 282.491 2
 -2 -4 -8 1267.15 414.155 6
 -2 -4 -7 161196 5227.24 3
 -2 -4 -7 159197 5083.99 6
 -2 -4 -7 156453 3651.91 2
 -2 -4 -6 9163.44 524.978 2
 -2 -4 -6 8957.99 993.145 6
 -2 -4 -6 9103.52 1016.42 3
 -2 -4 -5 8935.24 479.331 2
 -2 -4 -5 8679.3 937.734 6
 -2 -4 -5 9495.41 1002.91 3
 -2 -4 -4 303624 7487.87 3
 -2 -4 -4 289990 5808.73 2
 -2 -4 -1 2419.81 394.453 1
 -2 -4 0 18564.2 1054.06 1
 -2 -4 1 181848 4422.94 1
 -2 -4 1 192149 4581.9 2
 -2 -4 2 168185 4238.68 6
 -2 -4 3 141740 3622.9 6
 -2 -4 4 78974.6 2429.67 6
 -2 -4 4 86936 2184.09 7
 -2 -4 17 4697.15 1166.62 5
 -2 -4 18 -344.179 694.999 5
 -2 -4 19 13243.5 2098.82 5
 -2 -3 -14 9616.63 1233.36 6
 -2 -3 -14 9330.41 1299.41 3
 -2 -3 -13 40420.4 2503.85 6
 -2 -3 -13 34866.3 2488.85 3
 -2 -3 -12 14913.4 1594.79 3
 -2 -3 -12 17979.8 1616.7 6
 -2 -3 -11 96073.5 4063.27 3
 -2 -3 -11 94808 3905.86 6
 -2 -3 -10 1240.87 443.703 6
 -2 -3 -10 876.531 391.374 3
 -2 -3 -9 13991 1283.47 6
 -2 -3 -9 13884.9 1324.63 3
 -2 -3 -8 170847 4165.04 2
 -2 -3 -8 176335 5425.91 3
 -2 -3 -8 180039 5345.07 6
 -2 -3 -7 20671.3 1472.51 6
 -2 -3 -7 18755.8 1437.63 3
 -2 -3 -7 16619.9 835.467 2
 -2 -3 -6 11243.2 1050.48 6
 -2 -3 -6 12097.5 610.556 2
 -2 -3 -6 13065.8 1139.06 3
 -2 -3 -5 18305.8 670.969 2
 -2 -3 -5 20828.4 1363.36 6
 -2 -3 -5 19473 1336.37 3
 -2 -3 -4 36087.1 1808.94 3
 -2 -3 -1 2444.01 240.996 2
 -2 -3 0 256971 5450.61 2
 -2 -3 1 15396.7 848.147 2
 -2 -3 2 200073 4641.93 6
 -2 -3 4 19654.2 911.419 7
 -2 -3 15 16361.2 1930.55 5
 -2 -3 16 6322.76 1264.79 5
 -2 -3 17 6192.29 1289.71 5
 -2 -3 18 4403.75 1173.75 5
 -2 -3 19 500.345 573.408 5
 -2 -2 -14 5782.5 906.059 6
 -2 -2 -14 5655.12 981.685 3
 -2 -2 -13 2020.86 583.207 3
 -2 -2 -13 3875.33 718.669 6
 -2 -2 -12 41149.7 2481.51 3
 -2 -2 -12 43766.7 2398.61 6
 -2 -2 -11 6118.12 370.157 4
 -2 -2 -11 6555.69 904.973 6
 -2 -2 -11 6877.49 955.848 3
 -2 -2 -10 2511.17 231.364 4
 -2 -2 -10 2147.94 481.656 3
 -2 -2 -10 3369.76 609.767 6
 -2 -2 -9 13591 1177.06 6
 -2 -2 -9 9864.59 467.39 4
 -2 -2 -9 12493.2 1163.88 3
 -2 -2 -8 64092.3 2753.81 3
 -2 -2 -8 69222.2 2790.36 6
 -2 -2 -7 131265 4124.3 6
 -2 -2 -7 136563 4189.34 3
 -2 -2 -6 98605.6 3282.08 3
 -2 -2 -6 94965.4 3231.51 6
 -2 -2 -5 154215 4338.09 6
 -2 -2 -5 154572 4309.82 3
 -2 -2 -4 1253.61 301.127 6
 -2 -2 -4 1317.43 303.099 3
 -2 -2 -3 16339.5 1008.9 3
 -2 -2 0 241402 4957.13 2
 -2 -2 3 99343 2545.57 7
 -2 -2 4 910.221 216.728 7
 -2 -2 13 46081.8 2996.49 5
 -2 -2 14 15110.8 1791.43 5
 -2 -2 15 6841.73 1239.5 5
 -2 -2 16 2699.67 887.035 5
 -2 -2 17 1358.76 687.346 5
 -2 -2 18 15079.5 2113.06 5
 -2 -2 19 650.312 511.487 5
 -2 -1 -14 4227.39 767.649 3
 -2 -1 -13 29111 1852.43 6
 -2 -1 -13 26297.5 1890.04 3
 -2 -1 -12 35105.3 1558.53 4
 -2 -1 -12 40391.8 2282.48 3
 -2 -1 -12 38771.2 2111.78 6
 -2 -1 -11 72.561 124.568 4
 -2 -1 -11 127.659 255.495 6
 -2 -1 -10 1236.62 368.228 6
 -2 -1 -10 1768.72 314.23 4
 -2 -1 -9 98505.3 2740.14 4
 -2 -1 -9 96200.8 3341.36 6
 -2 -1 -8 42396.1 1986.58 6
 -2 -1 -8 43752.6 1543.4 4
 -2 -1 -7 103363 3307.81 3
 -2 -1 -7 106854 2737.49 4
 -2 -1 -7 107882 3376.3 6
 -2 -1 -6 38901.1 1739.38 6
 -2 -1 -6 36752.3 1666.17 3
 -2 -1 -6 37965.5 1280.33 4
 -2 -1 -5 71349.1 1899.52 4
 -2 -1 -5 70880.2 2424.49 6
 -2 -1 -5 72777.1 2375.06 3
 -2 -1 -4 108699 3090.44 6
 -2 -1 -4 109677 2509.8 4
 -2 -1 -3 17226.9 705.826 4
 -2 -1 -3 16987.3 890.774 3
 -2 -1 3 182181 4226.75 7
 -2 -1 4 129937 3450.74 7
 -2 -1 11 20635.7 1777.58 5
 -2 -1 12 83048.8 3942.51 5
 -2 -1 13 -522.492 604.662 5
 -2 -1 14 29654 2496.25 5
 -2 -1 15 9005.13 1467.44 5
 -2 -1 16 5455.21 1166.85 5
 -2 -1 17 31409.7 2914.86 5
 -2 -1 18 -420.154 683.276 5
 -2 -1 19 8326.84 1678.84 5
 -2 -1 20 1730.55 841.726 5
 -2 0 -13 20042.9 1480.9 6
 -2 0 -13 19896.7 1511.86 3
 -2 0 -12 18225.8 1262.68 4
 -2 0 -12 16934.9 1303.29 6
 -2 0 -11 16915.8 1240.91 6
 -2 0 -11 16515.2 1168.42 4
 -2 0 -10 107984 3414.14 4
 -2 0 -10 114461 3587.1 6
 -2 0 -9 19656.4 1252.91 6
 -2 0 -9 16841.5 1104.56 4
 -2 0 -8 40587.5 1791.2 6
 -2 0 -8 39571.6 1695.31 4
 -2 0 -7 5618.39 566.868 4
 -2 0 -7 5061.42 583.249 6
 -2 0 -7 5420.47 547.734 3
 -2 0 -6 297558 6635.15 3
 -2 0 -6 299356 6677.04 4
 -2 0 -5 239396 5356.85 3
 -2 0 -5 246720 5682.43 6
 -2 0 -5 250889 5475.07 4
 -2 0 -5 239635 6112.02 1
 -2 0 -4 93094.2 2506.98 4
 -2 0 -4 94195.1 2392.3 3
 -2 0 -4 87534.3 2688.55 6
 -2 0 -3 11816.4 667.875 4
 -2 0 -2 74317.3 2022.88 4
 -2 0 -1 41367.6 1330.99 4
 -2 0 3 4977.31 496.474 7
 -2 0 4 44917.7 1791.11 7
 -2 0 8 198065 5604.35 5
 -2 0 9 13661.2 1268.45 5
 -2 0 10 35191.8 2209.35 5
 -2 0 11 32328.7 2272.02 5
 -2 0 12 -208.816 454.78 5
 -2 0 13 69809.6 3790.19 5
 -2 0 14 18091.7 1929.44 5
 -2 0 15 -433.747 581.616 5
 -2 0 16 2910.53 936.992 5
 -2 0 17 2392.63 949.456 5
 -2 0 18 15075.8 2135.87 5
 -2 0 19 3618.03 1182.36 5
 -2 0 20 501.905 611.021 5
 -2 1 -13 2722.02 584.739 4
 -2 1 -12 56391.7 2611.8 4
 -2 1 -11 7674.04 880.634 4
 -2 1 -10 16730.5 1257.32 4
 -2 1 -9 74375.9 2793.5 4
 -2 1 -8 11820.8 976.963 4
 -2 1 -7 134499 3865.68 4
 -2 1 -6 49905.3 2157.63 1
 -2 1 -6 48564.1 1964.4 4
 -2 1 -6 49463.1 1523.65 3
 -2 1 -5 262.464 92.0643 3
 -2 1 -5 340.437 161.826 4
 -2 1 -5 282.208 181.053 1
 -2 1 -4 325645 7173.18 4
 -2 1 -4 328263 7239.07 1
 -2 1 -3 203626 4775.3 4
 -2 1 -2 2473.06 331.806 4
 -2 1 -1 153379 3696.57 4
 -2 1 0 617.8 167.96 4
 -2 1 1 413299 8373.59 4
 -2 1 2 4418.11 447.042 7
 -2 1 3 150368 3889.81 7
 -2 1 3 149843 3343.71 5
 -2 1 4 176146 4116.28 5
 -2 1 5 13576.8 887.329 5
 -2 1 6 85976.4 2869.04 5
 -2 1 7 240604 6178.9 5
 -2 1 8 112113 3859.09 5
 -2 1 9 37549.9 2160.68 5
 -2 1 10 2901.63 658.7 5
 -2 1 11 4425.3 801.944 5
 -2 1 12 76591.5 3786.7 5
 -2 1 13 25722.9 2219.3 5
 -2 1 14 13390.7 1719.22 5
 -2 1 15 7125.98 1287.4 5
 -2 1 16 4375.71 1060.58 5
 -2 1 17 14401.3 1976.87 5
 -2 1 18 11216.2 1859.51 5
 -2 1 19 7.57012 541.599 5
 -2 1 20 1364.78 813.101 5
 -2 2 -14 37055 2332.08 4
 -2 2 -13 10800.4 1190.19 4
 -2 2 -12 30436.3 2000.02 4
 -2 2 -11 764.685 335.598 4
 -2 2 -10 26234.6 1718.92 4
 -2 2 -9 181610 5321.06 4
 -2 2 -8 4193.84 632.693 4
 -2 2 -7 2800.96 504.466 4
 -2 2 -7 3500.55 296.48 3
 -2 2 -6 18500.9 1165.53 1
 -2 2 -6 16305.3 1157.16 4
 -2 2 -5 51982.8 2115.81 4
 -2 2 -5 51376.6 1945.14 1
 -2 2 -4 69101.4 2417.9 4
 -2 2 -4 63842.8 2121.09 1
 -2 2 -3 7910.05 704.249 4
 -2 2 -2 18856.5 1061.49 4
 -2 2 -1 463756 9626.93 4
 -2 2 0 6335.57 553.65 4
 -2 2 1 4659.89 467.73 4
 -2 2 2 32642.2 1408.51 7
 -2 2 2 32336.4 1312.68 4
 -2 2 3 196713 4253.67 5
 -2 2 3 189583 4859.31 7
 -2 2 4 146302 3635.68 5
 -2 2 5 52618.5 1956.19 5
 -2 2 5 52179.7 2127.34 2
 -2 2 6 150628 4229.37 5
 -2 2 7 58073.5 2434 5
 -2 2 8 18987.4 1409.77 5
 -2 2 9 205899 6085.18 5
 -2 2 10 96.5891 250.754 5
 -2 2 11 12757 1426.37 5
 -2 2 12 39185.4 2631.88 5
 -2 2 13 1844.92 742.879 5
 -2 2 14 49291.4 3267.61 5
 -2 2 15 24180.1 2377.52 5
 -2 2 16 265.887 438.859 5
 -2 2 17 6558.92 1343.49 5
 -2 2 18 -59.6045 601.27 5
 -2 2 19 1126.57 851.44 5
 -2 3 -14 9521.52 1238.61 4
 -2 3 -13 12378.7 1374.1 4
 -2 3 -12 1025.85 438.041 4
 -2 3 -11 3605.02 710.878 4
 -2 3 -10 15090.7 1376.17 4
 -2 3 -9 13794.3 1282.81 4
 -2 3 -8 141213 4592.07 4
 -2 3 -7 157562 4755.05 4
 -2 3 -7 147843 4204.06 1
 -2 3 -6 15313.9 1212.98 4
 -2 3 -6 15603.1 994.752 1
 -2 3 -5 129756 4000 4
 -2 3 -5 126344 3432.76 1
 -2 3 -4 35908.3 1805.49 4
 -2 3 -3 171698 4664.61 4
 -2 3 -2 85871.5 2842.08 4
 -2 3 -1 109761 3260.63 4
 -2 3 0 232172 5543.25 4
 -2 3 1 299955 6787.91 4
 -2 3 1 308242 6650.82 7
 -2 3 2 1711.35 326.791 7
 -2 3 2 2009.02 338.789 4
 -2 3 3 39422.4 1574.59 4
 -2 3 4 89785.7 2653.13 5
 -2 3 5 22797 1250.79 5
 -2 3 6 10294.1 892.709 5
 -2 3 7 59824.5 2531.4 5
 -2 3 8 138210 4545.43 5
 -2 3 9 8030.44 1032.26 5
 -2 3 10 48.5034 231.675 5
 -2 3 11 7785.68 1100.61 5
 -2 3 12 2771.53 801.765 5
 -2 3 13 87151.6 4342.31 5
 -2 3 14 15325.4 1823.05 5
 -2 3 15 4266.63 1031.77 5
 -2 3 16 25840 2589.68 5
 -2 3 17 -441.138 607.857 5
 -2 3 18 5215.56 1318.95 5
 -2 3 19 3784.97 1162.8 5
 -2 4 -15 -147.291 286.807 4
 -2 4 -14 62184.4 3441.67 4
 -2 4 -13 11743.1 1421.39 4
 -2 4 -12 2068.97 581.954 4
 -2 4 -11 3598.08 759.768 4
 -2 4 -10 6087.25 962.403 4
 -2 4 -9 81337.2 3532.19 4
 -2 4 -8 34064.2 1670.1 1
 -2 4 -8 33038.2 2081.06 4
 -2 4 -7 9813.62 1077.75 4
 -2 4 -7 9680.56 800.918 1
 -2 4 -6 155851 4902.27 4
 -2 4 -5 41693 2164.84 4
 -2 4 -4 18891.4 1357 4
 -2 4 -3 44142.8 2093.01 4
 -2 4 -2 676.757 290.11 4
 -2 4 -1 237190 5974.16 4
 -2 4 0 41593.7 1904.56 4
 -2 4 0 46919.5 1661.19 7
 -2 4 1 693.457 261.909 4
 -2 4 1 755.25 220.945 7
 -2 4 2 21527.9 1241.72 7
 -2 4 2 22244.3 1232.06 4
 -2 4 3 183567 4650.33 4
 -2 4 4 54424.9 1999.2 4
 -2 4 5 36873.3 1740.6 5
 -2 4 6 285.44 178.286 5
 -2 4 7 54811.5 2483.36 5
 -2 4 8 -105.611 321.042 5
 -2 4 9 57554.2 2856.42 5
 -2 4 10 27247.1 2007.54 5
 -2 4 11 2763.64 733.063 5
 -2 4 12 42987 2869.74 5
 -2 4 13 4520.46 970.874 5
 -2 4 14 491.069 485.272 5
 -2 4 15 34263.4 2884.83 5
 -2 4 16 10532.2 1669.33 5
 -2 4 17 2698.57 909.867 5
 -2 4 18 3687.51 1138.21 5
 -2 4 19 1991.63 936.531 5
 -2 5 -16 2904.14 818.639 4
 -2 5 -15 886.602 412.919 4
 -2 5 -14 955.3 558.188 4
 -2 5 -13 23621.5 2137.42 4
 -2 5 -12 12833.2 1517.85 4
 -2 5 -11 -12.9636 457.884 4
 -2 5 -10 32427.5 2302.96 4
 -2 5 -9 1221.31 474.677 4
 -2 5 -9 958.658 305.178 1
 -2 5 -8 36265.4 2325.83 4
 -2 5 -7 101671 4012.23 4
 -2 5 -6 176751 5573.02 4
 -2 5 -5 41468.4 2277.95 4
 -2 5 -4 320.747 255.624 4
 -2 5 -3 270.917 185.628 4
 -2 5 -2 287229 7350.7 4
 -2 5 -1 201526 5518.8 4
 -2 5 -1 193103 4560.15 7
 -2 5 0 132.052 119.83 7
 -2 5 0 132.202 186.37 4
 -2 5 1 7759.5 706.605 7
 -2 5 1 8610.6 840.817 4
 -2 5 2 32661.7 1640.25 4
 -2 5 3 69316.5 2505.54 4
 -2 5 4 12896.8 943.405 4
 -2 5 5 1522.77 323.693 4
 -2 5 6 2235.54 509.25 5
 -2 5 7 53966.1 2578.27 5
 -2 5 8 27700 1865.92 5
 -2 5 9 23721.7 1806.32 5
 -2 5 10 3607.85 742.41 5
 -2 5 11 50317.6 2997.48 5
 -2 5 12 35471.3 2593.71 5
 -2 5 13 732.425 466.116 5
 -2 5 14 -342.786 507.689 5
 -2 5 15 3970.79 1047.88 5
 -2 5 16 5563.47 1212.79 5
 -2 5 17 6448.27 1388.81 5
 -2 5 18 1297.34 809.928 5
 -2 5 19 -333.339 678.422 5
 -2 6 -16 220.854 338.013 4
 -2 6 -15 9066.28 1438.54 4
 -2 6 -14 14728 1788.03 4
 -2 6 -13 28720.6 2466.87 4
 -2 6 -12 796.859 534.015 4
 -2 6 -11 11912 1532.11 4
 -2 6 -10 62262.2 3425.01 4
 -2 6 -9 4192.8 832.397 4
 -2 6 -8 24960.8 2022.95 4
 -2 6 -7 64309.9 3230.92 4
 -2 6 -6 3707.15 771.191 4
 -2 6 -5 151746 5148.31 4
 -2 6 -4 21949 1675.78 4
 -2 6 -3 2107.69 504.138 4
 -2 6 -2 24265.5 1677.37 4
 -2 6 -1 180243 5331.91 4
 -2 6 -1 170997 4267.95 7
 -2 6 0 235017 6229.22 4
 -2 6 0 220873 5408.88 7
 -2 6 1 153186 4626.48 4
 -2 6 2 11352.7 1010.37 4
 -2 6 3 145750 4294.3 4
 -2 6 4 23051.6 1386.68 4
 -2 6 5 30327.1 1589.01 4
 -2 6 6 175528 4679.39 4
 -2 6 8 15377.4 1427.64 5
 -2 6 9 260.322 243.798 5
 -2 6 10 13699.4 1493.65 5
 -2 6 11 83580.8 4043.47 5
 -2 6 12 3101.81 848.293 5
 -2 6 13 269.55 345.1 5
 -2 6 14 3194.54 806.991 5
 -2 6 15 -661.037 615.683 5
 -2 6 16 16031.3 2124.45 5
 -2 6 17 66.3975 414.661 5
 -2 6 18 177.285 449.137 5
 -2 7 -17 4308.61 1108.03 4
 -2 7 -16 10568.4 1666.03 4
 -2 7 -15 971.071 561.619 4
 -2 7 -14 21102.4 2233.19 4
 -2 7 -13 342.792 397.083 4
 -2 7 -12 10100.6 1499.03 4
 -2 7 -11 108140 5027.02 4
 -2 7 -10 13107.9 1641.28 4
 -2 7 -9 10811.5 1411.78 4
 -2 7 -8 5823.97 1030.43 4
 -2 7 -7 6958.25 1067.53 4
 -2 7 -6 194104 6450.54 4
 -2 7 -5 215.382 494.802 4
 -2 7 -4 5530.25 914.937 4
 -2 7 -3 11800.6 1262.08 4
 -2 7 -3 10279.5 683.044 7
 -2 7 -2 -8.80179 269.5 4
 -2 7 -2 190.44 145.075 7
 -2 7 -1 177544 5470.3 4
 -2 7 -1 169368 4350.26 7
 -2 7 0 7273 917.828 4
 -2 7 1 162.264 241.048 4
 -2 7 2 204838 5824.88 4
 -2 7 3 1893.98 480.355 4
 -2 7 4 14955.8 1170.15 4
 -2 7 5 17288.3 1244.26 4
 -2 7 6 10547.7 946.02 4
 -2 7 10 21731.9 1945.62 5
 -2 7 11 349.355 496.492 5
 -2 7 12 44994 3128.48 5
 -2 7 13 9958.49 1499.93 5
 -2 7 14 10485.7 1605.25 5
 -2 7 15 8852.83 1555.75 5
 -2 7 16 263.725 509.146 5
 -2 7 17 6553.01 1453.85 5
 -2 7 18 8347.66 1652.72 5
 -2 8 -17 4791.77 1267.08 4
 -2 8 -16 5307.85 1257.57 4
 -2 8 -15 10324.6 1691.79 4
 -2 8 -14 4906.56 1182.15 4
 -2 8 -13 963.544 605.381 4
 -2 8 -12 21295.8 2253.15 4
 -2 8 -11 12877.3 1722.56 4
 -2 8 -10 12229.4 1668.58 4
 -2 8 -9 23912.2 2193.27 4
 -2 8 -8 28402.7 2376.59 4
 -2 8 -7 43279.4 2862.8 4
 -2 8 -6 4863.9 988.523 4
 -2 8 -5 55114.6 3111.91 4
 -2 8 -4 71379.5 3479.86 4
 -2 8 -4 62711.2 1950.67 7
 -2 8 -3 172817 5696.87 4
 -2 8 -3 151279 3803.9 7
 -2 8 -2 26873.2 1969.47 4
 -2 8 -2 23651.9 1188.88 7
 -2 8 -1 33136.9 2156.28 4
 -2 8 0 15493.7 1413.5 4
 -2 8 1 72171 3191.69 4
 -2 8 2 74907.9 3204.51 4
 -2 8 3 39190.4 2143.23 4
 -2 8 4 1696.08 443.471 4
 -2 8 5 1973.56 476.317 4
 -2 8 6 90943.6 3277.21 4
 -2 8 7 75688.7 2853.16 4
 -2 8 13 1587.69 689.304 5
 -2 8 14 1710.76 799.861 5
 -2 8 15 13432.3 1920.58 5
 -2 8 16 1171.98 700.622 5
 -2 8 17 277.758 524.851 5
 -2 9 -17 -687.445 728.707 4
 -2 9 -16 9602.97 1781.2 4
 -2 9 -15 15020.3 2083.03 4
 -2 9 -14 461.626 523.796 4
 -2 9 -13 1542.14 678.115 4
 -2 9 -12 15684.9 1995.66 4
 -2 9 -11 18486.1 2163.26 4
 -2 9 -10 33949.8 2826.74 4
 -2 9 -9 2530.43 808.365 4
 -2 9 -8 14279.4 1733.58 4
 -2 9 -7 33250.5 2608.52 4
 -2 9 -6 16241.2 1780.04 4
 -2 9 -5 21126.2 1996.83 4
 -2 9 -5 18275.4 861.971 7
 -2 9 -4 15994.9 846.417 7
 -2 9 -4 18976.1 1849.41 4
 -2 9 -3 1049.18 523.442 4
 -2 9 -2 81757.2 3847.34 4
 -2 9 -1 -279.76 367.207 4
 -2 9 0 2490.51 652.643 4
 -2 9 1 33945.7 2210.74 4
 -2 9 2 36260.8 2241.56 4
 -2 9 3 55826.7 2766.49 4
 -2 9 4 6756.22 901.471 4
 -2 9 5 1117.52 398.962 4
 -2 9 6 44661.1 2257.3 4
 -2 9 7 11503.3 1073.75 4
 -2 10 -17 1089.67 611.188 4
 -2 10 -16 2497.78 992.404 4
 -2 10 -15 481.32 545.285 4
 -2 10 -14 4534.63 1219.51 4
 -2 10 -13 9981.14 1715.71 4
 -2 10 -12 -319.802 599.938 4
 -2 10 -11 19088.5 2257.99 4
 -2 10 -10 3114.71 968.872 4
 -2 10 -9 16046.6 1961.32 4
 -2 10 -8 58589.8 3741.04 4
 -2 10 -7 6214.54 1224.76 4
 -2 10 -6 26377.7 2330.92 4
 -2 10 -5 1707.82 633.136 4
 -2 10 -4 33.1711 458.92 4
 -2 10 -3 133177 5395.57 4
 -2 10 -2 689.975 507.97 4
 -2 10 -1 7105.94 1100.97 4
 -2 10 0 11638 1371.83 4
 -2 10 1 12718.4 1423.8 4
 -2 10 2 126023 4768.19 4
 -2 10 3 374.653 330.379 4
 -2 10 4 3564.26 700.488 4
 -2 10 5 30725.5 1986.47 4
 -2 10 6 2712.62 599.017 4
 -2 10 7 25366.9 1700.62 4
 -2 11 -16 -894.216 667.391 4
 -2 11 -15 5641.06 1413.33 4
 -2 11 -14 557.181 682.742 4
 -2 11 -13 -330.641 752.522 4
 -2 11 -12 14108.7 2066.85 4
 -2 11 -11 524.523 632.835 4
 -2 11 -10 26051.3 2653.62 4
 -2 11 -9 3779.03 984.609 4
 -2 11 -8 12716.7 1836.56 4
 -2 11 -7 20481.6 2226.71 4
 -2 11 -6 9136.33 1439.5 4
 -2 11 -5 624.661 397.596 4
 -2 11 -4 7005.24 1265.24 4
 -2 11 -3 1668.31 639.931 4
 -2 11 -2 52807.3 3275.98 4
 -2 11 -1 16720.5 1751.14 4
 -2 11 0 8364.87 1234.72 4
 -2 11 1 20314.7 1894.41 4
 -2 11 2 11561.7 1391.49 4
 -2 11 3 133.758 310.922 4
 -2 11 4 27245.1 2039.48 4
 -2 11 5 44893.9 2569.8 4
 -2 11 6 10065.4 1152.78 4
 -2 12 -15 1365.54 767.909 4
 -2 12 -14 -1918.68 931.83 4
 -2 12 -13 5661.89 1369.14 4
 -2 12 -12 19954.8 2537.16 4
 -2 12 -11 711.069 474.883 4
 -2 12 -10 241.506 379.107 4
 -2 12 -9 2999.41 1002.14 4
 -2 12 -8 28628.6 2797.03 4
 -2 12 -7 40788.3 3277.18 4
 -2 12 -6 3346.89 964.164 4
 -2 12 -5 7224.2 1347.8 4
 -2 12 -4 14846.7 1866.59 4
 -2 12 -3 33751.1 2804.82 4
 -2 12 -2 29376.8 2525.06 4
 -2 12 -1 7526.86 1258.67 4
 -2 12 0 15284.3 1767.79 4
 -2 12 1 84867.3 4187.11 4
 -2 12 2 1543.04 612.279 4
 -2 12 3 6698.93 1072.78 4
 -2 12 4 460.442 315.136 4
 -2 12 5 2299.45 687.223 4
 -2 12 6 16287.1 1553.16 4
 -2 13 -13 5327.78 1447.14 4
 -2 13 -12 -428.515 766.725 4
 -2 13 -11 9014.49 1730.81 4
 -2 13 -10 7823.76 1640.17 4
 -2 13 -9 1214.2 673.431 4
 -2 13 -8 7114.54 1510.62 4
 -2 13 -7 2513.95 918.002 4
 -2 13 -6 19588.4 2337.23 4
 -2 13 -5 25906.5 2630.77 4
 -2 13 -4 342.843 463.248 4
 -2 13 -3 1392.43 660.676 4
 -2 13 -2 6884.59 1303.59 4
 -2 13 -1 6454.26 1239.14 4
 -2 13 0 37636 2922.63 4
 -2 13 1 8318.74 1358.81 4
 -2 13 2 3222.72 833.609 4
 -2 13 3 927.706 407.065 4
 -2 13 4 30485.3 2347.54 4
 -2 13 5 36375 2511.02 4
 -2 14 -12 21278.4 2800.18 4
 -2 14 -11 4378.56 1336.35 4
 -2 14 -10 -1.14649 595.703 4
 -2 14 -9 8887.12 1744.72 4
 -2 14 -8 416.747 582.444 4
 -2 14 -7 12352.6 1980.92 4
 -2 14 -6 13468.6 2014.14 4
 -2 14 -5 -336.877 663.287 4
 -2 14 -4 17774.1 2237.97 4
 -2 14 -3 1570.84 762.696 4
 -2 14 -2 2696.84 889.656 4
 -2 14 -1 8429.53 1448.05 4
 -2 14 0 6980.52 1362.81 4
 -2 14 1 21137.1 2166.36 4
 -2 14 2 3163.07 849.889 4
 -2 14 3 472.912 432.15 4
 -2 14 4 12825.2 1590.26 4
 -2 15 -10 5401.05 1437.74 4
 -2 15 -9 7417.21 1664.84 4
 -2 15 -8 2475.48 1056.35 4
 -2 15 -7 585.06 469.255 4
 -2 15 -6 -182.488 556.931 4
 -2 15 -5 22447.9 2658.62 4
 -2 15 -4 18661.4 2340.8 4
 -2 15 -3 -675.38 754.367 4
 -2 15 -2 1233.5 698.923 4
 -2 15 -1 1558.97 708.891 4
 -2 15 0 8481.78 1486.59 4
 -2 15 1 10130.5 1589.07 4
 -2 15 2 -226.655 423.973 4
 -2 15 3 4098.74 992.597 4
 -2 16 -8 4255.84 1391.32 4
 -2 16 -7 -240.98 646.767 4
 -2 16 -6 1743.74 848.67 4
 -2 16 -5 9756.04 1827.54 4
 -2 16 -4 -108.678 560.1 4
 -2 16 -3 14387 2141.25 4
 -2 16 -2 3982.46 1174.61 4
 -2 16 -1 -1797.17 821.333 4
 -2 16 0 3735.28 1056.26 4
 -2 16 1 75.4705 418.611 4
 -2 16 2 3366.93 963.121 4
 -2 17 -5 135.849 507.289 4
 -2 17 -4 7109.32 1597.44 4
 -2 17 -3 6700.38 1482.12 4
 -2 17 -2 -402.185 597.986 4
 -2 17 -1 5767.68 1361.59 4
 -2 17 0 962.992 752.854 4
 -2 17 1 2946.37 940.847 4
 -2 18 -3 -1107.7 887.835 4
 -2 18 -2 6920.24 1559.97 4
 -2 18 -1 1297.39 823.18 4
 -2 18 0 749.333 623.357 4
 -1 -18 0 -1039.31 763.599 6
 -1 -18 1 2947.4 974.883 6
 -1 -18 2 300.771 551.361 6
 -1 -17 -2 3413.77 1172.79 3
 -1 -17 1 -1496.22 802.445 6
 -1 -17 2 6717.05 1416.67 6
 -1 -17 3 1227.76 752.82 6
 -1 -16 -5 265.307 483.411 3
 -1 -16 -4 9311.71 1777.01 3
 -1 -16 -3 193.948 492.547 3
 -1 -16 -2 1782.47 744.423 3
 -1 -16 -1 4443.57 1202.16 3
 -1 -16 3 -449.482 507.241 6
 -1 -16 4 8766.92 1457.88 6
 -1 -15 -9 2030.49 862.65 7
 -1 -15 -7 6474.93 1525.8 3
 -1 -15 -6 -89.1065 525.88 3
 -1 -15 -5 4784.49 1372.47 3
 -1 -15 -4 12991.1 2024.98 3
 -1 -15 -3 -222.652 644.411 3
 -1 -15 -2 -1173.41 690.545 3
 -1 -15 -1 1482.08 765.639 3
 -1 -15 4 500.031 552.552 6
 -1 -15 5 3175.78 800.625 6
 -1 -14 -11 3279.03 1190.63 7
 -1 -14 -10 11749.3 1941.73 7
 -1 -14 -9 862.311 637.129 7
 -1 -14 -9 790.941 671.398 3
 -1 -14 -8 1348.24 738.992 3
 -1 -14 -8 1552.92 769.258 7
 -1 -14 -7 1535.18 768.692 3
 -1 -14 -7 2505.43 817.2 7
 -1 -14 -6 4659.41 1060.04 7
 -1 -14 -6 3783.48 1180.01 3
 -1 -14 -5 19321.8 2003.22 7
 -1 -14 -5 23011.2 2623.05 3
 -1 -14 -4 673.826 599.583 3
 -1 -14 -3 -537.825 689.411 3
 -1 -14 -2 580.765 448.755 3
 -1 -14 -1 7603.19 1418.43 3
 -1 -14 0 44560 3339.71 3
 -1 -14 5 16960.1 1731.74 6
 -1 -14 6 329.762 306.579 6
 -1 -13 -11 2521.25 960.134 7
 -1 -13 -10 419.727 507.438 7
 -1 -13 -10 -227.976 533.964 3
 -1 -13 -9 12335.1 2057.36 3
 -1 -13 -9 8759.36 1578.58 7
 -1 -13 -8 279.089 632.043 3
 -1 -13 -8 -126.203 427.909 7
 -1 -13 -7 3971.45 1161.33 3
 -1 -13 -7 4932.82 1071.69 7
 -1 -13 -6 4509.15 1216.66 3
 -1 -13 -6 2725.11 768.695 7
 -1 -13 -5 1339.68 870.009 3
 -1 -13 -5 -555.6 688.153 7
 -1 -13 -4 38089.9 2618.44 7
 -1 -13 -4 41171.5 3345.15 3
 -1 -13 -3 2830.47 690.415 7
 -1 -13 -3 1470.28 717.017 3
 -1 -13 -2 101.854 240.043 7
 -1 -13 -2 -594.208 637.485 3
 -1 -13 -1 25190 2414.3 3
 -1 -13 0 1685.99 776.768 3
 -1 -13 1 16325.7 1890.42 3
 -1 -13 5 1088.52 528.917 6
 -1 -13 6 4330.96 826.479 6
 -1 -12 -12 1120.84 764.845 3
 -1 -12 -12 576.359 541.371 6
 -1 -12 -11 99.568 630.115 3
 -1 -12 -10 17345.6 2396.9 3
 -1 -12 -9 6742.35 1514.58 3
 -1 -12 -8 7259.61 1472.84 3
 -1 -12 -7 1169.79 654.794 3
 -1 -12 -6 3131.56 947.404 3
 -1 -12 -5 45494.7 3495.39 3
 -1 -12 -4 40712.8 3205.05 3
 -1 -12 -3 1738.04 642.54 3
 -1 -12 -3 2854.96 655.253 7
 -1 -12 -2 18637 1568.86 7
 -1 -12 -2 21252.2 2198.56 3
 -1 -12 -1 23635.2 2247.07 3
 -1 -12 -1 22304.2 1613.77 7
 -1 -12 0 23167.9 2164.51 3
 -1 -12 0 19637.8 1357.17 7
 -1 -12 1 13517.9 982.512 7
 -1 -12 1 14417.3 1667.91 3
 -1 -12 6 7063.55 961.779 6
 -1 -12 7 4964.47 765.979 6
 -1 -11 -14 2504.95 988.732 6
 -1 -11 -13 7187.4 1496.87 6
 -1 -11 -13 7160.98 1651.25 3
 -1 -11 -12 -1281.2 744.153 3
 -1 -11 -11 1.08253 606.811 3
 -1 -11 -10 3668.94 1127.75 3
 -1 -11 -9 8090.91 1522.3 3
 -1 -11 -8 9542.2 1630.7 3
 -1 -11 -7 11726.1 1728.65 3
 -1 -11 -7 8976.03 1046.41 2
 -1 -11 -6 1095.55 569.049 3
 -1 -11 -5 17862.4 2106.57 3
 -1 -11 -4 2844.63 949.799 3
 -1 -11 -3 90787.4 4623.2 3
 -1 -11 -2 18024.7 1958.86 3
 -1 -11 -1 3906.71 887.534 3
 -1 -11 -1 2848.76 551.468 7
 -1 -11 0 130.667 370.086 3
 -1 -11 0 489.793 197.158 7
 -1 -11 1 1771.26 619.976 3
 -1 -11 1 1660.45 341.305 7
 -1 -11 8 52182.7 2333.74 6
 -1 -10 -15 1638.04 883.293 3
 -1 -10 -15 1337.33 673.993 6
 -1 -10 -14 14374.1 2241.64 3
 -1 -10 -14 12455 1939.8 6
 -1 -10 -13 694.153 600.865 6
 -1 -10 -13 454.084 641.907 3
 -1 -10 -12 609.751 588.659 3
 -1 -10 -11 6788.12 1396.38 3
 -1 -10 -10 34.19 598.072 3
 -1 -10 -9 21388.3 2379.15 3
 -1 -10 -8 -1200.2 674.261 3
 -1 -10 -7 183.593 235.43 2
 -1 -10 -7 -588.896 670.199 3
 -1 -10 -6 46630 3286.65 3
 -1 -10 -5 -289.52 504.456 3
 -1 -10 -4 3901.97 933.504 3
 -1 -10 -3 11532.9 1523.38 3
 -1 -10 -2 6024.09 1103.85 3
 -1 -10 -1 50610.9 3072.82 3
 -1 -10 0 9683.06 1259.53 3
 -1 -10 0 8547.16 836.119 7
 -1 -10 1 3396.96 452.27 7
 -1 -10 1 2232.2 557.421 3
 -1 -10 2 19709.2 934.051 7
 -1 -10 2 19056.6 1181.75 1
 -1 -10 3 690.019 215.715 1
 -1 -10 7 24043.3 1499.9 6
 -1 -10 8 5492.21 647.811 6
 -1 -9 -16 75.7731 389.277 6
 -1 -9 -16 -485.657 753.208 3
 -1 -9 -15 5191.55 1268.58 6
 -1 -9 -15 2997.18 1084.72 3
 -1 -9 -14 864.858 727.399 3
 -1 -9 -14 -243.933 588.311 6
 -1 -9 -13 12332.1 1933.02 3
 -1 -9 -13 12575.4 1820.13 6
 -1 -9 -12 11276.4 1809.19 3
 -1 -9 -11 16976.6 2163.86 3
 -1 -9 -10 5245.73 1191.67 3
 -1 -9 -9 4129.79 997.94 3
 -1 -9 -8 896.772 446.073 3
 -1 -9 -8 2137.1 487.776 2
 -1 -9 -7 38580.5 2924.8 3
 -1 -9 -7 32983.7 1858.22 2
 -1 -9 -6 16001.1 1277.09 2
 -1 -9 -6 17763.6 1946.9 3
 -1 -9 -5 10856.6 1500.25 3
 -1 -9 -4 2460.62 708.297 3
 -1 -9 -3 36.2708 390.353 3
 -1 -9 -2 87686.8 4048.84 3
 -1 -9 -1 25083.6 2000.66 3
 -1 -9 0 4758.15 843.44 3
 -1 -9 1 3724.58 735.802 3
 -1 -9 1 4055.39 476.737 7
 -1 -9 1 3388.84 512.643 1
 -1 -9 2 52207 1634.38 7
 -1 -9 2 53381.1 2007.48 1
 -1 -9 3 100340 2774.99 1
 -1 -9 6 23970.8 1451.89 6
 -1 -9 7 12173.5 960.608 6
 -1 -9 8 806.538 229.099 6
 -1 -8 -16 465.797 495.288 3
 -1 -8 -16 392.544 498.762 6
 -1 -8 -15 2386.27 921.096 3
 -1 -8 -15 4006.95 1080.35 6
 -1 -8 -14 6065.41 1367.25 3
 -1 -8 -14 5590.65 1224.6 6
 -1 -8 -13 1876.55 693.24 3
 -1 -8 -13 2861.3 883.953 6
 -1 -8 -12 509.965 468.949 3
 -1 -8 -11 17038.5 2072.46 3
 -1 -8 -10 13619.4 1824.13 3
 -1 -8 -9 5293.69 1075.49 3
 -1 -8 -9 4710.28 653.187 2
 -1 -8 -8 5313.98 1042.14 3
 -1 -8 -8 5669.53 680.274 2
 -1 -8 -7 8084.58 1275.01 3
 -1 -8 -7 8118.87 826.838 2
 -1 -8 -6 60934.5 2479.19 2
 -1 -8 -6 66172.9 3636.64 3
 -1 -8 -5 73194 3709.05 3
 -1 -8 -5 62574.8 2322.4 4
 -1 -8 -4 1066.57 287.166 4
 -1 -8 1 24418.9 1346.59 1
 -1 -8 2 6308.88 454.108 7
 -1 -8 2 7263.84 633.217 1
 -1 -8 6 64476.6 2367.34 6
 -1 -8 7 5999.7 603.921 6
 -1 -8 8 19319.6 989.466 6
 -1 -7 -16 16975 2078.43 6
 -1 -7 -16 14353 2069.35 3
 -1 -7 -15 -369.291 461.496 3
 -1 -7 -15 -1323.56 660.634 6
 -1 -7 -14 5134.18 1129.77 6
 -1 -7 -14 4581.7 1134.87 3
 -1 -7 -13 8598.36 1474.68 3
 -1 -7 -13 8588.78 1381.59 6
 -1 -7 -12 26268.5 2518.79 3
 -1 -7 -11 79189.5 4414.79 3
 -1 -7 -10 2470.54 478.2 2
 -1 -7 -10 2422.55 807.048 3
 -1 -7 -9 4493.54 924.198 3
 -1 -7 -9 5330.52 657.312 2
 -1 -7 -8 808.37 414.355 3
 -1 -7 -8 1386.68 317.244 2
 -1 -7 -7 30709.9 1584.42 2
 -1 -7 -7 32390.7 2445.99 3
 -1 -7 -6 206354 6741.7 3
 -1 -7 -6 190228 5062.37 2
 -1 -7 -5 6977.51 613.275 4
 -1 -7 -4 527.884 182.576 4
 -1 -7 -3 54810.5 2179.12 4
 -1 -7 -2 11631.1 978.903 4
 -1 -7 0 58420.6 2276.07 1
 -1 -7 1 14035.2 928.314 1
 -1 -7 2 65627.2 1777.36 7
 -1 -7 2 75891.2 2185.9 1
 -1 -7 5 40217.2 1729.26 6
 -1 -7 6 2798.93 409.629 6
 -1 -7 7 185828 4338.03 6
 -1 -6 -16 -259.375 605.901 3
 -1 -6 -15 17350.3 2140.7 3
 -1 -6 -15 14731.3 1813.2 6
 -1 -6 -14 170.922 330.782 6
 -1 -6 -14 -317.026 549.883 3
 -1 -6 -13 3870.26 979.111 3
 -1 -6 -13 3927.55 918.462 6
 -1 -6 -12 54875 3570.59 3
 -1 -6 -11 130.899 224.972 2
 -1 -6 -11 670.185 487.81 3
 -1 -6 -10 32788.7 2550.42 3
 -1 -6 -10 29100.1 1570.9 2
 -1 -6 -9 40264.6 1838.57 2
 -1 -6 -9 43328.9 2851.33 3
 -1 -6 -8 11260.9 890.197 2
 -1 -6 -8 12874.1 1470.58 3
 -1 -6 -7 39483 2569.39 3
 -1 -6 -7 39052.6 1706.77 2
 -1 -6 -6 7208.54 1077.21 3
 -1 -6 -6 7689.43 696.749 2
 -1 -6 -5 50761.8 1933.39 2
 -1 -6 -5 48751.6 1595.97 4
 -1 -6 -4 73480.5 2275.59 4
 -1 -6 -3 99040 2940.08 4
 -1 -6 -2 120245 3508.26 4
 -1 -6 -1 3196.46 490.664 1
 -1 -6 -1 2679.96 454.883 4
 -1 -6 0 168896 4415.16 1
 -1 -6 0 165565 4675.14 4
 -1 -6 1 293336 6491.33 1
 -1 -6 2 81882 2246.5 1
 -1 -6 5 167.528 153.681 6
 -1 -6 6 264100 5713.92 6
 -1 -6 18 38.3347 533.239 5
 -1 -5 -16 18779.5 2206.28 3
 -1 -5 -15 15455.1 1762.15 6
 -1 -5 -15 16297.9 2019.33 3
 -1 -5 -14 -59.349 393.702 6
 -1 -5 -14 27.7988 396.493 3
 -1 -5 -13 208.023 333.452 6
 -1 -5 -12 13760.2 1145.46 2
 -1 -5 -11 27241.5 1582.87 2
 -1 -5 -10 40598.1 1876.39 2
 -1 -5 -9 63.105 145.886 2
 -1 -5 -8 6610.46 653.335 2
 -1 -5 -7 40322.7 1664.47 2
 -1 -5 -6 32616.6 1417.06 2
 -1 -5 -5 518.1 166.779 2
 -1 -5 -4 25042 1010.12 4
 -1 -5 -3 71553.6 2143.41 4
 -1 -5 -2 287307 6392.44 4
 -1 -5 -2 287084 7009.82 1
 -1 -5 -1 33911.1 1608.24 1
 -1 -5 -1 34010.3 1523.92 4
 -1 -5 0 110351 3130.67 1
 -1 -5 0 113387 3366.69 4
 -1 -5 1 69432.6 2076.89 1
 -1 -5 2 136956 3146.51 1
 -1 -5 4 66459.7 2060.73 6
 -1 -5 5 26232.8 1064.91 6
 -1 -5 6 120674 2872.89 6
 -1 -5 17 -324.977 776.411 5
 -1 -5 18 4597.85 1319.72 5
 -1 -5 19 15058.2 2256.25 5
 -1 -4 -16 10719.5 1575.57 3
 -1 -4 -15 9290.59 1431.74 3
 -1 -4 -15 7704.75 1183.38 6
 -1 -4 -14 16074.4 1675.46 6
 -1 -4 -13 34325.7 2408.97 6
 -1 -4 -12 2767.1 555.648 2
 -1 -4 -12 2257.14 648.743 6
 -1 -4 -11 23503.5 1464.37 2
 -1 -4 -10 15058.7 1084.74 2
 -1 -4 -9 24515.8 1356.33 2
 -1 -4 -8 142033 3830.69 2
 -1 -4 -7 2841.37 392.181 2
 -1 -4 -6 1293.35 249.56 2
 -1 -4 -5 13470.5 766.895 2
 -1 -4 -4 942.256 212.112 2
 -1 -4 -3 696024 13274.3 4
 -1 -4 -2 76679.7 2166.16 4
 -1 -4 -1 31674.9 1309.63 4
 -1 -4 -1 32596.5 1469.15 1
 -1 -4 0 67132.2 2201.46 4
 -1 -4 0 64428.2 2049.89 1
 -1 -4 1 57147.2 1692.75 1
 -1 -4 3 37096.4 1347.4 6
 -1 -4 4 29514.7 1080.3 6
 -1 -4 5 148503 3304.19 6
 -1 -4 16 5020.05 1109.49 5
 -1 -4 17 99.5275 731.132 5
 -1 -4 18 7240.2 1505 5
 -1 -4 19 -43.5791 515.111 5
 -1 -3 -14 5029.68 875.877 6
 -1 -3 -13 5722.45 947.231 6
 -1 -3 -12 82433.8 3177.63 2
 -1 -3 -12 81729.8 3592.14 6
 -1 -3 -11 344.734 364.519 6
 -1 -3 -11 523.341 286.802 2
 -1 -3 -10 31942.3 1671.68 2
 -1 -3 -9 17596.2 1138.58 2
 -1 -3 -8 544.218 231.525 2
 -1 -3 -7 248307 5643.04 2
 -1 -3 -6 1523.86 263.953 2
 -1 -3 -5 17918.8 854.596 2
 -1 -3 -4 115215 2733.44 2
 -1 -3 -3 5131.02 370.377 2
 -1 -3 -1 146954 3397.32 4
 -1 -3 1 322062 6428.2 1
 -1 -3 2 17127.9 792.061 6
 -1 -3 3 4344.15 340.41 6
 -1 -3 14 39813.8 2956.35 5
 -1 -3 15 7957.17 1392.19 5
 -1 -3 16 1165.8 581.081 5
 -1 -3 17 5370.5 1324.09 5
 -1 -3 18 3111.42 990.685 5
 -1 -3 19 10790.1 1868.43 5
 -1 -2 -14 11012.5 1199.1 6
 -1 -2 -13 26784.7 1858.59 6
 -1 -2 -12 7764.47 966.926 6
 -1 -2 -11 9127.48 924.48 2
 -1 -2 -11 8679.31 569.841 4
 -1 -2 -11 10144.2 1069.03 6
 -1 -2 -10 5462.94 680.468 2
 -1 -2 -10 5672.89 426.024 4
 -1 -2 -10 6188.06 792.524 6
 -1 -2 -9 612.545 139.279 4
 -1 -2 -9 526.475 243.914 2
 -1 -2 -8 329332 6599.64 4
 -1 -2 -8 361553 7654.85 2
 -1 -2 -7 112032 3118.88 2
 -1 -2 -6 13847.4 788.498 2
 -1 -2 -5 769.579 184.887 2
 -1 -2 -4 114760 2633.73 2
 -1 -2 -3 153063 3174.34 2
 -1 -2 2 167659 3393.26 7
 -1 -2 13 14198.5 1670.8 5
 -1 -2 14 26857.9 2406.62 5
 -1 -2 15 13926.4 1836.58 5
 -1 -2 16 1353.59 726.596 5
 -1 -2 17 21815 2480.9 5
 -1 -2 18 5208.63 1329.66 5
 -1 -2 19 1232.36 684.224 5
 -1 -1 -14 4229.59 695.817 6
 -1 -1 -13 21690 1542.66 6
 -1 -1 -12 22672.4 1536.45 6
 -1 -1 -12 24403.8 1314.34 4
 -1 -1 -11 9724.23 781.009 4
 -1 -1 -11 10276.4 997.065 6
 -1 -1 -10 50192.8 2228.97 6
 -1 -1 -10 48029.4 1811.65 4
 -1 -1 -9 46424.7 2054.92 2
 -1 -1 -9 45019.9 1656.29 4
 -1 -1 -9 43715.8 2000.26 6
 -1 -1 -8 23642.6 1327.55 2
 -1 -1 -8 23600.6 1370.46 6
 -1 -1 -8 23813.8 1071.73 4
 -1 -1 -7 122134 3408.8 2
 -1 -1 -7 122717 2981.23 4
 -1 -1 -7 118153 3503.79 6
 -1 -1 -6 175786 3908.47 4
 -1 -1 -6 183599 4321.74 2
 -1 -1 -6 181079 4552.41 6
 -1 -1 -5 348496 7292.68 2
 -1 -1 -5 356370 6930.75 4
 -1 -1 -4 4700.59 363.024 2
 -1 -1 -3 104818 2290.27 2
 -1 -1 6 53184 2181.79 2
 -1 -1 10 53347.2 2840.17 5
 -1 -1 11 16997.5 1626.29 5
 -1 -1 12 15083.1 1637.76 5
 -1 -1 13 34216.8 2606.48 5
 -1 -1 14 3121.44 890.717 5
 -1 -1 15 2864.88 868.994 5
 -1 -1 16 8710.06 1548.03 5
 -1 -1 17 216.831 629.513 5
 -1 -1 18 23772.3 2687.4 5
 -1 -1 19 1.10564 643.624 5
 -1 0 -13 23872.9 1547.78 4
 -1 0 -13 25286.5 1509.85 6
 -1 0 -12 133866 3992.78 6
 -1 0 -12 124965 4013.31 4
 -1 0 -11 2973.15 515.427 4
 -1 0 -11 3027.79 488.04 6
 -1 0 -10 11311.7 907.896 6
 -1 0 -10 11505.4 942.133 4
 -1 0 -9 130514 3720.38 6
 -1 0 -9 132856 3762.78 4
 -1 0 -8 24193.9 1254.37 4
 -1 0 -8 23208.4 1229.6 6
 -1 0 -7 136942 3588.14 6
 -1 0 -7 134870 3585.66 4
 -1 0 -6 29093.2 1243.8 4
 -1 0 -6 28409.9 1594.59 1
 -1 0 -6 28033.6 1236.74 6
 -1 0 -5 42120.3 1489.3 6
 -1 0 -5 42618.9 1454.54 4
 -1 0 -5 42994.3 1861.09 1
 -1 0 -4 412797 8022.5 4
 -1 0 -4 392080 8075.27 6
 -1 0 -3 82.1673 71.0449 4
 -1 0 -3 95.6227 86.0747 6
 -1 0 -2 476.061 103.138 4
 -1 0 6 96537.6 3116.52 2
 -1 0 7 167229 4857.9 5
 -1 0 8 36591.3 2059.7 5
 -1 0 9 100284 3877.29 5
 -1 0 10 23029.7 1825.97 5
 -1 0 11 31117.2 2244.3 5
 -1 0 12 147466 5648.26 5
 -1 0 13 8778.84 1315.38 5
 -1 0 14 7560.73 1316.48 5
 -1 0 15 -30.0065 527.805 5
 -1 0 16 773.19 583.973 5
 -1 0 17 38735.8 3318.91 5
 -1 0 18 3434.49 1066.38 5
 -1 0 19 2661.65 1001.75 5
 -1 1 -14 23342.2 1712.77 4
 -1 1 -13 20038.9 1541.03 4
 -1 1 -12 3332.17 650.559 4
 -1 1 -12 3645.33 507.121 6
 -1 1 -11 31373.4 1823.9 4
 -1 1 -11 31494.5 1468.44 6
 -1 1 -10 82012.1 2518.05 6
 -1 1 -10 74500.7 2923.91 4
 -1 1 -9 155236 4488.73 4
 -1 1 -9 153272 3862.99 6
 -1 1 -8 21008.8 1292.42 4
 -1 1 -8 20872.3 1018.15 6
 -1 1 -7 19014.6 907.528 6
 -1 1 -7 18539.3 1154.01 4
 -1 1 -6 212125 4559.86 6
 -1 1 -6 202248 5050.17 4
 -1 1 -6 198776 5273.16 1
 -1 1 -5 373357 7730.38 4
 -1 1 -5 366582 7890.66 1
 -1 1 -4 71739 2186.5 4
 -1 1 -4 70116 2198.86 1
 -1 1 -3 56887.2 1767.35 4
 -1 1 -2 2080.47 261.262 4
 -1 1 3 209781 4607.21 5
 -1 1 4 1194.35 259.706 5
 -1 1 5 180712 4620.38 5
 -1 1 5 178424 4534.28 2
 -1 1 6 144366 4158.76 5
 -1 1 6 140891 4003.84 2
 -1 1 7 66874.5 2714.24 5
 -1 1 7 67590.4 2598.53 2
 -1 1 8 160031 4983.08 5
 -1 1 9 79392.6 3423.66 5
 -1 1 10 5675.49 890.72 5
 -1 1 11 2169.9 632.034 5
 -1 1 12 47094.8 2955.09 5
 -1 1 13 93711.1 4517.59 5
 -1 1 14 34830.1 2762.2 5
 -1 1 15 7847.07 1360.63 5
 -1 1 16 7594.4 1420.99 5
 -1 1 17 2287.4 896.771 5
 -1 1 18 9098.25 1726.28 5
 -1 1 19 1701.67 867.926 5
 -1 2 -14 20780.1 1732.98 4
 -1 2 -13 16434.2 1475.48 4
 -1 2 -12 1193.63 412.401 4
 -1 2 -11 16376.4 1395.69 4
 -1 2 -10 64781 2848.3 4
 -1 2 -9 32427.7 1872.67 4
 -1 2 -8 16348.8 1238.08 4
 -1 2 -7 5236.23 668.767 4
 -1 2 -7 4492.65 584.377 1
 -1 2 -6 3532.45 518.077 4
 -1 2 -6 3846.06 495.637 1
 -1 2 -5 99519.5 3103.27 4
 -1 2 -5 100083 2828.23 1
 -1 2 -4 83860.9 2608.69 4
 -1 2 -4 76149.6 2185.79 1
 -1 2 -3 126964 2923.89 1
 -1 2 -3 129916 3446.05 4
 -1 2 -2 26727.3 1179.53 4
 -1 2 -1 88571 2432.46 4
 -1 2 0 173451 3962.08 4
 -1 2 1 57729.8 1721.25 7
 -1 2 1 58418.8 1687.62 4
 -1 2 2 367810 7316.68 4
 -1 2 2 363270 7349.14 5
 -1 2 3 106392 2810.49 5
 -1 2 4 1307.76 313.007 5
 -1 2 4 673.924 205.331 2
 -1 2 5 13006.1 958.47 5
 -1 2 5 13754.9 927.992 2
 -1 2 6 2649.57 456.358 2
 -1 2 6 2913.32 514.505 5
 -1 2 7 281572 7269.45 5
 -1 2 7 290264 6964.99 2
 -1 2 8 252360 6884.25 5
 -1 2 9 5878.03 898.468 5
 -1 2 10 3340.32 725.914 5
 -1 2 11 6169.59 1032.26 5
 -1 2 12 -89.7705 375.878 5
 -1 2 13 96031.1 4634.65 5
 -1 2 14 2389.41 841.622 5
 -1 2 15 6111.52 1238.75 5
 -1 2 16 9258.93 1581.09 5
 -1 2 17 6525.78 1407.26 5
 -1 2 18 7026.9 1540.25 5
 -1 2 19 2871.6 1054.85 5
 -1 3 -15 17321.1 1706.04 4
 -1 3 -14 71511.9 3541.65 4
 -1 3 -13 1261.43 482.142 4
 -1 3 -12 6368.79 961.649 4
 -1 3 -11 1119.02 399.635 4
 -1 3 -10 1552.33 455.463 4
 -1 3 -9 163681 5158.87 4
 -1 3 -8 31930.4 1911.07 4
 -1 3 -8 30647.3 1614.58 1
 -1 3 -7 1091.64 274.807 1
 -1 3 -7 956.078 317.629 4
 -1 3 -6 125831 3997.92 4
 -1 3 -6 122782 3326.7 1
 -1 3 -5 63591.9 2493.59 4
 -1 3 -5 60517.3 1866.29 1
 -1 3 -4 93951.8 3034.07 4
 -1 3 -4 91931.4 2233.67 1
 -1 3 -3 192959 4942.53 4
 -1 3 -2 42555.7 1730.26 4
 -1 3 -1 2908.56 393.178 4
 -1 3 0 64207.9 2068.91 4
 -1 3 0 62509 1754.73 7
 -1 3 1 29959.7 1251.56 4
 -1 3 2 280202 5994.42 4
 -1 3 3 11102.9 660.024 4
 -1 3 3 11746.7 794.928 5
 -1 3 4 545692 11326.5 5
 -1 3 5 112750 3468.78 5
 -1 3 6 2308.45 472.561 5
 -1 3 6 2597.42 431.486 2
 -1 3 7 154379 4754.29 5
 -1 3 8 663.046 364.841 5
 -1 3 9 91891.6 3787.13 5
 -1 3 10 12881.1 1393.4 5
 -1 3 11 37090.4 2520.12 5
 -1 3 12 85215.5 4169.4 5
 -1 3 13 4994.41 1091.62 5
 -1 3 14 21756.9 2255.71 5
 -1 3 15 29002.7 2671.37 5
 -1 3 16 366.111 482.824 5
 -1 3 17 5798.02 1328.09 5
 -1 3 18 1389.19 748.537 5
 -1 3 19 -663.467 528.679 5
 -1 4 -16 2833.23 756.306 4
 -1 4 -15 25965.2 2221.27 4
 -1 4 -14 2004.71 681.19 4
 -1 4 -13 5788.91 990.234 4
 -1 4 -12 12495.9 1417.07 4
 -1 4 -11 -135.04 382.667 4
 -1 4 -10 14702.8 1444.81 4
 -1 4 -9 16310.6 1154.94 1
 -1 4 -9 18404.5 1570.85 4
 -1 4 -8 28450.3 1899.36 4
 -1 4 -8 26608.9 1377.71 1
 -1 4 -7 88363.5 3486.4 4
 -1 4 -7 86391.6 2594.36 1
 -1 4 -6 86625.3 2363.84 1
 -1 4 -6 81081.6 2128.46 3
 -1 4 -5 242411 6254.78 4
 -1 4 -5 221566 4780.88 3
 -1 4 -4 47.7306 82.4355 3
 -1 4 -4 -105.971 188.207 4
 -1 4 -3 85401.7 3017.69 4
 -1 4 -2 122474 3682.34 4
 -1 4 -1 67050.2 2407.78 4
 -1 4 -1 67161.8 1793.39 7
 -1 4 0 442.133 192.816 4
 -1 4 0 579.079 151.33 7
 -1 4 1 205.691 185.617 4
 -1 4 2 30317.7 1351.88 4
 -1 4 3 449906 9272.13 4
 -1 4 4 143039 4058.92 5
 -1 4 4 139896 3499.12 4
 -1 4 5 7943.14 842.083 5
 -1 4 6 18650.5 1346.26 5
 -1 4 7 619.613 335.15 5
 -1 4 8 79951.7 3408.48 5
 -1 4 9 15969.1 1489.56 5
 -1 4 10 3421.71 743.137 5
 -1 4 11 19041 1810.32 5
 -1 4 12 -373.953 467.097 5
 -1 4 13 8202.66 1334.55 5
 -1 4 14 11494.8 1620.8 5
 -1 4 15 3071.98 1014.23 5
 -1 4 16 12919.7 1855.53 5
 -1 4 17 794.631 678.491 5
 -1 4 18 -1120.76 728.631 5
 -1 4 19 2776.9 1057.85 5
 -1 5 -16 838.65 559.466 4
 -1 5 -15 -140.308 420.568 4
 -1 5 -14 86272.4 4352.93 4
 -1 5 -13 50828.7 3153.14 4
 -1 5 -12 -272.26 505.827 4
 -1 5 -11 8600.49 1202.38 4
 -1 5 -10 16243.3 1612.81 4
 -1 5 -10 14280.2 1075.41 1
 -1 5 -9 51863.2 2851.88 4
 -1 5 -9 49161.9 1970.29 1
 -1 5 -8 64841.5 2105.8 1
 -1 5 -8 59087.9 1855.19 3
 -1 5 -7 51885.2 1697.39 1
 -1 5 -7 55710.9 2802.64 4
 -1 5 -7 53290.7 1701.75 3
 -1 5 -6 30163.6 1209.09 3
 -1 5 -6 30155.9 1973.95 4
 -1 5 -5 85632.5 2441.39 3
 -1 5 -5 88344 3450.42 4
 -1 5 -4 23291.4 1585.53 4
 -1 5 -3 18056.5 1352.66 4
 -1 5 -2 3303.32 297.254 7
 -1 5 -2 3240.36 569.739 4
 -1 5 -1 55870.2 1692.32 7
 -1 5 -1 56883.9 2345.46 4
 -1 5 0 177633 4787.91 4
 -1 5 1 9738.3 839.691 4
 -1 5 2 86465.1 2788.89 4
 -1 5 3 96752.8 2916.57 4
 -1 5 4 109859 3095.6 4
 -1 5 5 8576.52 666.279 4
 -1 5 6 163537 5062.54 5
 -1 5 7 81.1301 273.096 5
 -1 5 8 14861.4 1403.86 5
 -1 5 9 10143.8 1224.78 5
 -1 5 10 25878.7 2099.45 5
 -1 5 11 33997 2499.83 5
 -1 5 12 413.727 435.659 5
 -1 5 13 -530.303 602.623 5
 -1 5 14 -316.422 566.439 5
 -1 5 15 19187.5 2230.5 5
 -1 5 16 18441.9 2289.56 5
 -1 5 17 260.752 620.855 5
 -1 5 18 943.914 662.026 5
 -1 6 -17 3223.79 953.355 4
 -1 6 -16 6970.16 1315.84 4
 -1 6 -15 -151.3 482.212 4
 -1 6 -14 20354.6 2148.81 4
 -1 6 -13 23346.9 2253.06 4
 -1 6 -12 19186.5 1942.27 4
 -1 6 -11 64643.3 3653.98 4
 -1 6 -10 1767.61 326.245 1
 -1 6 -10 1860.18 627.009 4
 -1 6 -10 1225.96 255.764 3
 -1 6 -9 710.939 192.94 3
 -1 6 -9 675.861 376.408 4
 -1 6 -9 386.413 155.332 1
 -1 6 -8 5431.48 517.847 3
 -1 6 -8 4937.76 888.887 4
 -1 6 -7 73641.7 2320.18 3
 -1 6 -7 76300.2 3516.6 4
 -1 6 -6 180068 5829.33 4
 -1 6 -6 175630 4390.58 3
 -1 6 -5 764.499 365.926 4
 -1 6 -4 126.9 288.268 4
 -1 6 -3 14878.5 1303.38 4
 -1 6 -3 14627.8 636.519 7
 -1 6 -2 485551 10815.7 4
 -1 6 -2 455983 9075.94 7
 -1 6 -1 274235 7078.69 4
 -1 6 0 35054.3 1842.12 4
 -1 6 1 1013.32 316.434 4
 -1 6 2 53230.4 2218.7 4
 -1 6 3 68189.7 2490.2 4
 -1 6 4 108161 3263.66 4
 -1 6 5 44640.5 1807.68 4
 -1 6 6 6400.71 608.101 4
 -1 6 7 80507.9 3464.42 5
 -1 6 8 826.233 368.787 5
 -1 6 9 9558.82 1236.03 5
 -1 6 10 8790.25 1251.63 5
 -1 6 11 8358.16 1324.43 5
 -1 6 12 44614.3 3079.45 5
 -1 6 13 8380.96 1361.1 5
 -1 6 14 -838.997 728.884 5
 -1 6 15 10054.2 1675.29 5
 -1 6 16 3889.47 1174.95 5
 -1 6 17 10538 1800.02 5
 -1 6 18 4612.62 1354.47 5
 -1 7 -17 3656.63 1047.6 4
 -1 7 -16 249.618 484.118 4
 -1 7 -15 14045.9 1863.54 4
 -1 7 -14 1540.79 743.602 4
 -1 7 -13 30333.5 2623.37 4
 -1 7 -12 40852.2 2998.43 4
 -1 7 -11 171.845 516.806 4
 -1 7 -10 25295.8 2257.1 4
 -1 7 -9 801.721 238.369 3
 -1 7 -9 1293.76 552.749 4
 -1 7 -8 -236.141 424.511 4
 -1 7 -8 113.393 114.854 3
 -1 7 -7 70268.3 3536.87 4
 -1 7 -6 -146.996 454.825 4
 -1 7 -5 78393.3 3593.16 4
 -1 7 -4 12443.6 549.959 7
 -1 7 -4 13515.9 1369.13 4
 -1 7 -3 1047.67 393.488 4
 -1 7 -2 73526.7 3179.7 4
 -1 7 -1 8640.34 994.461 4
 -1 7 0 126406 4215.47 4
 -1 7 1 131462 4278.21 4
 -1 7 2 55442.1 2429.78 4
 -1 7 3 11729.5 1004.17 4
 -1 7 4 14296.4 1079.01 4
 -1 7 5 145632 4121.65 4
 -1 7 6 371520 8232.25 4
 -1 7 9 21926.5 1950.75 5
 -1 7 10 -79.6438 397.017 5
 -1 7 11 68505.5 3823.89 5
 -1 7 12 22390.1 2219.69 5
 -1 7 13 1586.25 703.021 5
 -1 7 14 3969.33 1064.46 5
 -1 7 15 3443.23 982.909 5
 -1 7 16 15278.3 2160.84 5
 -1 7 17 4749.65 1269.96 5
 -1 7 18 1487.61 885.752 5
 -1 8 -18 240.796 478.356 4
 -1 8 -17 1774.87 808.314 4
 -1 8 -16 14627.6 2053.86 4
 -1 8 -15 8905.32 1560.69 4
 -1 8 -14 5623.2 1238.98 4
 -1 8 -13 3096.66 874.014 4
 -1 8 -12 500.185 452.982 4
 -1 8 -11 79525.6 4346.3 4
 -1 8 -10 59282.2 3671.72 4
 -1 8 -9 27905 2378.03 4
 -1 8 -8 5150.02 1026.06 4
 -1 8 -7 9475.86 1299.67 4
 -1 8 -6 87371.9 4158.7 4
 -1 8 -5 48288 2860.37 4
 -1 8 -4 10883.7 1284.65 4
 -1 8 -3 18258.8 1610.08 4
 -1 8 -2 24807.2 1843.42 4
 -1 8 -1 51011.7 2658.59 4
 -1 8 0 81836.4 3434.68 4
 -1 8 1 94437 3627.07 4
 -1 8 2 56841.3 2641.56 4
 -1 8 3 8150.55 906.981 4
 -1 8 4 1709.16 430.629 4
 -1 8 5 15682.5 1172.55 4
 -1 8 6 26204.6 1472.94 4
 -1 8 7 52970.6 2095.86 4
 -1 8 12 16972.7 1979.97 5
 -1 8 13 5354.47 1142.29 5
 -1 8 14 17156.6 2133.29 5
 -1 8 15 4397.18 1121.85 5
 -1 8 16 1976.3 870.515 5
 -1 8 17 359.36 495.839 5
 -1 9 -18 102.317 440.573 4
 -1 9 -17 7109.21 1535.08 4
 -1 9 -16 10844.4 1823.84 4
 -1 9 -15 4932.69 1263.06 4
 -1 9 -14 3967.88 1068.22 4
 -1 9 -13 1302.54 715.928 4
 -1 9 -12 26561.1 2607.21 4
 -1 9 -11 31308.8 2770.15 4
 -1 9 -10 10759.7 1571.93 4
 -1 9 -9 41799.9 3046.83 4
 -1 9 -8 66943.1 3834.26 4
 -1 9 -7 4265.85 945.156 4
 -1 9 -6 21807.1 2058.18 4
 -1 9 -5 42.974 385.846 4
 -1 9 -4 13729 1528.36 4
 -1 9 -3 149447 5483.42 4
 -1 9 -2 -83.2454 308.059 4
 -1 9 -1 3922.4 756.656 4
 -1 9 0 407.864 286.099 4
 -1 9 1 47316.8 2571.61 4
 -1 9 2 85971.8 3541.29 4
 -1 9 3 3448.89 661.59 4
 -1 9 4 1232.73 411.42 4
 -1 9 5 9745.72 982.492 4
 -1 9 6 44321.1 2122.38 4
 -1 9 7 98482.5 3272.7 4
 -1 10 -18 252.81 506.486 4
 -1 10 -17 880.755 710.051 4
 -1 10 -16 6365.32 1447.19 4
 -1 10 -15 10552.7 1873.89 4
 -1 10 -14 1126.44 722.62 4
 -1 10 -13 -2011.85 855.936 4
 -1 10 -12 12658 1887.86 4
 -1 10 -11 10992.6 1751.63 4
 -1 10 -10 25014.2 2503.44 4
 -1 10 -9 2058.32 682.253 4
 -1 10 -8 5581.69 1141.29 4
 -1 10 -7 60958.7 3792.02 4
 -1 10 -6 134.355 391.626 4
 -1 10 -5 939.168 473.103 4
 -1 10 -4 37240.2 2648.28 4
 -1 10 -3 3724.81 886.63 4
 -1 10 -2 43863.9 2775.26 4
 -1 10 -1 1224.36 515.538 4
 -1 10 0 1688.54 572.097 4
 -1 10 1 41282.7 2523.09 4
 -1 10 2 12976.4 1350.55 4
 -1 10 3 2908.38 635.787 4
 -1 10 4 5589.8 816.489 4
 -1 10 5 18017.3 1438.15 4
 -1 10 6 33477.9 1930.77 4
 -1 10 7 3172.5 560.347 4
 -1 11 -16 5017.54 1409.38 4
 -1 11 -15 170.923 602.925 4
 -1 11 -14 2481.75 926.927 4
 -1 11 -13 15208.2 2187.08 4
 -1 11 -12 8729.34 1681.98 4
 -1 11 -11 26781.8 2757.58 4
 -1 11 -10 1235.97 787.389 4
 -1 11 -9 8719.24 1514.97 4
 -1 11 -8 40575.1 3233.4 4
 -1 11 -7 32009.4 2766.68 4
 -1 11 -6 87.7842 435.956 4
 -1 11 -5 641.886 433.082 4
 -1 11 -4 5229.89 1061.18 4
 -1 11 -3 82129 4173.36 4
 -1 11 -2 10414.7 1420 4
 -1 11 -1 794.402 439.894 4
 -1 11 0 4336.63 872.654 4
 -1 11 1 -70.2077 347.243 4
 -1 11 2 37155.5 2449.91 4
 -1 11 3 36293.9 2366.78 4
 -1 11 4 26019.1 1921.46 4
 -1 11 5 14813.4 1375.07 4
 -1 11 6 3752.75 668.747 4
 -1 12 -15 2590.24 1041.35 4
 -1 12 -14 5330.05 1348.37 4
 -1 12 -13 6056.78 1473.64 4
 -1 12 -12 5301.03 1368.2 4
 -1 12 -11 4156.76 1196.46 4
 -1 12 -10 5823.74 1343.09 4
 -1 12 -9 23326.5 2558.69 4
 -1 12 -8 10841.1 1739.95 4
 -1 12 -7 6665.91 1357.17 4
 -1 12 -6 14303.3 1901.69 4
 -1 12 -5 12998.4 1758.79 4
 -1 12 -4 11121.7 1593.94 4
 -1 12 -3 14914.5 1834.88 4
 -1 12 -2 12110.6 1595.18 4
 -1 12 -1 16419.8 1802.74 4
 -1 12 0 31901.8 2502.16 4
 -1 12 1 10101.4 1362.62 4
 -1 12 2 27644.5 2215.45 4
 -1 12 3 4963.04 924.311 4
 -1 12 4 40753.2 2542.21 4
 -1 12 5 32851.1 2188.49 4
 -1 13 -14 -1045.65 780.349 4
 -1 13 -13 1209.04 897.119 4
 -1 13 -12 25457.1 2982 4
 -1 13 -11 807.03 742.303 4
 -1 13 -10 852.023 636.341 4
 -1 13 -9 514.598 482.413 4
 -1 13 -8 23711.9 2619.45 4
 -1 13 -7 39755.5 3367.16 4
 -1 13 -6 6635.7 1359.69 4
 -1 13 -5 2532.27 823.487 4
 -1 13 -4 10728.3 1644.94 4
 -1 13 -3 12327.2 1705.14 4
 -1 13 -2 24394.2 2355.73 4
 -1 13 -1 21888.7 2192.47 4
 -1 13 0 485.206 478.286 4
 -1 13 1 39229.6 2839.91 4
 -1 13 2 1925.55 553.31 4
 -1 13 3 2866.83 709.579 4
 -1 13 4 22595.2 1970.44 4
 -1 14 -12 1896.54 894.447 4
 -1 14 -11 6396.38 1538.09 4
 -1 14 -10 8366.24 1678.13 4
 -1 14 -9 1324.37 791.232 4
 -1 14 -8 12262.6 1982.98 4
 -1 14 -7 923.498 578.759 4
 -1 14 -6 3674.53 1069.78 4
 -1 14 -5 37259.1 3230.62 4
 -1 14 -4 21724 2415.4 4
 -1 14 -3 622.802 515.154 4
 -1 14 -2 -36.3536 491.368 4
 -1 14 -1 47.6517 444.448 4
 -1 14 0 38906.3 3017.43 4
 -1 14 1 7660.13 1313.94 4
 -1 14 2 1243.88 545.202 4
 -1 14 3 -110.733 344.969 4
 -1 14 4 -443.804 368.66 4
 -1 15 -10 1061.59 664.248 4
 -1 15 -9 2902.66 1050.35 4
 -1 15 -8 1930.91 875.468 4
 -1 15 -7 4441.21 1211.19 4
 -1 15 -6 10174.6 1792.56 4
 -1 15 -5 9041.23 1730.49 4
 -1 15 -4 4119.18 1115.29 4
 -1 15 -3 7155.27 1442.38 4
 -1 15 -2 269.33 463.691 4
 -1 15 -1 5367.12 1208.32 4
 -1 15 0 6655.71 1290.42 4
 -1 15 1 3597.12 934.531 4
 -1 15 2 2511.41 801.948 4
 -1 15 3 1287.61 599.078 4
 -1 16 -8 -61.8961 691.773 4
 -1 16 -7 1238.07 974.127 4
 -1 16 -6 1682.71 912.514 4
 -1 16 -5 4680.81 1287.01 4
 -1 16 -4 14677.5 2169.73 4
 -1 16 -3 1994.94 876.428 4
 -1 16 -2 1035.11 710.453 4
 -1 16 -1 5216.13 1236.02 4
 -1 16 0 484.841 451.78 4
 -1 16 1 5068.53 1155.11 4
 -1 16 2 4199.82 1078.56 4
 -1 17 -6 413.663 584.92 4
 -1 17 -5 8714.68 1766.67 4
 -1 17 -4 606.197 560.725 4
 -1 17 -3 1935.17 864.587 4
 -1 17 -2 8120.12 1620.47 4
 -1 17 -1 1332.63 694.912 4
 -1 17 0 6293.41 1456.79 4
 -1 17 1 550.609 522.535 4
 -1 18 -3 6253.64 1527.39 4
 -1 18 -2 1154.26 803.067 4
 -1 18 -1 2859.46 1045.75 4
 -1 18 0 158.198 518.824 4
 0 -17 -3 1011.74 753.092 3
 0 -17 -2 5185.09 1384.11 3
 0 -17 -1 6264.66 1507.83 3
 0 -16 -5 4362.39 1308.43 3
 0 -16 -4 1392.52 928.211 3
 0 -16 -3 5626.62 1432.12 3
 0 -16 -2 2811.6 987.413 3
 0 -16 -1 -1462.5 750.638 3
 0 -16 0 7313.62 1468.88 3
 0 -15 -9 2048.84 837.167 7
 0 -15 -7 9662.42 1934.9 3
 0 -15 -6 5256.53 1420.79 3
 0 -15 -5 5299.28 1362.53 3
 0 -15 -4 2888.01 1038.4 3
 0 -15 -3 530.773 585.574 3
 0 -15 -2 1413.35 696.763 3
 0 -15 -1 16034.5 2104.22 3
 0 -15 0 21908.4 2408.2 3
 0 -15 1 1593.45 724.171 3
 0 -14 -11 -262.218 518.404 7
 0 -14 -10 2181.15 834.267 7
 0 -14 -9 7392.58 1666.24 3
 0 -14 -9 7678.6 1513.05 7
 0 -14 -8 2289.57 813.127 7
 0 -14 -8 3227.54 1159.39 3
 0 -14 -7 6631.74 1494.74 3
 0 -14 -7 4415.06 1043.43 7
 0 -14 -6 2398.75 777.541 7
 0 -14 -6 3811 1109.18 3
 0 -14 -5 1140.65 731.128 3
 0 -14 -5 360.345 451.153 7
 0 -14 -4 18468.7 1817.07 7
 0 -14 -4 21405.1 2511.06 3
 0 -14 -3 543.493 593.748 3
 0 -14 -2 1261.02 691.338 3
 0 -14 -1 21899.1 2388.08 3
 0 -14 0 4610.35 1113.01 3
 0 -14 1 26120.2 2457.91 3
 0 -13 -12 -1962.07 922.452 7
 0 -13 -11 9448.53 1879.27 3
 0 -13 -11 4939.41 1273.17 7
 0 -13 -10 24397 2927.46 3
 0 -13 -10 20052.9 2463.12 7
 0 -13 -9 4352.49 1129.54 7
 0 -13 -9 6832.6 1548.57 3
 0 -13 -8 4472.03 1118.72 7
 0 -13 -8 5358.91 1353.13 3
 0 -13 -7 320.76 458.879 3
 0 -13 -7 -558.179 591.565 7
 0 -13 -6 -375.397 724.478 3
 0 -13 -6 1265.49 517.677 7
 0 -13 -5 51194.7 3199.26 7
 0 -13 -5 60531.7 4195.92 3
 0 -13 -4 20112.2 2361.29 3
 0 -13 -4 17012 1728.94 7
 0 -13 -3 508.389 581.884 3
 0 -13 -3 1056.1 443.026 7
 0 -13 -2 -123.288 485.291 3
 0 -13 -2 48.2968 216.286 7
 0 -13 -1 815.192 584.083 3
 0 -13 -1 191.812 295.262 7
 0 -13 0 44393.4 3180.3 3
 0 -13 1 2665.44 807.67 3
 0 -13 2 -834.801 607.509 3
 0 -12 -12 5084.53 1344.32 7
 0 -12 -12 3466.42 1224.78 3
 0 -12 -11 6093.76 1323.95 7
 0 -12 -11 5347.45 1391.53 3
 0 -12 -10 5372.86 1209.12 7
 0 -12 -10 6427.98 1484.18 3
 0 -12 -9 15099.5 2183.63 3
 0 -12 -9 14063.5 1921.36 7
 0 -12 -8 1134.76 720.943 3
 0 -12 -8 2747.16 865.442 7
 0 -12 -7 -551.075 662.24 3
 0 -12 -7 -126.972 405.873 2
 0 -12 -7 537.067 447.946 7
 0 -12 -6 7033.91 1420.88 3
 0 -12 -6 6415.42 1141.1 7
 0 -12 -5 6366.95 1339.7 3
 0 -12 -5 5915.87 1075.97 7
 0 -12 -4 17207.3 1688.45 7
 0 -12 -4 21194 2294.37 3
 0 -12 -3 38453.2 3040.83 3
 0 -12 -3 36840.5 2359.86 7
 0 -12 -2 17772.2 1503.98 7
 0 -12 -2 18034.1 2036.14 3
 0 -12 -1 33812.5 1962.78 7
 0 -12 -1 32156.1 2645.45 3
 0 -12 0 7759.87 832.036 7
 0 -12 0 7959 1290.92 3
 0 -12 1 9024.39 1297.95 3
 0 -12 2 37078 2648.32 3
 0 -11 -14 9658.76 1930.77 3
 0 -11 -13 -1759.8 879.197 7
 0 -11 -13 191.047 464.816 3
 0 -11 -12 413.971 500.411 3
 0 -11 -12 237.618 436.919 7
 0 -11 -11 706.885 557.114 7
 0 -11 -11 1642.99 807.288 3
 0 -11 -10 10623.2 1840.88 3
 0 -11 -9 28261.7 2877.57 3
 0 -11 -8 397.397 468.349 3
 0 -11 -8 1008.29 423.566 2
 0 -11 -7 -146.842 492.33 3
 0 -11 -7 900.25 381.265 2
 0 -11 -6 9431.34 1350.27 7
 0 -11 -6 7515.96 1388.69 3
 0 -11 -5 4712.58 1071.43 3
 0 -11 -5 4220.24 840.519 7
 0 -11 -4 34807.1 2830.07 3
 0 -11 -4 35668.5 2386.46 7
 0 -11 -3 1254.14 503.027 3
 0 -11 -3 782.276 424.162 7
 0 -11 -2 26904.3 1816.12 7
 0 -11 -2 29491.2 2457.53 3
 0 -11 -1 6746.1 840.366 7
 0 -11 -1 6662.19 1158.78 3
 0 -11 0 8456.19 1257.05 3
 0 -11 0 9858.7 898.058 7
 0 -11 1 10870.7 1360.64 3
 0 -11 2 19760.2 1809.64 3
 0 -10 -15 3892.36 1272.75 3
 0 -10 -14 99.4379 514.841 3
 0 -10 -14 107.358 727.092 7
 0 -10 -13 12792.5 2076.33 3
 0 -10 -12 5014.13 1259.55 3
 0 -10 -11 638.386 654.351 3
 0 -10 -10 23509.6 2597.03 3
 0 -10 -9 1392.83 437.586 2
 0 -10 -9 2269.32 902.889 3
 0 -10 -8 10612.3 1667.51 3
 0 -10 -8 11941.2 1234.65 2
 0 -10 -7 43762.9 2439.81 2
 0 -10 -7 47886.6 3444.32 3
 0 -10 -6 6832.19 1280.84 3
 0 -10 -5 14673.2 1803.38 3
 0 -10 -4 1938.62 694.393 3
 0 -10 -3 335.609 384.582 3
 0 -10 -3 -177.859 319.106 7
 0 -10 -2 60414.8 3411.39 3
 0 -10 -2 57605.8 2688.91 7
 0 -10 -1 29232.3 1708.58 7
 0 -10 -1 31424.2 2351.18 3
 0 -10 0 127.211 154.582 7
 0 -10 0 162.094 340.431 3
 0 -10 1 4898.85 891.581 3
 0 -10 2 648.816 399.297 3
 0 -10 2 443.936 194.477 1
 0 -10 3 205513 4733.8 1
 0 -10 8 27475.4 1472.67 6
 0 -9 -16 1278.75 633.304 3
 0 -9 -16 20.2397 447.574 6
 0 -9 -15 -623.235 635.054 3
 0 -9 -14 23959.5 2770.1 3
 0 -9 -13 1433.3 755.969 3
 0 -9 -12 -316.551 647.307 3
 0 -9 -11 3005.44 962.211 3
 0 -9 -10 3536.73 1008.36 3
 0 -9 -9 24212.2 1711.43 2
 0 -9 -9 25673.5 2502.35 3
 0 -9 -8 19996.1 1534.11 2
 0 -9 -8 19983.3 2149.75 3
 0 -9 -7 6906.34 1264.18 3
 0 -9 -7 7400.89 921.911 2
 0 -9 -6 54072.3 2619.77 2
 0 -9 -6 56321.9 3496.1 3
 0 -9 -5 7438.28 1233.54 3
 0 -9 -4 8009.63 1216.1 3
 0 -9 -3 15375.5 1630.92 3
 0 -9 -2 1512.24 527.269 3
 0 -9 -2 1307.7 373.833 7
 0 -9 -1 63896.6 3316.65 3
 0 -9 -1 62113.8 2539.16 7
 0 -9 0 26292.6 1411.95 7
 0 -9 0 28582.6 2051.22 3
 0 -9 1 9513.75 1140.37 3
 0 -9 1 11412.7 782.591 7
 0 -9 1 11479.3 923.188 1
 0 -9 2 29915.3 1384.82 1
 0 -9 3 8160.1 566.849 1
 0 -9 8 4387.65 510.177 6
 0 -8 -17 692.515 702.585 3
 0 -8 -16 4521.28 1210.62 3
 0 -8 -16 3151.02 939.878 6
 0 -8 -15 2829.77 987.923 3
 0 -8 -14 5500.75 1298.03 3
 0 -8 -13 12374.5 1846.74 3
 0 -8 -12 19752.7 2309.59 3
 0 -8 -10 4302.88 703.884 2
 0 -8 -9 17074.9 1365.37 2
 0 -8 -8 4072.54 658.363 2
 0 -8 -7 101241 3628.85 2
 0 -8 -6 150843 4277.1 4
 0 -8 -6 163317 4873.19 2
 0 -8 -5 21424.4 1948.74 3
 0 -8 -5 15638.6 1137.61 4
 0 -8 -1 108337 3454.26 7
 0 -8 0 717.919 266.581 1
 0 -8 0 921.289 274.519 7
 0 -8 1 4081.46 432.935 7
 0 -8 1 4653.86 556.724 1
 0 -8 2 72494.6 2252.12 1
 0 -8 3 14074.3 683.7 1
 0 -8 8 9856.76 650.432 6
 0 -7 -17 7128.68 1556.65 3
 0 -7 -16 1651.54 889.322 3
 0 -7 -16 -498.818 532.345 6
 0 -7 -15 15245.7 2087.93 3
 0 -7 -11 7694.62 931.864 2
 0 -7 -10 16988.2 1349.29 2
 0 -7 -9 -0.33576 277.044 2
 0 -7 -8 19359.1 1347.98 2
 0 -7 -8 15183.9 686.773 4
 0 -7 -7 51783.2 1770.17 4
 0 -7 -7 57408 2427.61 2
 0 -7 -6 28226.3 1329.58 4
 0 -7 -6 29423.9 1668.29 2
 0 -7 -5 95862.9 2986.45 4
 0 -7 -4 79940 2769.49 4
 0 -7 -3 6789.09 743.684 4
 0 -7 -1 23980.7 1469.09 1
 0 -7 0 154134 3991.42 7
 0 -7 0 156385 4277.23 1
 0 -7 1 134990 4366.11 3
 0 -7 1 126643 3215.39 7
 0 -7 1 133000 3535.71 1
 0 -7 2 14994.3 800.177 1
 0 -7 2 15723.5 1229.06 3
 0 -7 3 34252.9 1040.53 1
 0 -7 7 4483.4 421.864 6
 0 -7 8 330.283 96.9536 6
 0 -6 -17 1180.22 609.109 3
 0 -6 -12 17900.9 1430.22 2
 0 -6 -11 90659.1 3409.39 2
 0 -6 -10 30301.6 1779 2
 0 -6 -9 6606.1 778.644 2
 0 -6 -8 4972.76 660.584 2
 0 -6 -7 4688.45 610.919 2
 0 -6 -7 4818.34 392.569 4
 0 -6 -6 173302 4140.6 4
 0 -6 -6 181328 4851.1 2
 0 -6 -5 195425 5109.48 2
 0 -6 -5 190323 4624.69 4
 0 -6 -4 8004.63 697.845 4
 0 -6 -3 186036 4785.86 4
 0 -6 -2 3850.06 532.293 4
 0 -6 -1 120380 3633.86 1
 0 -6 -1 117931 3697.51 4
 0 -6 0 93837.6 2898.24 1
 0 -6 0 97419.9 2731.64 7
 0 -6 1 82466.6 2161.8 7
 0 -6 1 78869 2359.46 1
 0 -6 1 79729.2 2952.19 3
 0 -6 2 36432.8 1219.77 1
 0 -6 2 36433.6 1768.26 3
 0 -6 7 176295 3761.94 6
 0 -6 18 9370.24 1791.09 5
 0 -5 -15 11209.5 1484.18 6
 0 -5 -13 84.6959 211.199 2
 0 -5 -12 32930.9 1971.45 2
 0 -5 -11 15836.1 1288.15 2
 0 -5 -10 18686.8 1341.59 2
 0 -5 -9 22784.4 1443.57 2
 0 -5 -8 49249 2140.64 2
 0 -5 -7 30750.1 961.401 4
 0 -5 -7 36825.9 1719.22 2
 0 -5 -6 246.358 156.989 2
 0 -5 -6 421.072 126.122 4
 0 -5 -5 8544.59 582.981 4
 0 -5 -5 10004.3 816.864 2
 0 -5 -4 149922 3694.39 4
 0 -5 -3 472337 9767.07 4
 0 -5 -2 7077.48 738.566 1
 0 -5 -2 7111.21 652.283 4
 0 -5 -1 14140.8 972.876 1
 0 -5 -1 15264.6 1013.68 4
 0 -5 0 13655.4 1007.03 4
 0 -5 0 14777 882.915 1
 0 -5 1 317250 7371.79 3
 0 -5 1 325304 6652.35 1
 0 -5 1 317971 6394.76 7
 0 -5 2 365782 7250.18 1
 0 -5 2 395420 8275.85 3
 0 -5 6 63025 1610.48 6
 0 -5 16 -770.65 754.072 5
 0 -5 17 4824.72 1144.88 5
 0 -5 18 5619.08 1467.49 5
 0 -4 -15 31226.7 2361.17 6
 0 -4 -14 4689.23 800.894 2
 0 -4 -13 1823.48 500.5 2
 0 -4 -12 46564.9 2393.72 2
 0 -4 -11 1688.8 439.92 2
 0 -4 -10 16054.6 1234.69 2
 0 -4 -9 37626.9 1860.49 2
 0 -4 -8 1532.27 370.385 2
 0 -4 -7 43963.7 1872.03 2
 0 -4 -6 56419.6 2040.78 2
 0 -4 -6 48816 1337.14 4
 0 -4 -5 39649.3 1232.95 4
 0 -4 -5 41763.4 1663.18 2
 0 -4 -4 477567 9471.05 4
 0 -4 -4 487795 9946.31 2
 0 -4 -3 31827.1 1226.71 4
 0 -4 -2 332244 7045.75 4
 0 -4 -1 275999 6194.53 1
 0 -4 -1 270863 6093.53 4
 0 -4 0 21436.4 987.008 1
 0 -4 1 7186.04 454.735 1
 0 -4 1 7611.95 387.675 7
 0 -4 2 28160.2 1237.83 3
 0 -4 15 5926.43 1316.2 5
 0 -4 16 -1322 712.13 5
 0 -4 17 3713.04 1017.28 5
 0 -4 18 -87.0057 708.138 5
 0 -3 -15 1907.96 578.259 6
 0 -3 -14 11123.1 1289.06 6
 0 -3 -14 10772.8 1225.45 2
 0 -3 -13 64252.5 3005.55 2
 0 -3 -12 15237.6 1331.36 2
 0 -3 -11 47689.8 2292.4 2
 0 -3 -11 38188 1227.49 4
 0 -3 -10 19717.9 1364.24 2
 0 -3 -10 17430.5 730.777 4
 0 -3 -10 16293 695.384 4
 0 -3 -9 12538.9 1019.16 2
 0 -3 -9 10720.8 528.078 4
 0 -3 -9 10149 510.184 4
 0 -3 -8 174817 3721.94 4
 0 -3 -8 179569 3754.27 4
 0 -3 -7 21022.9 712.403 4
 0 -3 -7 19662.7 693.786 4
 0 -3 -6 42687.2 1705.4 2
 0 -3 -5 8643.85 417.756 4
 0 -3 -5 9363.65 691.119 2
 0 -3 -4 4396.89 436.349 2
 0 -3 -4 3853.8 284.605 4
 0 -3 -3 669265 12677.9 4
 0 -3 -2 312868 6373.28 4
 0 -3 -1 66314.4 1928.7 4
 0 -3 1 6067.05 326.823 1
 0 -3 14 5914.87 1267.17 5
 0 -3 15 25036.4 2480.01 5
 0 -3 16 10406 1666.11 5
 0 -3 17 11474.8 1843.4 5
 0 -3 18 9466.75 1770.4 5
 0 -3 19 439.879 578.887 5
 0 -2 -14 15135.5 1484.51 2
 0 -2 -14 16244.5 1461.37 6
 0 -2 -13 5131.98 836.377 2
 0 -2 -12 43728.5 2363.74 2
 0 -2 -12 43349.5 1717.98 4
 0 -2 -11 13251.9 1183.33 2
 0 -2 -11 11648.1 790.458 4
 0 -2 -10 148.141 165.905 2
 0 -2 -10 318.136 131.679 4
 0 -2 -9 99953.1 3300.59 2
 0 -2 -9 92066.9 2542.78 4
 0 -2 -8 2059.33 294.4 4
 0 -2 -8 2395.08 493.312 2
 0 -2 -7 122970 3458.09 2
 0 -2 -7 116788 2788.72 4
 0 -2 -6 113759 3130.43 2
 0 -2 -6 107528 2489.24 4
 0 -2 -5 29966.4 1276.58 2
 0 -2 -4 382410 7820.28 2
 0 -2 -3 2498.35 274.409 2
 0 -2 5 343389 7667.17 4
 0 -2 6 13859.1 1007.62 4
 0 -2 6 13204.2 1013.36 2
 0 -2 7 23407.2 1388.32 4
 0 -2 12 7524.13 1145.38 5
 0 -2 13 -169.322 566.508 5
 0 -2 14 43145.6 3126.88 5
 0 -2 15 6903.27 1343.42 5
 0 -2 16 2335.13 808.439 5
 0 -2 17 6941.67 1507.61 5
 0 -2 18 15317.2 2210.65 5
 0 -2 19 2396.77 1067.85 5
 0 -1 -14 -34.268 270.91 6
 0 -1 -13 60678.6 2460.54 4
 0 -1 -13 66677.8 3165.8 2
 0 -1 -13 63032.4 2747.63 6
 0 -1 -12 88157.1 3606.62 2
 0 -1 -12 90580 3309.44 6
 0 -1 -12 88649.4 3014.61 4
 0 -1 -11 6027.06 818.144 2
 0 -1 -11 5713.29 635.505 4
 0 -1 -10 1767.43 442.369 2
 0 -1 -10 2012.42 365.891 4
 0 -1 -9 40030.8 1975.07 2
 0 -1 -9 38041.7 1611.45 4
 0 -1 -8 82280.2 2844.43 2
 0 -1 -8 78461.8 2398.53 4
 0 -1 -7 304189 6991.54 2
 0 -1 -7 301982 6437.22 4
 0 -1 -6 34421.5 1495.18 2
 0 -1 -6 34830.4 1230.01 4
 0 -1 -5 3026.19 379.082 2
 0 -1 -5 3008.65 284.894 4
 0 -1 -4 7539.46 392.738 4
 0 -1 -4 7932.23 545.528 2
 0 -1 -3 187354 4025.81 2
 0 -1 4 2075.28 317.593 4
 0 -1 5 93724.5 2847.98 2
 0 -1 5 93231.2 2696.33 4
 0 -1 6 68839.2 2498.25 2
 0 -1 6 74246 2400.96 4
 0 -1 9 119861 4444.56 5
 0 -1 10 94298.4 4005.63 5
 0 -1 11 40004.9 2610.14 5
 0 -1 12 56248.2 3310.76 5
 0 -1 13 -72.8727 564.009 5
 0 -1 14 7229.67 1270.45 5
 0 -1 15 6834.53 1308.52 5
 0 -1 16 12266.6 1828.88 5
 0 -1 17 40610.7 3453.62 5
 0 -1 18 1184.76 878.897 5
 0 -1 19 723.432 715.256 5
 0 0 -13 60223.9 2681.99 4
 0 0 -13 65115.8 2526.43 6
 0 0 -12 3849.63 557.758 6
 0 0 -12 3053.2 565.212 4
 0 0 -11 35447.6 1716.02 6
 0 0 -11 39449.5 2209.52 2
 0 0 -11 37794.6 1899.28 4
 0 0 -10 53078.7 2533.15 2
 0 0 -10 54593.4 2251.66 4
 0 0 -9 1177.59 332.284 4
 0 0 -9 1506.21 408.623 2
 0 0 -8 76773.4 2598.16 4
 0 0 -8 80214.5 2886.86 2
 0 0 -7 80228 2750.34 2
 0 0 -7 78305.3 2474.21 4
 0 0 -6 181345 4633.9 2
 0 0 -6 180250 4993.26 1
 0 0 -6 189265 4397.75 4
 0 0 -5 327531 6956.19 2
 0 0 -5 311893 6667.4 4
 0 0 -4 241964 5238.06 2
 0 0 -4 235006 5021.29 4
 0 0 -3 4632.75 372.073 2
 0 0 -3 4340.16 321.08 4
 0 0 4 240890 5601.99 5
 0 0 4 241663 5313.44 2
 0 0 5 314224 7325.76 5
 0 0 5 319851 6971.39 2
 0 0 6 186803 5078.07 5
 0 0 6 182367 4677.64 2
 0 0 7 86615.9 3222.83 5
 0 0 7 81585.9 2837.41 2
 0 0 8 84139 3396.9 5
 0 0 9 1302.26 504.819 5
 0 0 10 54433.1 2975.9 5
 0 0 11 38140.8 2557.88 5
 0 0 12 3092.77 847.91 5
 0 0 13 67117.8 3805.24 5
 0 0 14 545.162 455.925 5
 0 0 15 941.431 545.202 5
 0 0 16 19556.5 2297.52 5
 0 0 17 1779.24 887.008 5
 0 0 18 19608.2 2513.52 5
 0 0 19 5199.31 1367.74 5
 0 1 -20 1002.36 729.68 7
 0 1 -14 7065.34 962.709 4
 0 1 -13 916.596 255.651 6
 0 1 -13 813.939 320.957 4
 0 1 -12 55370.3 2000.71 6
 0 1 -12 55514.3 2630.2 4
 0 1 -11 36586.2 1512.36 6
 0 1 -11 36284 2012.18 4
 0 1 -10 89960.2 2593.41 6
 0 1 -10 89453.1 3270.39 4
 0 1 -9 114203 3685.3 4
 0 1 -9 112726 2964.4 6
 0 1 -8 4324.15 642.228 2
 0 1 -8 5199.2 441.047 6
 0 1 -8 6293.9 694.041 4
 0 1 -7 256793 6404.13 2
 0 1 -7 263132 6544.11 1
 0 1 -7 258908 6252.01 4
 0 1 -6 67963.3 2432.38 2
 0 1 -6 65946.4 2419.11 1
 0 1 -6 66975.7 2313.18 4
 0 1 -5 95604.3 2729.95 4
 0 1 -5 88042.3 2749.2 1
 0 1 -5 90653.4 2773.85 2
 0 1 -4 2984.2 383.918 2
 0 1 -4 2701.75 343.799 1
 0 1 -4 2529.71 346.809 4
 0 1 -3 2726.99 311.909 4
 0 1 3 185256 4333.74 5
 0 1 4 7392.43 651.663 5
 0 1 4 7817.11 552.06 2
 0 1 5 3110.91 475.496 5
 0 1 5 2592.66 354.142 2
 0 1 6 33188.3 1793.73 5
 0 1 6 34780.5 1542.29 2
 0 1 7 289982 7619.13 5
 0 1 7 304905 7035.75 2
 0 1 8 82445.9 3384.5 5
 0 1 8 82239 2933.86 2
 0 1 9 42049.7 2441.57 5
 0 1 10 1400.39 494.986 5
 0 1 11 6087.72 1029.67 5
 0 1 12 88150.2 4331.5 5
 0 1 13 64027.3 3756.11 5
 0 1 14 70.9837 431.442 5
 0 1 15 295.344 482.332 5
 0 1 16 436.987 587.242 5
 0 1 17 24812.7 2699.79 5
 0 1 18 5455.56 1385.71 5
 0 1 19 122.161 608.856 5
 0 2 -20 2681.99 1031.45 7
 0 2 -15 8328.47 1132.37 4
 0 2 -14 41820.3 2546.55 4
 0 2 -13 547.036 310.645 4
 0 2 -12 9655.78 1110.34 4
 0 2 -11 4230.17 718.219 4
 0 2 -10 56478.3 2581.85 4
 0 2 -10 45632 1422.18 6
 0 2 -9 142305 4371.43 4
 0 2 -9 126661 2899.68 6
 0 2 -8 7162.91 396.215 6
 0 2 -8 8359.85 881.31 4
 0 2 -7 21360.1 1279.47 1
 0 2 -7 19684.3 1328.7 4
 0 2 -6 13282.6 902.111 1
 0 2 -6 14195.5 1041.03 4
 0 2 -5 323394 6967.91 1
 0 2 -5 331774 7437.56 4
 0 2 -4 242180 5149.55 1
 0 2 -4 245307 5707.61 4
 0 2 -3 48385 1281.9 1
 0 2 -3 51274.9 1788.3 4
 0 2 -2 6694.78 528.784 4
 0 2 1 199828 4110.2 4
 0 2 2 70177.1 2063.33 5
 0 2 3 1829.21 303.78 5
 0 2 4 367177 7576.21 2
 0 2 4 370419 8132.74 5
 0 2 5 27816.2 1536.96 5
 0 2 5 30215.2 1287.35 2
 0 2 6 117450 3794.52 5
 0 2 6 112800 3234.05 2
 0 2 7 116362 3486.32 2
 0 2 7 122960 4110.73 5
 0 2 8 2280.63 460.107 2
 0 2 8 2505.59 651.577 5
 0 2 9 97309.4 3961.23 5
 0 2 10 176.479 284.874 5
 0 2 11 12176.4 1448.5 5
 0 2 12 46743.2 3044.13 5
 0 2 13 4740.51 1030.74 5
 0 2 14 16610.1 1939.43 5
 0 2 15 15075.6 1945.16 5
 0 2 16 -289.857 580.908 5
 0 2 17 3778.06 1005.61 5
 0 2 18 3109.35 1048.65 5
 0 2 19 5281.61 1464.55 5
 0 3 -19 -826.159 721.863 7
 0 3 -15 25330.9 2101.49 4
 0 3 -14 3737.25 815.467 4
 0 3 -13 15632.6 1566.57 4
 0 3 -12 794.416 354.727 4
 0 3 -11 3422.77 688.07 4
 0 3 -10 69674 3159.42 4
 0 3 -9 9782.47 1052.97 4
 0 3 -8 20508.4 1484.23 4
 0 3 -8 19549.4 1231.44 1
 0 3 -7 89924.7 3328.5 4
 0 3 -7 91158.5 2814.81 1
 0 3 -6 14346.4 848.315 1
 0 3 -6 16293.1 1204.52 4
 0 3 -5 187786 4187.65 1
 0 3 -5 192037 5149.4 4
 0 3 -4 75855.1 1859.95 1
 0 3 -4 86106.4 2797.68 4
 0 3 -3 15454.8 1018.71 4
 0 3 -2 16497.7 807.568 3
 0 3 -2 16812.9 993.112 4
 0 3 -1 6700.3 563.765 4
 0 3 -1 6222.86 509.729 3
 0 3 0 2508.05 327.377 4
 0 3 1 69393.5 1962.33 4
 0 3 2 318294 6434.17 4
 0 3 3 701646 13189.6 4
 0 3 3 700245 14129.9 5
 0 3 4 4152.06 542.082 5
 0 3 5 9088.78 874.297 5
 0 3 6 42168.6 1695.2 2
 0 3 6 39496.7 2072.72 5
 0 3 7 26314.1 1752.45 5
 0 3 7 24272.6 1325.32 2
 0 3 8 193006 5175.29 2
 0 3 8 207661 6175.75 5
 0 3 9 13377.8 1381.05 5
 0 3 10 18297 1747.65 5
 0 3 11 43446.8 2879.39 5
 0 3 12 14236.9 1773.08 5
 0 3 13 65187.2 3832.21 5
 0 3 14 12060.2 1712.49 5
 0 3 15 1112.51 652.496 5
 0 3 16 15725.7 2122.58 5
 0 3 17 313.927 582.639 5
 0 3 18 3431.55 1179.83 5
 0 4 -16 -149.063 450.569 4
 0 4 -15 5231.63 1045.09 4
 0 4 -14 76573.6 3902.97 4
 0 4 -13 11176.5 1422.42 4
 0 4 -12 3626.24 793.552 4
 0 4 -11 6448.06 990.094 4
 0 4 -10 339.852 277.875 4
 0 4 -9 157825 5238.02 4
 0 4 -9 144947 4207.77 1
 0 4 -8 36725.7 1614.8 1
 0 4 -8 37215.2 2198.06 4
 0 4 -7 3031.47 603.288 4
 0 4 -7 2170.58 326.584 1
 0 4 -6 106308 3689.64 4
 0 4 -6 97363.3 2531.7 1
 0 4 -5 1299.33 377.755 4
 0 4 -5 1836.03 200.053 1
 0 4 -4 126679 3243.8 3
 0 4 -4 125666 3941.57 4
 0 4 -3 169328 4115.93 3
 0 4 -3 170895 4693.9 4
 0 4 -2 28892.4 1291.85 3
 0 4 -2 27039.8 1447.81 4
 0 4 -1 7681.77 698.619 4
 0 4 -1 8030.16 674.425 3
 0 4 0 19352 1071.99 4
 0 4 1 270095 5995.86 4
 0 4 2 329339 6971.97 4
 0 4 3 30936.1 1175.22 4
 0 4 4 485614 9541.73 4
 0 4 4 501413 10816.1 5
 0 4 5 41241.3 2048.5 5
 0 4 6 53681.4 2549.66 5
 0 4 7 40713.1 2275.36 5
 0 4 8 1691.58 524.981 5
 0 4 9 34906 2350.76 5
 0 4 10 14998.2 1583.73 5
 0 4 11 1179.19 589.765 5
 0 4 12 47860.5 3170.04 5
 0 4 13 1202.58 562.973 5
 0 4 14 4988.53 1102.22 5
 0 4 15 33779.6 3020.19 5
 0 4 16 6623.99 1419.92 5
 0 4 17 4669.42 1239.11 5
 0 4 18 467.916 434.987 5
 0 5 -17 3635.46 985.027 4
 0 5 -16 -757.689 482.882 4
 0 5 -15 26460.9 2359.8 4
 0 5 -14 17788.8 1948.76 4
 0 5 -13 14237.3 1638.37 4
 0 5 -12 7598.97 1159.79 4
 0 5 -11 23170 1979.09 4
 0 5 -10 22487.3 1327.9 1
 0 5 -10 23078.8 1913.19 4
 0 5 -9 11057 836.724 1
 0 5 -9 12254.5 1347.04 4
 0 5 -8 18204.9 964.13 1
 0 5 -8 19095.3 1619.27 4
 0 5 -7 67567.4 1908.31 1
 0 5 -7 72928.5 3222.76 4
 0 5 -6 63012.6 1556.92 1
 0 5 -6 70284.7 3093.73 4
 0 5 -5 67626.5 2929.36 4
 0 5 -5 68764.9 2282.4 3
 0 5 -4 -105.788 255.114 4
 0 5 -4 160.595 123.95 3
 0 5 -3 6663.82 784.249 4
 0 5 -3 5593.82 589.961 3
 0 5 -2 392800 8654.23 3
 0 5 -2 389998 9014.48 4
 0 5 -1 318890 7521.78 4
 0 5 0 13613.3 985.015 4
 0 5 1 15415.2 995.098 4
 0 5 2 6524 612.241 4
 0 5 3 476842 9823.98 4
 0 5 4 153190 3694.13 4
 0 5 5 9186.93 574.022 4
 0 5 5 10359.1 1052.39 5
 0 5 6 101.045 232.751 5
 0 5 7 35780.5 2194.73 5
 0 5 8 51488.9 2801.83 5
 0 5 9 24215.9 1984.62 5
 0 5 10 20132.7 1882.31 5
 0 5 11 16104.6 1769.94 5
 0 5 12 30819.5 2579.63 5
 0 5 13 718.45 427.627 5
 0 5 14 6084.56 1232.19 5
 0 5 15 11481.5 1847.85 5
 0 5 16 4922.4 1252.71 5
 0 5 17 1065.11 673.543 5
 0 5 18 -137.706 482.254 5
 0 6 -17 632.837 537.526 4
 0 6 -16 -246.487 505.639 4
 0 6 -15 3345.3 954.563 4
 0 6 -14 40288.4 3004.76 4
 0 6 -13 45429.6 3132.71 4
 0 6 -12 18282.5 1897.22 4
 0 6 -11 8211.28 1262.05 4
 0 6 -10 17657.7 1772.85 4
 0 6 -10 14966.8 943.695 1
 0 6 -9 22853.2 1050.31 1
 0 6 -9 23333 1956.41 4
 0 6 -8 98541.6 2434.97 1
 0 6 -8 104742 3153.77 3
 0 6 -7 202261 6290.12 4
 0 6 -7 185431 4840.93 3
 0 6 -6 10346.6 1207.57 4
 0 6 -6 6360.81 677.243 3
 0 6 -5 82121.5 3483.16 4
 0 6 -5 78097.6 2709.06 3
 0 6 -4 648.256 242.694 3
 0 6 -4 698.083 334.663 4
 0 6 -3 98932.6 3668.1 4
 0 6 -3 98249.2 3229.41 3
 0 6 -2 38665.7 2070.1 4
 0 6 -1 78896 2990.26 4
 0 6 0 96919 3310.46 4
 0 6 1 115149 3567.38 4
 0 6 2 4655.57 594.536 4
 0 6 3 186717 4749.74 4
 0 6 4 8912.21 723.167 4
 0 6 5 201512 4703.45 4
 0 6 6 180124 4125.1 4
 0 6 7 4379.35 801.839 5
 0 6 8 4887.67 879.876 5
 0 6 9 6025.82 1020.24 5
 0 6 10 28789.1 2320.52 5
 0 6 11 83367.9 4270.6 5
 0 6 12 15307.7 1847.81 5
 0 6 13 1382.81 651.343 5
 0 6 14 417.886 553.794 5
 0 6 15 2133.72 887.685 5
 0 6 16 22250 2598.2 5
 0 6 17 1668.84 919.067 5
 0 7 -18 -402.022 499.892 4
 0 7 -17 1356.37 763.816 4
 0 7 -16 13309 1901.4 4
 0 7 -15 1542.17 642.966 4
 0 7 -14 17850 2086.79 4
 0 7 -13 -354.842 435.06 4
 0 7 -12 7204.67 1293.21 4
 0 7 -11 105746 4918.97 4
 0 7 -10 27793.6 2330.61 4
 0 7 -9 10635.9 911.741 3
 0 7 -9 10574.2 1421.03 4
 0 7 -8 421.115 217.098 3
 0 7 -8 246.545 371.538 4
 0 7 -7 5285.19 385.678 7
 0 7 -7 6897.88 1072.02 4
 0 7 -7 6849.23 747.131 3
 0 7 -6 192245 6224.05 4
 0 7 -6 182374 5067.65 3
 0 7 -5 65607.6 3260.66 4
 0 7 -4 4414.53 797.031 4
 0 7 -3 39792.8 2304 4
 0 7 -2 14657.9 1338.73 4
 0 7 -1 130893 4403.97 4
 0 7 0 155401 4743.29 4
 0 7 1 25486.4 1566.55 4
 0 7 2 86208.5 3054.73 4
 0 7 3 6273.24 708.428 4
 0 7 4 84579.4 2805.19 4
 0 7 5 99735.2 2995.44 4
 0 7 6 29067.4 1301.32 4
 0 7 9 -433.729 505.453 5
 0 7 10 14055.5 1683.22 5
 0 7 11 7475.91 1340.43 5
 0 7 12 19555.5 2148.69 5
 0 7 13 3735.95 1014.17 5
 0 7 14 4924.66 1175.33 5
 0 7 15 9629.4 1695.34 5
 0 7 16 459.455 621.39 5
 0 7 17 7708.62 1625.12 5
 0 8 -18 5928.18 1339.19 4
 0 8 -17 11081.8 1830.64 4
 0 8 -16 6801.12 1451.3 4
 0 8 -15 8284.4 1517.55 4
 0 8 -14 -137.217 369.06 4
 0 8 -13 1945.54 775.43 4
 0 8 -12 38089 3010.63 4
 0 8 -11 19809.1 2111.15 4
 0 8 -10 1241.43 274.271 7
 0 8 -10 1792.28 787.304 4
 0 8 -9 23499.3 2175.41 4
 0 8 -9 19974.5 933.437 7
 0 8 -8 8145.17 415.393 7
 0 8 -8 9013.96 1330.2 4
 0 8 -7 87981.8 4255.25 4
 0 8 -6 3088.4 798.689 4
 0 8 -5 19007.2 1758.47 4
 0 8 -4 33343.5 2270.89 4
 0 8 -3 14102.4 1420.55 4
 0 8 -2 72842.6 3311.29 4
 0 8 -1 4138.96 681.719 4
 0 8 0 1232.73 354.313 4
 0 8 1 111471 3913.47 4
 0 8 2 74238.1 2969.14 4
 0 8 3 10016.2 967.851 4
 0 8 4 50.0957 281.18 4
 0 8 5 16892.1 1147.24 4
 0 8 6 163726 4342.5 4
 0 8 7 99635 2850.72 4
 0 8 12 16193.5 1983.96 5
 0 8 13 10498.5 1651.18 5
 0 8 14 5753.29 1354.59 5
 0 8 15 5165.23 1274.76 5
 0 8 16 5653.65 1385.41 5
 0 9 -18 1852.33 892.099 4
 0 9 -17 127.296 540.209 4
 0 9 -16 16497.1 2281.53 4
 0 9 -15 15794.3 2167.16 4
 0 9 -14 539.065 566.696 4
 0 9 -13 4996.46 1163.09 4
 0 9 -12 9746.26 1599.83 4
 0 9 -11 24948.9 2438.7 4
 0 9 -10 35888.7 2888.62 4
 0 9 -9 121.748 395.63 4
 0 9 -8 6119.82 1135.82 4
 0 9 -7 31754.7 2506.4 4
 0 9 -6 18146.7 1878.49 4
 0 9 -5 39203.2 2663.64 4
 0 9 -4 75563.2 3737.24 4
 0 9 -3 8513.59 1188.09 4
 0 9 -2 30386 2148 4
 0 9 -1 10354.3 1203.18 4
 0 9 0 26235.3 1858.07 4
 0 9 1 59434.8 2844.87 4
 0 9 2 764.107 354.671 4
 0 9 3 15423.4 1299.26 4
 0 9 4 11579.8 1063.66 4
 0 9 5 7359.72 796.21 4
 0 9 6 55297.7 2259.55 4
 0 9 7 6972.89 690.517 4
 0 10 -18 -569.085 681.715 4
 0 10 -17 2591.45 1056.41 4
 0 10 -16 4580.69 1282.99 4
 0 10 -15 1476.91 848.172 4
 0 10 -14 6423.16 1378.62 4
 0 10 -13 10531.9 1734.41 4
 0 10 -12 2424.78 906.37 4
 0 10 -11 28700.8 2748.81 4
 0 10 -10 5111.09 1157.7 4
 0 10 -9 8327.15 1388.78 4
 0 10 -8 30732.5 2663.22 4
 0 10 -7 370.59 447.78 4
 0 10 -6 20577.1 2055.18 4
 0 10 -5 5805.17 1053.32 4
 0 10 -4 1213 674.438 4
 0 10 -3 214176 7162.49 4
 0 10 -2 212.622 347.423 4
 0 10 -1 3887.87 806.821 4
 0 10 0 279.27 247.766 4
 0 10 1 27887.9 2033.24 4
 0 10 2 61931.3 3001.52 4
 0 10 3 29.2206 269.548 4
 0 10 4 2027.83 505.701 4
 0 10 5 12279.1 1127.92 4
 0 10 6 5209.96 721.692 4
 0 11 -17 1638.38 847.672 4
 0 11 -16 22.2062 456.804 4
 0 11 -15 8299.47 1669.71 4
 0 11 -14 6150.97 1438.32 4
 0 11 -13 1562.63 845.161 4
 0 11 -12 20843.9 2492.99 4
 0 11 -11 1463.52 769.508 4
 0 11 -10 25561.9 2633.55 4
 0 11 -9 25431 2580.4 4
 0 11 -8 5398.53 1192.54 4
 0 11 -7 8149.04 1399.18 4
 0 11 -6 3573.36 885.064 4
 0 11 -5 -430.442 631.717 4
 0 11 -4 55355.3 3406.98 4
 0 11 -3 14116.5 1662.33 4
 0 11 -2 18710.9 1841.72 4
 0 11 -1 9433.42 1294.34 4
 0 11 0 7452.13 1113.55 4
 0 11 1 7540.59 1097.74 4
 0 11 2 31008.6 2169.23 4
 0 11 3 689.863 400.245 4
 0 11 4 34807.4 2162.28 4
 0 11 5 5157.05 781.068 4
 0 12 -15 290.989 452.923 4
 0 12 -14 -149.832 619.426 4
 0 12 -13 10369.2 1875.12 4
 0 12 -12 14322.2 2172.54 4
 0 12 -11 2027.77 853.737 4
 0 12 -10 320.333 646.241 4
 0 12 -9 332.232 739.186 4
 0 12 -8 47982.4 3628.9 4
 0 12 -7 26510.7 2612.9 4
 0 12 -6 4662.94 1049.83 4
 0 12 -5 3383.98 918.943 4
 0 12 -4 3520 999.505 4
 0 12 -3 67846 3889.35 4
 0 12 -2 31040.3 2514.89 4
 0 12 -1 9748.97 1384.75 4
 0 12 0 5095.65 1003.2 4
 0 12 1 28058.2 2243.18 4
 0 12 2 17701 1738.34 4
 0 12 3 35303.7 2383.27 4
 0 12 4 16401.7 1550.97 4
 0 12 5 6865.6 962.084 4
 0 13 -14 1579.49 824.433 4
 0 13 -13 8713.31 1861.67 4
 0 13 -12 1090 800.998 4
 0 13 -11 4459.56 1233.98 4
 0 13 -10 1079.54 648.442 4
 0 13 -9 1169.97 710.084 4
 0 13 -8 25316.3 2730.33 4
 0 13 -7 1134.91 627.094 4
 0 13 -6 7504.68 1403.04 4
 0 13 -5 16500.5 2072.07 4
 0 13 -4 1172.59 527.986 4
 0 13 -3 13532 1796.17 4
 0 13 -2 -200.26 481.421 4
 0 13 -1 3316.02 920.534 4
 0 13 0 43169.2 3004.73 4
 0 13 1 286.025 380.398 4
 0 13 2 -208.61 403.87 4
 0 13 3 95.4655 335.602 4
 0 13 4 19522.9 1783.42 4
 0 14 -12 20181.7 2710.98 4
 0 14 -11 7598.6 1681.23 4
 0 14 -10 42.4291 566.358 4
 0 14 -9 5323.25 1332.81 4
 0 14 -8 -518.732 711.146 4
 0 14 -7 8356.62 1602.8 4
 0 14 -6 7568.11 1499.98 4
 0 14 -5 2407.12 976.817 4
 0 14 -4 5131.77 1181.42 4
 0 14 -3 495.976 496.856 4
 0 14 -2 20414.7 2201.07 4
 0 14 -1 20512.7 2183.51 4
 0 14 0 3514.23 929.489 4
 0 14 1 20303.4 2084.15 4
 0 14 2 -537.121 471.258 4
 0 14 3 -1524.47 615.479 4
 0 15 -11 -91.1777 567.926 4
 0 15 -10 7083.16 1589.26 4
 0 15 -9 6599.25 1555.08 4
 0 15 -8 6485.76 1486.01 4
 0 15 -7 466.191 521.745 4
 0 15 -6 -177.183 687.191 4
 0 15 -5 11616.1 1875.51 4
 0 15 -4 14501.2 2057.58 4
 0 15 -3 451.223 545.06 4
 0 15 -2 823.505 528.846 4
 0 15 -1 1364.89 664.268 4
 0 15 0 18150.3 2112.59 4
 0 15 1 11052.2 1599.58 4
 0 15 2 2346.34 746.545 4
 0 16 -9 734.689 730.866 4
 0 16 -8 2385.81 1128.96 4
 0 16 -7 911.393 775.19 4
 0 16 -6 2576.06 984.028 4
 0 16 -5 7581.76 1605.85 4
 0 16 -4 17.596 557.686 4
 0 16 -3 1013.61 679.564 4
 0 16 -2 3305.21 1047.93 4
 0 16 -1 1495.16 734.324 4
 0 16 0 5220.28 1250.19 4
 0 16 1 2.54328 466.696 4
 0 17 -6 3632.27 1173.27 4
 0 17 -5 -300.854 523.329 4
 0 17 -4 7654.48 1650.59 4
 0 17 -3 5047 1299.13 4
 0 17 -2 -258.302 526.11 4
 0 17 -1 7802.56 1558.83 4
 0 17 0 -68.2688 458.682 4
 0 18 -4 1052.52 790.88 4
 0 18 -3 39.7368 613.676 4
 0 18 -2 4929.59 1349.75 4
 0 18 -1 753.224 608.267 4
 1 -18 0 498.114 672.056 3
 1 -17 -3 7941.07 1705.92 3
 1 -17 -2 3097.35 1101.16 3
 1 -17 -1 -293.989 587.399 3
 1 -17 0 5973.82 1354.56 3
 1 -17 1 1425.95 742.402 3
 1 -16 -5 1394.79 779.441 3
 1 -16 -4 4060.73 1193.22 3
 1 -16 -3 -219.893 609.786 3
 1 -16 -2 3714.39 1123 3
 1 -16 -1 4678.09 1274.78 3
 1 -16 0 217.951 427.847 3
 1 -16 1 2833.03 906.36 3
 1 -15 -10 2007.6 895.416 7
 1 -15 -9 -157.402 618.856 7
 1 -15 -8 9556.04 1614.1 7
 1 -15 -7 7560.61 1706.19 3
 1 -15 -6 -1385.24 842.349 3
 1 -15 -5 2973.8 1084.88 3
 1 -15 -4 8422.71 1706.82 3
 1 -15 -3 1974.98 892.803 3
 1 -15 -2 2199.24 852.594 3
 1 -15 -1 3958.45 1107.12 3
 1 -15 0 11367.9 1733.51 3
 1 -15 1 4368.55 1079.56 3
 1 -15 2 -154.436 493.771 3
 1 -14 -11 3545.41 1022.03 7
 1 -14 -10 5007.82 1278.53 7
 1 -14 -9 32.4833 504.982 3
 1 -14 -9 225.717 544.368 7
 1 -14 -8 2353.96 972.538 3
 1 -14 -8 1962.64 776.863 7
 1 -14 -7 2001.31 735.537 7
 1 -14 -7 2066.17 864.448 3
 1 -14 -6 4925.17 1000.14 7
 1 -14 -6 5847.46 1402.42 3
 1 -14 -5 28664.2 2977.18 3
 1 -14 -5 28300.2 2365.44 7
 1 -14 -4 -108.1 460.086 3
 1 -14 -4 -350.41 438.057 7
 1 -14 -3 99.3552 568.405 3
 1 -14 -2 804.197 635.07 3
 1 -14 -1 10874.2 1699.95 3
 1 -14 0 33863.3 2875.36 3
 1 -14 1 330.457 509.053 3
 1 -14 2 -177.831 446.612 3
 1 -13 -12 12874.2 2081.23 7
 1 -13 -11 4160.48 1239.08 3
 1 -13 -11 4976.95 1267.19 7
 1 -13 -10 741.939 747.347 3
 1 -13 -10 -373.649 693.439 7
 1 -13 -9 15581.3 2322.04 3
 1 -13 -9 13289.8 1887.92 7
 1 -13 -8 -162.196 521.653 7
 1 -13 -8 2011.32 981.795 3
 1 -13 -7 1807.26 641.639 2
 1 -13 -7 3742.51 1117.83 3
 1 -13 -7 1780.89 660.883 7
 1 -13 -6 10941.5 1820.69 3
 1 -13 -6 13924.3 1706.82 7
 1 -13 -5 2988.83 1023.44 3
 1 -13 -5 3320.75 816.524 7
 1 -13 -4 22912.6 1981.01 7
 1 -13 -4 26742.7 2713.6 3
 1 -13 -3 1898.15 756.165 3
 1 -13 -3 4349.47 815.886 7
 1 -13 -2 676.432 562.313 3
 1 -13 -2 2589.14 622.355 7
 1 -13 -1 42458.7 3191.25 3
 1 -13 0 484.34 592.867 3
 1 -13 1 20821.1 2100.14 3
 1 -13 2 23480.9 2158.23 3
 1 -13 3 11939 1496.5 3
 1 -12 -13 2858.13 1003.93 7
 1 -12 -12 -235.663 637.749 7
 1 -12 -12 -508.156 930.681 3
 1 -12 -11 -278.041 597.331 3
 1 -12 -11 722.717 617.204 7
 1 -12 -10 28162.9 3065.01 3
 1 -12 -10 25432.3 2655.24 7
 1 -12 -9 13923.3 2164.82 3
 1 -12 -9 13362.6 1849.3 7
 1 -12 -8 196.286 468.013 3
 1 -12 -8 -711.249 492.186 7
 1 -12 -8 -1228.88 518.692 2
 1 -12 -7 19.4263 318.911 7
 1 -12 -7 -26.3213 502.341 2
 1 -12 -6 -1573.72 622.666 7
 1 -12 -6 -2454.63 928.717 3
 1 -12 -5 33777.8 2493.67 7
 1 -12 -5 35709.1 3099.34 3
 1 -12 -4 44699 2735 7
 1 -12 -4 42445.1 3285.08 3
 1 -12 -3 5594.28 888.999 7
 1 -12 -3 5141.39 1130.74 3
 1 -12 -2 28538.8 2543.28 3
 1 -12 -2 28302.6 1917.43 7
 1 -12 -1 11651 1584.56 3
 1 -12 0 29378.8 2442.75 3
 1 -12 1 17326 1804.27 3
 1 -12 2 10934.4 1402.8 3
 1 -12 3 14178.7 1559.81 3
 1 -11 -13 3277.64 1158.33 3
 1 -11 -13 7566.54 1604.9 7
 1 -11 -12 9.31144 433.054 7
 1 -11 -12 551.945 569.38 3
 1 -11 -11 8088.83 1652.89 3
 1 -11 -11 9290.26 1622.15 7
 1 -11 -10 26646 2671.79 7
 1 -11 -10 26471.6 2908.9 3
 1 -11 -9 8401.04 1446.91 7
 1 -11 -9 6994.82 1077.9 2
 1 -11 -9 6313.86 1386.59 3
 1 -11 -8 5717.01 1175.68 7
 1 -11 -8 4354.11 860.516 2
 1 -11 -8 6706.94 1453.47 3
 1 -11 -7 14131.9 1926.22 3
 1 -11 -7 13668.8 1457.68 2
 1 -11 -7 13407.1 1659.71 7
 1 -11 -6 2895.09 906.457 3
 1 -11 -6 3432.79 837.402 7
 1 -11 -5 13821.2 1552.96 7
 1 -11 -5 11237.2 1647.24 3
 1 -11 -4 22965.6 1878.24 7
 1 -11 -4 26230.9 2414.95 3
 1 -11 -3 36941.7 2293.82 7
 1 -11 -3 33170.5 2751.81 3
 1 -11 -2 37019.6 2165.8 7
 1 -11 -2 38333.8 2804.96 3
 1 -11 -1 45.2701 223.564 7
 1 -11 -1 -50.8685 345.555 3
 1 -11 0 3992.79 890.507 3
 1 -11 1 2540.5 695.279 3
 1 -11 2 10759.5 1320.51 3
 1 -11 3 81060.1 3711.18 3
 1 -10 -15 3071.39 1073.08 3
 1 -10 -14 18300.2 2521.13 7
 1 -10 -14 20292.1 2664.95 3
 1 -10 -13 460.477 751.422 3
 1 -10 -13 -429.456 460.258 7
 1 -10 -12 31.6514 493.849 7
 1 -10 -12 -493.268 711.303 3
 1 -10 -11 3452.82 1101.48 3
 1 -10 -11 4863.84 1160.43 7
 1 -10 -10 1346.46 483.291 2
 1 -10 -10 753.025 673.347 7
 1 -10 -9 26017.9 1978.06 2
 1 -10 -9 30239.4 2635.45 7
 1 -10 -8 3888.25 775.949 2
 1 -10 -8 4501.26 998.326 7
 1 -10 -7 2821.48 646.516 2
 1 -10 -7 1899.21 588.281 7
 1 -10 -7 3039.47 835.804 3
 1 -10 -6 27509.6 2230.44 7
 1 -10 -6 31692.7 2699.43 3
 1 -10 -5 15529.2 1565.22 7
 1 -10 -5 19932.9 2084.09 3
 1 -10 -4 5773.17 1116.58 3
 1 -10 -4 3625.79 737.81 7
 1 -10 -3 2337.32 657.683 3
 1 -10 -3 1797.7 476.361 7
 1 -10 -2 12887.9 1198.68 7
 1 -10 -2 16072.9 1708.21 3
 1 -10 -1 41241.7 2061.1 7
 1 -10 -1 41083.3 2700.66 3
 1 -10 0 1344.27 479.828 3
 1 -10 1 396.971 359.962 3
 1 -10 2 45696.8 2627.9 3
 1 -10 2 41549.1 1793.3 1
 1 -10 3 4247.24 856.104 3
 1 -10 3 3957.38 440.317 1
 1 -9 -16 1289.18 1088.48 3
 1 -9 -15 13999.5 2218.88 7
 1 -9 -15 14769.6 2280.45 3
 1 -9 -14 401.555 659.043 7
 1 -9 -13 16620.9 2250.75 7
 1 -9 -12 5993.67 1305.91 7
 1 -9 -11 5184.22 878.297 2
 1 -9 -11 5717.85 1169.75 7
 1 -9 -10 18694 1633.13 2
 1 -9 -10 20226 2204.88 7
 1 -9 -9 13308.6 1720.17 7
 1 -9 -9 14770.3 1423.5 2
 1 -9 -8 12162.6 1610.95 7
 1 -9 -8 16563.9 1493.54 2
 1 -9 -7 100143 3952.54 2
 1 -9 -7 95977.2 4465.32 7
 1 -9 -6 44775.2 2477.55 2
 1 -9 -6 40984.9 2702.96 7
 1 -9 -5 10947.8 1320.78 7
 1 -9 -4 130.934 215.651 7
 1 -9 -4 881.497 392.831 3
 1 -9 -3 2909.85 601.614 7
 1 -9 -3 2823.14 715.499 3
 1 -9 -2 77355.7 3073.49 7
 1 -9 -2 75430.1 3712.73 3
 1 -9 -1 45149.8 2102.08 7
 1 -9 -1 48115.8 2776.18 3
 1 -9 0 454.212 338.148 3
 1 -9 1 2921.73 466.858 1
 1 -9 2 -7.37044 162.338 1
 1 -9 3 137832 3367.21 1
 1 -8 -17 1122.06 763.343 3
 1 -8 -15 3195.49 1053.03 7
 1 -8 -14 16474.4 2279.27 7
 1 -8 -13 4323.12 1160.52 7
 1 -8 -11 12179.3 1279.37 2
 1 -8 -10 4873.97 798.334 2
 1 -8 -9 25460.2 1815.2 2
 1 -8 -8 40287.6 2283.42 2
 1 -8 -7 56629.6 2734.27 2
 1 -8 -6 27851.8 1817.96 2
 1 -8 -6 27177.5 1580.61 4
 1 -8 -6 25885.2 2042.37 7
 1 -8 -5 17700.7 1571.49 7
 1 -8 -4 2968.48 606.338 7
 1 -8 -3 8390.97 947.327 7
 1 -8 -2 58050.5 3005.83 3
 1 -8 -2 54442.4 2443.88 7
 1 -8 -1 89063.9 3054.66 7
 1 -8 0 82979 2961.35 1
 1 -8 0 84391.8 2733.6 7
 1 -8 1 51944 2048.91 1
 1 -8 2 25107.1 1188.86 1
 1 -8 3 16145.4 770.627 1
 1 -8 3 18766.1 1364.8 3
 1 -8 9 20830.6 800.251 6
 1 -7 -16 18127.6 2565.5 7
 1 -7 -15 4864.38 1360.02 7
 1 -7 -14 4068.05 1128.41 7
 1 -7 -12 22048.4 1749.91 2
 1 -7 -11 70194.9 3201.26 2
 1 -7 -10 -35.7923 336.085 2
 1 -7 -9 23406 1671.46 2
 1 -7 -8 4887.88 710.218 2
 1 -7 -8 4643.9 523.606 4
 1 -7 -7 66580.5 2413.18 4
 1 -7 -7 73876.3 3023.65 2
 1 -7 -6 374096 8915.92 2
 1 -7 -6 353528 8212.2 4
 1 -7 -5 140285 4151.06 4
 1 -7 -4 13342.8 1085.22 4
 1 -7 -4 12258.5 1229.19 7
 1 -7 -3 12207.5 1099.87 7
 1 -7 -2 54029.9 2310.53 7
 1 -7 -1 145974 4107.11 7
 1 -7 0 126981 3473.66 7
 1 -7 0 124037 4238.62 3
 1 -7 1 8332.93 925.427 3
 1 -7 2 81264.2 2313.34 1
 1 -7 2 80477.2 3015.68 3
 1 -7 3 623.843 132.508 1
 1 -7 3 755.508 300.755 3
 1 -6 -17 10837.9 2028.4 7
 1 -6 -16 2950.95 1112.84 7
 1 -6 -13 10090 1190.54 2
 1 -6 -12 44860.5 2490.83 2
 1 -6 -11 8446.78 1037.06 2
 1 -6 -10 11360.5 1143.09 2
 1 -6 -9 8215.78 607.037 4
 1 -6 -9 9115.65 1012.6 2
 1 -6 -8 1391.77 408.489 2
 1 -6 -8 909.584 223.139 4
 1 -6 -7 75570.4 2455.58 4
 1 -6 -7 78656.9 3036.06 2
 1 -6 -6 6772.68 651.174 4
 1 -6 -6 7142.99 820.042 2
 1 -6 -5 44007.3 2097.36 2
 1 -6 -5 44361.2 1877.3 4
 1 -6 -4 108373 3362.38 4
 1 -6 -3 68591 2730.5 7
 1 -6 -3 65835.2 2531.78 4
 1 -6 -2 57865.1 2379.34 4
 1 -6 -2 54916.3 2260.33 7
 1 -6 -1 487.704 219.889 7
 1 -6 0 32555.4 1802.64 3
 1 -6 0 33351.2 1404.89 7
 1 -6 1 275759 6819.42 3
 1 -6 2 473886 10324 3
 1 -6 3 16179.1 1049.81 3
 1 -6 17 3988.16 1150.34 5
 1 -6 18 946.786 717.447 5
 1 -5 -17 102.874 616.252 7
 1 -5 -16 21724.7 2656.19 7
 1 -5 -14 -200.278 319.019 2
 1 -5 -13 924.523 405.201 2
 1 -5 -12 1092.58 410.58 2
 1 -5 -11 32274.2 1994.61 2
 1 -5 -10 24612.4 1698.86 2
 1 -5 -9 11022.4 695.064 4
 1 -5 -9 12017 1117.89 2
 1 -5 -8 14986.8 859.767 4
 1 -5 -8 18159.9 1323.72 2
 1 -5 -7 -107.425 290.337 2
 1 -5 -7 218.698 127.397 4
 1 -5 -6 161298 4037.14 4
 1 -5 -6 160679 4603.27 2
 1 -5 -5 7922.93 799.829 2
 1 -5 -5 9983.9 746.444 4
 1 -5 -4 105266 3091.67 4
 1 -5 -3 96733.2 2954.82 4
 1 -5 -3 90818 3129.04 5
 1 -5 -2 88801.6 2900.96 4
 1 -5 -2 90001.7 2912.72 7
 1 -5 -1 9277.97 830.119 4
 1 -5 -1 8555.35 701.2 7
 1 -5 0 183350 4282.78 7
 1 -5 1 57302.3 2180.5 3
 1 -5 2 3340.51 450.172 3
 1 -5 3 17571.8 978.574 3
 1 -5 16 272.24 525.63 5
 1 -5 17 -272.065 567.524 5
 1 -5 18 5063.99 1306.63 5
 1 -4 -18 -486.101 697.833 7
 1 -4 -17 861.782 615.476 7
 1 -4 -15 2424.93 708.083 2
 1 -4 -14 13396 1411.46 2
 1 -4 -13 8501.13 1085.02 2
 1 -4 -12 -96.3238 356.383 2
 1 -4 -11 19236.1 1495.73 2
 1 -4 -11 16001.2 846.876 4
 1 -4 -10 1709.24 274.201 4
 1 -4 -10 1423.17 430.177 2
 1 -4 -10 1716.84 260.792 4
 1 -4 -9 15581.2 857.812 4
 1 -4 -9 17040.2 1304.92 2
 1 -4 -8 75087.6 2233.82 4
 1 -4 -8 79830.6 2967.37 2
 1 -4 -7 1163.46 309.814 2
 1 -4 -7 1529.56 258.172 4
 1 -4 -6 17033.2 913.015 4
 1 -4 -6 17222.9 1165.71 2
 1 -4 -5 8635.52 634.623 4
 1 -4 -5 7486.02 728.962 2
 1 -4 -4 139634 3895.15 2
 1 -4 -4 142976 3598.4 4
 1 -4 -4 142191 4076.28 5
 1 -4 -3 452601 9351.68 4
 1 -4 -3 446951 9676.27 5
 1 -4 -2 30314 1442.1 7
 1 -4 -2 30747.3 1374.44 4
 1 -4 -2 28463.4 1378.86 5
 1 -4 -1 652.684 226.484 7
 1 -4 -1 725.615 236.726 4
 1 -4 1 70735.7 2249.01 3
 1 -4 2 120064 3100.65 3
 1 -4 3 90310.4 2371.66 3
 1 -4 4 105.676 56.8767 1
 1 -4 14 2111.33 998.313 5
 1 -4 15 29852.5 2771.35 5
 1 -4 16 2373.18 878.532 5
 1 -4 17 343.869 543.932 5
 1 -4 18 10513.1 1874.63 5
 1 -3 -18 1378.72 752.172 7
 1 -3 -17 7336.84 1519.97 7
 1 -3 -15 29734.1 2224.33 2
 1 -3 -14 21414.4 1816.76 2
 1 -3 -13 4179.8 813.578 2
 1 -3 -12 80985.8 3423.24 2
 1 -3 -12 75316.5 2465.51 4
 1 -3 -11 34885.8 1472.6 4
 1 -3 -11 40971.1 2234.27 2
 1 -3 -11 38770.3 1569.51 4
 1 -3 -10 13667.9 835.889 4
 1 -3 -10 13121.9 1188.53 2
 1 -3 -10 12896.1 827.05 4
 1 -3 -9 93520.2 2649.44 4
 1 -3 -9 99244 3456.79 2
 1 -3 -8 255.625 256.92 2
 1 -3 -8 326.656 116.039 4
 1 -3 -7 159655 4414.97 2
 1 -3 -7 149893 3644.41 4
 1 -3 -6 2787.26 452.139 2
 1 -3 -6 2598.07 320.313 4
 1 -3 -5 106813 2783.58 4
 1 -3 -5 112046 3251.16 2
 1 -3 -5 110679 3442.46 5
 1 -3 -4 537455 11160.5 5
 1 -3 -4 529705 10562.3 4
 1 -3 -4 534556 11001 2
 1 -3 -3 10811.7 760.715 2
 1 -3 -3 10474.3 665.946 4
 1 -3 -3 11257.3 783.012 5
 1 -3 -2 282974 6019.64 4
 1 -3 -2 270813 6026.45 5
 1 -3 2 42222.6 1296.55 3
 1 -3 3 194270 3974.66 1
 1 -3 4 94150.4 2332.08 1
 1 -3 5 61307.8 1886.15 1
 1 -3 5 62215.5 2455.66 4
 1 -3 12 6477.54 1133.86 5
 1 -3 13 1068.19 550.054 5
 1 -3 14 76699.6 4388.75 5
 1 -3 15 18660.8 2162.81 5
 1 -3 16 184.609 479.508 5
 1 -3 17 8515.19 1604.54 5
 1 -3 18 822.378 597.929 5
 1 -2 -19 3403.9 1149.33 7
 1 -2 -18 5866.98 1424.63 7
 1 -2 -16 7906.07 1215.96 2
 1 -2 -15 5936.09 1039.5 2
 1 -2 -14 4080.62 829.95 2
 1 -2 -13 95747 3999.25 2
 1 -2 -13 94588.9 3156.44 4
 1 -2 -12 4.20812 252.926 4
 1 -2 -12 273.878 380.565 2
 1 -2 -11 8489.81 1002.95 2
 1 -2 -11 7645.67 735.629 4
 1 -2 -10 3404.97 610.851 2
 1 -2 -10 3505.71 471.898 4
 1 -2 -9 5470.45 567.436 4
 1 -2 -9 6344.21 815.05 2
 1 -2 -8 248176 6323.69 2
 1 -2 -7 291004 6963.4 2
 1 -2 -6 4007.87 535.972 2
 1 -2 -5 13066.8 951.117 5
 1 -2 -5 12818.1 884.92 2
 1 -2 -4 1130.05 263.86 5
 1 -2 -4 983.86 200.402 4
 1 -2 -4 1196.73 286.245 2
 1 -2 -3 105895 2581.56 4
 1 -2 -3 103861 2812.59 2
 1 -2 2 27846 856.898 1
 1 -2 3 133888 3036.56 1
 1 -2 4 84367.9 2636.07 4
 1 -2 4 80549.2 2251.01 1
 1 -2 5 101749 3089.91 4
 1 -2 5 96265 2771.14 1
 1 -2 5 96871.4 2205.86 6
 1 -2 6 3821.39 530.039 2
 1 -2 6 4115.29 544.046 4
 1 -2 7 4949.8 629.917 4
 1 -2 10 75614 3611.46 5
 1 -2 11 15046.1 1597.71 5
 1 -2 12 -15.1774 568.296 5
 1 -2 13 16456.9 1850.21 5
 1 -2 14 21327.3 2257.56 5
 1 -2 15 6063.08 1268.01 5
 1 -2 16 13112.4 1918.06 5
 1 -2 17 17363 2287.55 5
 1 -2 18 252.595 596.239 5
 1 -1 -19 1436.63 723.897 7
 1 -1 -18 7831.25 1543.07 7
 1 -1 -15 7019.92 1115.52 2
 1 -1 -14 30913.4 2242.08 2
 1 -1 -13 78213.9 3607.73 2
 1 -1 -13 78180.5 3028.69 4
 1 -1 -12 46493.6 2599.66 2
 1 -1 -12 45172.2 2130.27 4
 1 -1 -11 2481.37 562.37 2
 1 -1 -11 2824.41 491.894 4
 1 -1 -10 5803.64 801.164 2
 1 -1 -10 5448.69 624.885 4
 1 -1 -9 85824.8 3187.91 2
 1 -1 -9 80123.1 2704.12 4
 1 -1 -8 154632 4500.9 2
 1 -1 -8 151780 3995.95 4
 1 -1 -7 67539.7 2537.46 2
 1 -1 -6 141711 3921.33 2
 1 -1 -5 176917 4453.88 2
 1 -1 -4 1268.77 269.829 2
 1 -1 -3 214573 4771.47 2
 1 -1 -2 20080.3 858.203 2
 1 -1 2 2141.16 230.496 1
 1 -1 3 63064.9 1573.55 6
 1 -1 3 61978.7 1826.56 1
 1 -1 4 68428.2 2129.68 2
 1 -1 4 70237.4 1786.66 6
 1 -1 4 70266.8 2180.52 1
 1 -1 4 71109.8 2160 4
 1 -1 5 367360 7961.58 2
 1 -1 5 371402 8088.28 1
 1 -1 5 369962 7889.1 4
 1 -1 6 202944 5093.06 2
 1 -1 6 204229 4970.53 4
 1 -1 7 18419.7 1403.86 5
 1 -1 7 21063.9 1279.83 2
 1 -1 7 18539.1 1121.34 4
 1 -1 8 19556.5 1201.02 4
 1 -1 8 20431.6 1583.97 5
 1 -1 9 151810 4336.11 4
 1 -1 9 156619 5312.29 5
 1 -1 10 81413.7 3765.77 5
 1 -1 11 34695.5 2466.66 5
 1 -1 12 3420.11 876.29 5
 1 -1 13 21190.2 2115.62 5
 1 -1 14 22780.7 2319.7 5
 1 -1 15 11724.5 1668.07 5
 1 -1 16 16090.2 2107.88 5
 1 -1 17 2307 1022.52 5
 1 -1 18 12019.7 2080 5
 1 0 -20 2431.55 988.57 7
 1 0 -19 3000.09 1015.29 7
 1 0 -18 2196.69 838.982 7
 1 0 -14 9164.11 1041.78 4
 1 0 -14 7351.34 1056.56 2
 1 0 -13 5793.8 930.687 2
 1 0 -13 8472.29 967.818 4
 1 0 -12 137689 4922.73 2
 1 0 -12 133265 4383.71 4
 1 0 -11 25864.9 1831.93 2
 1 0 -11 25814.5 1606.76 4
 1 0 -10 22229.6 1604.98 2
 1 0 -10 20537.8 1362.36 4
 1 0 -9 90818 3368.72 2
 1 0 -9 88021.6 3023.38 4
 1 0 -8 35218.4 1652.93 4
 1 0 -8 34146.9 1825.95 2
 1 0 -7 162657 4584.05 2
 1 0 -7 161535 4246.13 4
 1 0 -6 95754.6 2834.69 4
 1 0 -6 101744 3130.31 2
 1 0 -5 74955.8 2435.15 2
 1 0 -4 105925 2916.58 2
 1 0 -3 25051.8 1059.29 2
 1 0 2 428.891 126.196 5
 1 0 2 588.828 128.136 6
 1 0 2 554.445 148.305 1
 1 0 3 188.635 157.59 5
 1 0 3 220.268 89.2604 2
 1 0 3 62.4089 97.8925 1
 1 0 3 159.597 80.5992 4
 1 0 4 386522 8482.31 5
 1 0 4 390531 7868.8 2
 1 0 4 394158 8368 1
 1 0 4 383140 7756.24 4
 1 0 5 42453.7 1933.78 5
 1 0 5 43303.6 1573.55 2
 1 0 5 40842.1 1818.68 1
 1 0 5 40477.3 1413.4 4
 1 0 6 30301.9 1718.04 5
 1 0 6 29592.3 1369.38 2
 1 0 6 29984.5 1238.72 4
 1 0 7 143828 4608 5
 1 0 7 142812 3951.51 2
 1 0 7 141587 3641.75 4
 1 0 8 21376.6 1634.69 5
 1 0 8 23129.6 1366.8 2
 1 0 9 132532 4861.63 5
 1 0 10 13472.2 1469.66 5
 1 0 11 2020.32 673.836 5
 1 0 12 133144 5495.16 5
 1 0 13 25191.7 2328.68 5
 1 0 14 622.192 489.644 5
 1 0 15 730.735 597.105 5
 1 0 16 4798.54 1210.18 5
 1 0 17 34350.9 3256.45 5
 1 0 18 1865 833.259 5
 1 1 -20 -59.6594 529.574 7
 1 1 -19 -1306.47 928.361 7
 1 1 -18 24230.1 2681.2 7
 1 1 -17 -139.638 612.809 7
 1 1 -15 3636.64 730.001 4
 1 1 -14 1365.66 408.842 4
 1 1 -13 32467.7 2309.61 2
 1 1 -13 32902.8 1510.48 6
 1 1 -13 36522.8 2197.99 4
 1 1 -12 13557.1 1478.18 2
 1 1 -12 17956.8 1465.91 4
 1 1 -11 19021.1 1601 2
 1 1 -11 17646.9 1402.61 4
 1 1 -10 49302 2559.71 2
 1 1 -10 46810.2 2281.67 4
 1 1 -9 38932.4 2147.75 2
 1 1 -9 43456.2 2089.94 4
 1 1 -8 46105.3 2260.95 2
 1 1 -8 51341.6 2197.51 4
 1 1 -7 43360 2047.35 2
 1 1 -7 45493.9 1950.24 4
 1 1 -6 52303.9 2129.37 2
 1 1 -6 50276.5 1985.71 4
 1 1 -5 749838 14946.1 2
 1 1 -5 733688 14712.5 4
 1 1 -4 6269.81 580.162 2
 1 1 -4 5948.03 540.394 4
 1 1 -3 114156 2966.58 2
 1 1 2 252408 5496.72 5
 1 1 2 252606 5521.34 1
 1 1 3 103609 2937.35 5
 1 1 3 102696 2278.63 2
 1 1 3 107929 2995.48 1
 1 1 4 3476.26 479.821 5
 1 1 4 3892.23 512.952 1
 1 1 4 4468.58 357.67 2
 1 1 5 359589 8281.47 5
 1 1 5 356423 6938.38 4
 1 1 5 353029 7358.33 2
 1 1 5 354456 8254.41 1
 1 1 6 193342 5382.79 5
 1 1 6 186194 4504.03 2
 1 1 7 126549 4268.08 5
 1 1 7 122440 3470.42 2
 1 1 8 27249.1 1883 5
 1 1 8 21980.3 1317.98 2
 1 1 9 44739 2581.65 5
 1 1 10 46416.8 2816.19 5
 1 1 11 9590.88 1311.03 5
 1 1 12 26534.5 2297.77 5
 1 1 13 22931.8 2238.57 5
 1 1 14 5775.52 1128.29 5
 1 1 15 2357.85 800.588 5
 1 1 16 17732.4 2218.68 5
 1 1 17 3468.8 1178.27 5
 1 1 18 10495.7 1873.58 5
 1 2 -20 46.9683 427.586 7
 1 2 -19 271.005 480.521 7
 1 2 -18 2678.34 994.999 7
 1 2 -17 24336.8 2553.54 7
 1 2 -15 14394.3 1531.99 4
 1 2 -14 24935.3 1978.18 4
 1 2 -13 16387.2 1539.32 4
 1 2 -12 18843.7 1581.77 4
 1 2 -12 14573.3 732.311 6
 1 2 -11 28249.5 1890.3 4
 1 2 -11 26543.9 1016.94 6
 1 2 -10 116855 4322.93 2
 1 2 -10 113289 4077.5 4
 1 2 -9 32254.3 1981.98 2
 1 2 -9 28316.4 1771.42 4
 1 2 -8 45499.1 2276.85 2
 1 2 -8 44998.2 2185.41 4
 1 2 -7 1938.35 438.655 2
 1 2 -7 2554.66 476.956 4
 1 2 -6 85000.1 2993.8 2
 1 2 -6 83792.8 2894.43 4
 1 2 -5 413870 9266.75 2
 1 2 -5 426577 9194.74 4
 1 2 -4 136341 3738.27 2
 1 2 -4 141259 3319.86 7
 1 2 -4 133696 3694.92 4
 1 2 -3 1662.66 199.241 7
 1 2 -3 2093.9 324.12 2
 1 2 -3 1534.64 167.677 6
 1 2 -3 1525.7 277.718 4
 1 2 -2 173987 3990.96 4
 1 2 -2 160362 3508.26 6
 1 2 -1 82186 2238.53 4
 1 2 -1 82265 1930.13 1
 1 2 0 153260 3410.62 4
 1 2 1 4415.04 418.847 1
 1 2 1 4637.96 314.162 4
 1 2 1 4956.49 460.413 3
 1 2 2 40298 1592.79 1
 1 2 2 42184.2 1599.49 5
 1 2 3 160238 4204.39 1
 1 2 3 154967 4150.11 5
 1 2 4 111433 2622.83 2
 1 2 4 117113 3566.72 1
 1 2 4 117474 3505.03 5
 1 2 5 750.445 174.363 2
 1 2 5 679.41 290.738 5
 1 2 6 15401.2 852.701 2
 1 2 6 13427.7 1193.45 5
 1 2 7 112336 3179.39 2
 1 2 7 111028 4100.46 5
 1 2 8 352629 7986.63 2
 1 2 8 372905 9360.21 5
 1 2 9 128.105 411.539 5
 1 2 9 733.027 229.515 2
 1 2 10 6203.96 1039.58 5
 1 2 11 9049.96 1285.26 5
 1 2 12 9545.95 1364.88 5
 1 2 13 29434.3 2523.74 5
 1 2 14 7850.2 1394.82 5
 1 2 15 305.151 442.05 5
 1 2 16 7371.88 1494.98 5
 1 2 17 6425.98 1443.9 5
 1 2 18 3631.38 1136.7 5
 1 3 -19 8157.92 1578.97 7
 1 3 -18 1673.52 669.952 7
 1 3 -17 5484.29 1166.75 7
 1 3 -16 366.883 353.108 4
 1 3 -16 383.637 388.488 7
 1 3 -15 7675.42 1206.63 4
 1 3 -14 40141 2655.67 4
 1 3 -13 4990.25 899.323 4
 1 3 -12 22622.7 1857.34 4
 1 3 -11 6745.28 1004.77 4
 1 3 -10 32419.7 2104.2 4
 1 3 -9 182093 5582 4
 1 3 -8 1708.39 439.681 4
 1 3 -7 3504.53 594.468 4
 1 3 -6 138554 4283.41 4
 1 3 -5 141926 3446.33 7
 1 3 -5 137022 4156.5 4
 1 3 -4 161479 3543.6 7
 1 3 -4 160493 4432.61 4
 1 3 -3 5555.54 600.805 4
 1 3 -2 17094.4 629.192 1
 1 3 -2 18252.4 1040.14 4
 1 3 -1 321875 6986.22 3
 1 3 -1 326751 6999.86 4
 1 3 -1 323425 6473.72 1
 1 3 0 8134.06 663.013 3
 1 3 0 8071.07 551.423 1
 1 3 0 8172.05 581.376 4
 1 3 1 139546 3623.96 1
 1 3 1 144644 3333.14 4
 1 3 1 144651 3838.35 3
 1 3 2 17072.6 1065.43 1
 1 3 2 18272.3 728.119 4
 1 3 3 5005.64 631.374 1
 1 3 3 6021.39 688.752 5
 1 3 4 116338 3741.79 1
 1 3 4 116599 3703.81 5
 1 3 5 18418.4 1332.54 5
 1 3 6 1581.8 456.962 5
 1 3 7 240239 5618.54 2
 1 3 7 258468 7016.76 5
 1 3 8 564.156 479.896 5
 1 3 8 433.009 225.009 2
 1 3 9 17272 1143.63 2
 1 3 9 17225.8 1621.81 5
 1 3 10 32484.4 2393.5 5
 1 3 11 1107.23 603.563 5
 1 3 12 85199.6 4396.47 5
 1 3 13 7739.57 1342.79 5
 1 3 14 5495.23 1196.75 5
 1 3 15 18859.7 2302.24 5
 1 3 16 257.962 553.549 5
 1 3 17 7502.14 1590.92 5
 1 3 18 -701.676 576.355 5
 1 4 -17 -24.4859 439.26 4
 1 4 -17 -126.027 583.295 7
 1 4 -16 7858.02 1309.77 7
 1 4 -16 7894.03 1292.29 4
 1 4 -15 25771.4 2262.48 4
 1 4 -15 28818.1 2376.1 7
 1 4 -14 3775.56 896.692 4
 1 4 -13 27641.7 2212.81 4
 1 4 -12 7789.64 1156.85 4
 1 4 -11 255.543 280.355 4
 1 4 -10 125982 4797.16 4
 1 4 -9 1011.87 302.312 1
 1 4 -9 1383.48 499.578 4
 1 4 -8 41714.6 1766.47 1
 1 4 -8 44031.5 2402.09 4
 1 4 -7 37089.9 2105.06 4
 1 4 -6 89665.2 3356.77 4
 1 4 -6 84001.4 2428.78 7
 1 4 -5 176667 5009.87 4
 1 4 -5 164246 3708.44 7
 1 4 -4 29492.6 1649.71 4
 1 4 -3 38225.3 1814.47 4
 1 4 -3 35861.4 997.007 1
 1 4 -2 335414 7330.3 3
 1 4 -2 336333 7556.89 4
 1 4 -2 321086 6467.85 1
 1 4 -1 57357.2 1724.31 1
 1 4 -1 57840.4 2121.76 4
 1 4 -1 57575.8 2156.39 3
 1 4 0 62626.5 2030.04 1
 1 4 0 67929.3 2203.32 4
 1 4 0 65580.1 2385.34 3
 1 4 1 33298.1 1335.23 4
 1 4 1 29351.8 1407.03 1
 1 4 1 29672.3 1558.56 3
 1 4 2 80401.7 2720.87 1
 1 4 2 77192.3 2182.18 4
 1 4 3 707133 13428.1 4
 1 4 3 698561 14715.5 1
 1 4 4 1073.95 415.518 5
 1 4 4 770.286 128.393 4
 1 4 5 13049.5 1179.24 5
 1 4 6 235.342 288.292 5
 1 4 7 3050.29 625.238 5
 1 4 8 139607 5044.54 5
 1 4 9 22990 1921.78 5
 1 4 10 13069.5 1537.93 5
 1 4 11 27010.9 2307.14 5
 1 4 12 3687.57 976.951 5
 1 4 13 38504.3 3002.43 5
 1 4 14 23328.4 2438.73 5
 1 4 15 11328.6 1854.8 5
 1 4 16 10999.7 1856.36 5
 1 4 17 -364.687 468.878 5
 1 4 18 -536.902 725.472 5
 1 5 -17 371.147 383.721 4
 1 5 -16 -414.576 377.142 7
 1 5 -16 -364.515 469.049 4
 1 5 -15 973.59 546.475 4
 1 5 -15 425.012 439.465 7
 1 5 -14 56489.1 3485.3 4
 1 5 -14 59621.2 3205.78 7
 1 5 -13 12146.7 1314.4 7
 1 5 -13 10388.8 1430.52 4
 1 5 -12 59.7314 280.609 4
 1 5 -11 22863.6 1980.97 4
 1 5 -10 105.619 146.322 1
 1 5 -10 505.471 487.261 4
 1 5 -10 -256.984 391.709 7
 1 5 -9 173985 4486.64 1
 1 5 -9 176418 5882.24 4
 1 5 -9 170147 4727.1 7
 1 5 -8 99071.9 2976.37 7
 1 5 -8 105947 4113.36 4
 1 5 -7 58241.3 1810.64 1
 1 5 -7 63066 2014.19 7
 1 5 -7 65435.1 3087.59 4
 1 5 -6 141462 4656.23 4
 1 5 -6 128939 3095.52 7
 1 5 -5 23859.9 1688.69 4
 1 5 -4 69169.7 2468.22 3
 1 5 -4 65801.5 2842.65 4
 1 5 -3 142130 3958.44 3
 1 5 -3 132160 2909.96 1
 1 5 -3 139721 4271.65 4
 1 5 -2 135386 3891.37 3
 1 5 -2 123257 2982.74 1
 1 5 -2 130924 3991.55 4
 1 5 -1 71362.6 2609.16 4
 1 5 -1 66911.2 2096.38 1
 1 5 -1 73937.1 2696.04 3
 1 5 0 111501 3176.94 1
 1 5 0 111025 3384 4
 1 5 0 119631 3722.55 3
 1 5 1 32749.8 1568.31 1
 1 5 1 30729.1 1446.35 4
 1 5 2 278920 6264.84 4
 1 5 3 68559.9 2086.11 4
 1 5 4 23310.3 966.473 4
 1 5 5 1074.68 393.616 5
 1 5 5 529.559 117.184 4
 1 5 6 36155.2 2215 5
 1 5 7 40625.5 2452.47 5
 1 5 8 6024.5 1015.85 5
 1 5 9 -15.6483 392.36 5
 1 5 10 39390.3 2740.1 5
 1 5 11 27280.8 2367.1 5
 1 5 12 14840.3 1832.09 5
 1 5 13 -59.3966 520.597 5
 1 5 14 491.531 616.894 5
 1 5 15 15873.9 2127.46 5
 1 5 16 20227 2500.63 5
 1 5 17 2305.77 966.315 5
 1 6 -18 698.709 599.718 4
 1 6 -17 7539.62 1412.29 4
 1 6 -16 4989.45 1142.57 4
 1 6 -15 969.819 582.409 4
 1 6 -14 20437.8 1726.95 7
 1 6 -14 20232.2 2130.13 4
 1 6 -13 823.661 497.221 4
 1 6 -12 10423.2 1445.65 4
 1 6 -11 34366 2551.97 4
 1 6 -11 32719.1 1837.21 7
 1 6 -10 17333.4 1750.06 4
 1 6 -10 16164.5 1002.44 1
 1 6 -10 17668.9 1200.43 7
 1 6 -9 36527.3 1626.95 7
 1 6 -9 36442.6 2478.13 4
 1 6 -9 31550.7 1330.13 1
 1 6 -8 7589.69 614.102 7
 1 6 -8 9299.27 1212.22 4
 1 6 -8 7700.03 513.044 1
 1 6 -7 53112.7 1411.92 1
 1 6 -7 59336.7 1702.93 7
 1 6 -6 256196 6468.24 3
 1 6 -6 265475 7561.86 4
 1 6 -5 259.644 170.222 3
 1 6 -5 77.8206 245.157 4
 1 6 -4 17816.6 1498.1 4
 1 6 -3 2253.48 500.239 4
 1 6 -2 89821.9 3339.1 4
 1 6 -1 308021 7565.12 4
 1 6 0 170231 4767.19 4
 1 6 1 2297.34 423.324 4
 1 6 2 122635 3561.21 4
 1 6 3 93389.5 2842.5 4
 1 6 4 74947.1 2311.53 4
 1 6 5 51533.9 1632.94 4
 1 6 6 5690.98 364.764 4
 1 6 7 42720 2600.51 5
 1 6 8 9725.54 1270.07 5
 1 6 9 37170.9 2643.24 5
 1 6 10 27767.8 2358.84 5
 1 6 11 1395.29 655.069 5
 1 6 12 57422.9 3698.4 5
 1 6 13 3279.9 937.459 5
 1 6 14 -1249.47 685.643 5
 1 6 15 15387.8 2132.65 5
 1 6 16 357.697 635.712 5
 1 6 17 5575.2 1395.7 5
 1 7 -18 10336.7 1745.55 4
 1 7 -17 7286.14 1448.02 4
 1 7 -16 1741.29 782.028 4
 1 7 -15 4221.87 1087.93 4
 1 7 -14 5247.19 1149.48 4
 1 7 -13 3911.29 1004.47 4
 1 7 -12 21074.3 2163.42 4
 1 7 -12 21619.8 1449.02 7
 1 7 -11 674.88 488.958 4
 1 7 -11 1782.55 397.666 7
 1 7 -10 13436 1603.45 4
 1 7 -10 13004.9 918.25 7
 1 7 -9 4826.48 475.784 7
 1 7 -9 3682.71 279.294 1
 1 7 -9 5391.95 1017.72 4
 1 7 -8 26255.9 2156.23 4
 1 7 -7 183577 6226.18 4
 1 7 -6 2282.51 620.357 4
 1 7 -5 38116.1 2382.54 4
 1 7 -4 1248.82 456.35 4
 1 7 -3 -179.116 253.804 4
 1 7 -2 72614.2 3099.55 4
 1 7 -1 12855.3 1170.22 4
 1 7 0 56067.5 2508.26 4
 1 7 1 195058 5381.01 4
 1 7 2 14398.4 1096.57 4
 1 7 3 56030.8 2193.89 4
 1 7 4 387.779 164.788 4
 1 7 5 7541.08 631.466 4
 1 7 6 193488 4375.28 4
 1 7 9 4962.44 942.315 5
 1 7 10 1740.17 685.355 5
 1 7 11 74726.8 4287.75 5
 1 7 12 23644.1 2410.42 5
 1 7 13 9403.42 1550.31 5
 1 7 14 3142.5 1012.42 5
 1 7 15 393.332 627.522 5
 1 7 16 19656.6 2532.88 5
 1 8 -18 957.999 647.409 4
 1 8 -17 486.871 469.982 4
 1 8 -16 17986.6 2267.88 4
 1 8 -15 1280.13 647.64 4
 1 8 -14 6724.64 1321.97 4
 1 8 -13 2813.75 868.683 4
 1 8 -12 -382.765 481.562 4
 1 8 -11 51705.7 3448.81 4
 1 8 -10 79334.6 4295.89 4
 1 8 -9 12178.6 1565.99 4
 1 8 -8 18740.9 1914.11 4
 1 8 -7 5590.68 1006.26 4
 1 8 -6 64723.4 3409.72 4
 1 8 -5 95260.5 4168.44 4
 1 8 -4 52151 2864.26 4
 1 8 -3 21455.4 1750.8 4
 1 8 -2 7652.13 1006.73 4
 1 8 -1 22775.4 1702.82 4
 1 8 0 63802.2 2891.94 4
 1 8 1 33869.1 1936.42 4
 1 8 2 48895.6 2291.98 4
 1 8 3 14893.7 1144.31 4
 1 8 4 1834.84 392.055 4
 1 8 5 65795.8 2359.12 4
 1 8 6 62758.3 2105.14 4
 1 8 7 7174 507.989 4
 1 8 11 20196.6 2230.43 5
 1 8 12 793.264 692.178 5
 1 8 13 1300.42 657.812 5
 1 8 14 4555.54 1192.58 5
 1 8 15 1839.81 886.707 5
 1 8 16 547.847 701.064 5
 1 9 -18 2457.34 950.116 4
 1 9 -17 12260.7 1995.72 4
 1 9 -16 14119.8 2105.31 4
 1 9 -15 4979.19 1262.79 4
 1 9 -14 3554.74 1029.12 4
 1 9 -13 3114.63 926.373 4
 1 9 -12 14063.6 1907.87 4
 1 9 -11 31645.1 2791.13 4
 1 9 -10 8631.59 1404.73 4
 1 9 -9 1238.68 658.105 4
 1 9 -8 885.119 483.555 4
 1 9 -7 10431.4 1441.1 4
 1 9 -6 23740.3 2118.11 4
 1 9 -5 7468.02 1128.66 4
 1 9 -4 42413 2708.45 4
 1 9 -3 107904 4446.56 4
 1 9 -2 54160.7 2932.76 4
 1 9 -1 3877.56 751.131 4
 1 9 0 4893.84 793.29 4
 1 9 1 23189.8 1691.46 4
 1 9 2 87606.1 3418.81 4
 1 9 3 -13.5432 245.606 4
 1 9 4 2050.21 456.313 4
 1 9 5 10781.5 930.163 4
 1 9 6 18046.8 1127.44 4
 1 10 -18 2270.34 978.559 4
 1 10 -17 481.693 653.475 4
 1 10 -16 4291.99 1273.49 4
 1 10 -15 12978.1 2063.38 4
 1 10 -14 3548.99 1105.24 4
 1 10 -13 56.099 556.824 4
 1 10 -12 20934.1 2410.48 4
 1 10 -11 555.617 538.807 4
 1 10 -10 11477.4 1711.62 4
 1 10 -9 255.531 393.971 4
 1 10 -8 5298.13 1180.6 4
 1 10 -7 21944.6 2167.16 4
 1 10 -6 227.537 332.672 4
 1 10 -5 28661.6 2378.21 4
 1 10 -4 83943.8 4166.05 4
 1 10 -3 1513.96 724.813 4
 1 10 -2 19956.7 1819.19 4
 1 10 -1 2559.84 658.531 4
 1 10 0 9654.21 1177.99 4
 1 10 1 48582.8 2667.84 4
 1 10 2 6866.92 939.671 4
 1 10 3 10377.7 1101.13 4
 1 10 4 5756.58 797.12 4
 1 10 5 -190.198 284.436 4
 1 10 6 40257.7 1908.87 4
 1 11 -17 -555.048 795.786 4
 1 11 -16 4379.35 1350.49 4
 1 11 -15 144.592 568.911 4
 1 11 -14 3654.61 1210.68 4
 1 11 -13 14483.5 2116.23 4
 1 11 -12 1163.77 733.549 4
 1 11 -11 9433.03 1654.16 4
 1 11 -10 -527.221 694.899 4
 1 11 -9 6922.64 1413.16 4
 1 11 -8 51892.7 3621.48 4
 1 11 -7 -351.913 584.736 4
 1 11 -6 5893.71 1193.37 4
 1 11 -5 20596.8 2102.18 4
 1 11 -4 -65.4302 475.976 4
 1 11 -3 94448.9 4533.25 4
 1 11 -2 18382.9 1832.01 4
 1 11 -1 669.721 370.074 4
 1 11 0 531.257 295.871 4
 1 11 1 2787.08 672.633 4
 1 11 2 16413.9 1545.4 4
 1 11 3 82756.6 3572.92 4
 1 11 4 2427.47 586.046 4
 1 11 5 19275.5 1458.57 4
 1 12 -15 3580.21 1227.37 4
 1 12 -14 6757.95 1568.25 4
 1 12 -13 9993.75 1829.18 4
 1 12 -12 6209.99 1493.06 4
 1 12 -11 -403.01 733.28 4
 1 12 -10 -31.1193 672.66 4
 1 12 -9 24990.4 2629.81 4
 1 12 -8 27871.1 2741.26 4
 1 12 -7 2895.09 930.154 4
 1 12 -6 6999.78 1308.38 4
 1 12 -5 7291.54 1359.84 4
 1 12 -4 47488.5 3294.61 4
 1 12 -3 28588.4 2474.73 4
 1 12 -2 8237.99 1309.65 4
 1 12 -1 13290.4 1582.84 4
 1 12 0 22516.2 2047.65 4
 1 12 1 20227.5 1877.77 4
 1 12 2 19603.4 1777.94 4
 1 12 3 2153.77 581.337 4
 1 12 4 37751.6 2336.03 4
 1 13 -14 -129.296 526.158 4
 1 13 -13 4334.56 1290.11 4
 1 13 -12 20328 2617.51 4
 1 13 -11 947.285 729.87 4
 1 13 -10 -408.939 678.349 4
 1 13 -9 3574.23 1053.8 4
 1 13 -8 5232.57 1260.88 4
 1 13 -7 17861.8 2243.01 4
 1 13 -6 6343.52 1317.1 4
 1 13 -5 322.306 471.839 4
 1 13 -4 3617.04 926.983 4
 1 13 -3 18882.9 2091.32 4
 1 13 -2 38819.8 2937.03 4
 1 13 -1 16536.1 1848.88 4
 1 13 0 147.519 452.385 4
 1 13 1 27737 2297.41 4
 1 13 2 -21.406 329.27 4
 1 13 3 2669.19 683.72 4
 1 14 -12 2071.93 1063.64 4
 1 14 -11 734.92 845.082 4
 1 14 -10 4003.71 1232.14 4
 1 14 -9 510.081 553.589 4
 1 14 -8 11455.2 1912.9 4
 1 14 -7 -1527.32 805.631 4
 1 14 -6 -2641.01 973.806 4
 1 14 -5 16072.5 2105.31 4
 1 14 -4 4059.58 1079.29 4
 1 14 -3 10806.1 1653.95 4
 1 14 -2 4569.23 1081.54 4
 1 14 -1 -614.881 574.97 4
 1 14 0 40067 3011.58 4
 1 14 1 6276.34 1180.52 4
 1 14 2 1965.45 644.336 4
 1 14 3 362.574 375.084 4
 1 15 -11 6782.8 1609.08 4
 1 15 -10 4634.18 1379.91 4
 1 15 -9 2580.4 1049.18 4
 1 15 -8 2140.11 991.135 4
 1 15 -7 743.784 620.164 4
 1 15 -6 830.034 567.002 4
 1 15 -5 3598.51 1082.8 4
 1 15 -4 -29.3451 557.801 4
 1 15 -3 696.02 626.968 4
 1 15 -2 -265.665 468.34 4
 1 15 -1 17825.6 2112.42 4
 1 15 0 4947.17 1141.96 4
 1 15 1 631.68 524.526 4
 1 15 2 371.467 479.408 4
 1 16 -9 6158.82 1522.21 4
 1 16 -8 336.057 544.466 4
 1 16 -7 550.538 521.89 4
 1 16 -6 160.793 528.836 4
 1 16 -5 4419.95 1256.62 4
 1 16 -4 6985.62 1481.83 4
 1 16 -3 1.97646 511.213 4
 1 16 -2 1313.22 705.242 4
 1 16 -1 8972.99 1611.89 4
 1 16 0 2854.74 882.198 4
 1 16 1 5720.01 1192.66 4
 1 17 -7 792.9 717.597 4
 1 17 -6 -295.48 711.903 4
 1 17 -5 8352.48 1661.88 4
 1 17 -4 -978.278 788.946 4
 1 17 -3 -250.246 513.889 4
 1 17 -2 5086.45 1310.04 4
 1 17 -1 -28.6498 457.484 4
 1 17 0 7438.76 1467.85 4
 1 18 -4 2391.28 1048.27 4
 1 18 -3 4491.93 1306.92 4
 1 18 -2 -312.354 629.226 4
 1 18 -1 2453.32 948.608 4
 2 -18 0 1118.9 735.39 3
 2 -18 1 4325.46 1202.42 3
 2 -17 -3 1266.15 891.215 3
 2 -17 -2 4100.7 1308.62 3
 2 -17 -1 3748.87 1205.24 3
 2 -17 0 1042.95 729.655 3
 2 -17 1 10172.7 1742.57 3
 2 -16 -5 5562.38 1456.27 3
 2 -16 -4 529.791 772.144 3
 2 -16 -3 15990.5 2308 3
 2 -16 -2 2245.75 979.754 3
 2 -16 -1 -152.595 465.863 3
 2 -16 0 5176.34 1255.43 3
 2 -16 1 277.828 431.628 3
 2 -16 2 4853.82 1132.61 3
 2 -15 -10 -145.827 598.183 7
 2 -15 -9 5561.95 1301.2 7
 2 -15 -8 4820.65 1168.91 7
 2 -15 -7 7768.95 1718.46 3
 2 -15 -6 2988.67 1063.98 3
 2 -15 -5 5912.1 1453.88 3
 2 -15 -4 6444.05 1480.48 3
 2 -15 -3 4013.59 1182.43 3
 2 -15 -2 -396.016 553.865 3
 2 -15 -1 11209.6 1751.98 3
 2 -15 0 8576.17 1487.84 3
 2 -15 1 602.193 453.855 3
 2 -15 2 978.016 551.504 3
 2 -15 3 506.814 454.589 3
 2 -14 -11 -604.107 642.942 7
 2 -14 -10 198.359 471.903 7
 2 -14 -9 2567.96 890.371 7
 2 -14 -9 2088.44 980.776 3
 2 -14 -8 6803.72 1596.52 3
 2 -14 -8 6108.02 1255.07 7
 2 -14 -7 5616.75 1152.82 2
 2 -14 -7 7771.91 1341.33 7
 2 -14 -6 16744.3 2316.21 3
 2 -14 -6 12054.6 1603.69 7
 2 -14 -5 1784.39 932.499 3
 2 -14 -5 -642.337 557.602 7
 2 -14 -4 14732.5 2125.32 3
 2 -14 -3 84.2917 583.843 3
 2 -14 -2 3756.46 1072.03 3
 2 -14 -1 16852.9 2072.46 3
 2 -14 0 4210.68 1125.36 3
 2 -14 1 8047.57 1370.84 3
 2 -14 2 1843.62 696.777 3
 2 -14 3 2705.04 756.564 3
 2 -13 -12 -519.85 615.89 7
 2 -13 -11 2592.16 1147.53 3
 2 -13 -11 3101.41 1031.39 7
 2 -13 -10 16393.4 2156.61 7
 2 -13 -10 17833.6 2544.57 3
 2 -13 -9 1181.55 890.292 3
 2 -13 -9 -77.105 532.852 7
 2 -13 -8 6452.26 1225.74 7
 2 -13 -8 3152.39 835.902 2
 2 -13 -8 7030.34 1542.98 3
 2 -13 -7 -2033.43 898.999 3
 2 -13 -7 -886.562 631.304 2
 2 -13 -7 588.956 492.552 7
 2 -13 -6 -110.855 569.23 3
 2 -13 -6 66.8144 340.552 7
 2 -13 -5 34239.4 2548.18 7
 2 -13 -5 33994.8 3154.08 3
 2 -13 -4 32810 2994.21 3
 2 -13 -4 31878.4 2367.53 7
 2 -13 -3 -141.893 546.19 3
 2 -13 -2 1717.47 676.43 3
 2 -13 -1 5655.19 1215.77 3
 2 -13 0 37776 2943.64 3
 2 -13 1 6917.24 1244.58 3
 2 -13 2 4541.21 1027.51 3
 2 -13 3 1366.11 539.549 3
 2 -12 -13 -93.5214 529.434 7
 2 -12 -12 6920.79 1666.84 3
 2 -12 -12 6627.28 1470.16 7
 2 -12 -11 13979.8 1999.69 7
 2 -12 -11 14652.5 2256.57 3
 2 -12 -10 9838.21 1632.13 7
 2 -12 -10 9739.08 1813.89 3
 2 -12 -9 7521.44 1216.27 2
 2 -12 -9 9631.3 1759.51 3
 2 -12 -9 7405.71 1350.9 7
 2 -12 -8 -281.354 429.318 2
 2 -12 -8 -170.395 572.011 3
 2 -12 -8 -254.277 429.709 7
 2 -12 -7 530.681 481.312 7
 2 -12 -7 493.77 325.995 2
 2 -12 -6 16008.5 1760.52 7
 2 -12 -6 16228.1 2074.72 3
 2 -12 -5 1161.52 531.482 3
 2 -12 -5 2147.24 689.719 7
 2 -12 -4 -610.185 556.629 7
 2 -12 -4 1834.38 827.318 3
 2 -12 -3 7548.22 1385.09 3
 2 -12 -3 6857.86 1006.52 7
 2 -12 -2 569.271 546.85 3
 2 -12 -1 85245.5 4447.62 3
 2 -12 0 14190.8 1721.77 3
 2 -12 1 11248 1470.16 3
 2 -12 2 32534.1 2421.57 3
 2 -12 3 43435.2 2717.3 3
 2 -12 4 15402.4 1530.98 3
 2 -11 -13 351.095 588.725 7
 2 -11 -12 -76.1933 537.596 7
 2 -11 -11 1248.02 595.866 7
 2 -11 -10 8479.8 1239.91 2
 2 -11 -10 8810.51 1538.36 7
 2 -11 -9 15515.2 1930 7
 2 -11 -9 16541.7 1716.41 2
 2 -11 -8 976.759 418.552 2
 2 -11 -8 876.895 446.522 7
 2 -11 -7 296.395 325.573 2
 2 -11 -7 1632.7 591.941 7
 2 -11 -6 9557.58 1338.62 7
 2 -11 -5 43154.9 2761.26 7
 2 -11 -5 46325.1 3364.74 3
 2 -11 -4 29249.8 2584.4 3
 2 -11 -4 27549.8 2078.83 7
 2 -11 -3 -221.984 553.502 3
 2 -11 -3 3.18996 315.017 7
 2 -11 -2 10943.1 1514 3
 2 -11 -1 21475.4 2012.75 3
 2 -11 0 10584.4 1387.22 3
 2 -11 1 18287.2 1761.87 3
 2 -11 2 56509.2 3095.48 3
 2 -11 3 1387.62 509.848 3
 2 -11 4 7180.64 980.778 3
 2 -10 -14 -110.622 579.096 7
 2 -10 -13 6220.96 1429 7
 2 -10 -12 1366.41 722.79 7
 2 -10 -11 421.154 366.546 2
 2 -10 -11 436.47 466.213 7
 2 -10 -10 18495.8 1764.08 2
 2 -10 -10 15893.9 1996.55 7
 2 -10 -9 1735.4 595.44 2
 2 -10 -9 2369.06 738.767 7
 2 -10 -8 8574.59 1175.58 2
 2 -10 -8 9526.17 1390.79 7
 2 -10 -7 20920.8 2036.41 7
 2 -10 -7 25240.8 2009.86 2
 2 -10 -6 2765.2 695.541 7
 2 -10 -5 31728.3 2286.95 7
 2 -10 -4 3605.15 720.256 7
 2 -10 -3 694.399 319.086 7
 2 -10 -2 126961 4344.15 7
 2 -10 -2 124545 5154.97 3
 2 -10 -1 12054.6 1468.5 3
 2 -10 0 10829.2 1320.05 3
 2 -10 1 5302.41 895.81 3
 2 -10 2 88.1331 387.495 3
 2 -10 2 568.779 212.767 1
 2 -9 -15 -23.3121 591.366 7
 2 -9 -14 30727.2 3132.84 7
 2 -9 -13 2769.35 959.05 7
 2 -9 -12 3043.63 977.736 7
 2 -9 -12 4069.09 849.255 2
 2 -9 -11 12868.8 1465.43 2
 2 -9 -11 10869.5 1673.18 7
 2 -9 -10 950.447 406.471 2
 2 -9 -10 1197.62 548.629 7
 2 -9 -9 37308.2 2439.84 2
 2 -9 -9 38789.9 2921.94 7
 2 -9 -8 23980.3 2206.24 7
 2 -9 -8 24850.6 1944.54 2
 2 -9 -7 10733.4 1278.14 2
 2 -9 -7 13205.1 1552.53 7
 2 -9 -6 45366.2 2797.39 7
 2 -9 -6 44213.6 2604 2
 2 -9 -5 -334.051 374.722 7
 2 -9 -4 5750.59 869.247 7
 2 -9 -3 58073.9 2780.87 7
 2 -9 -2 37506.4 2080.85 7
 2 -9 -1 35160.4 2351.64 3
 2 -9 0 2761.54 652.735 3
 2 -9 4 17374.9 1326.25 3
 2 -9 4 15397.8 744.622 1
 2 -8 -15 12798 2039.08 7
 2 -8 -14 2439.99 1013.02 7
 2 -8 -13 2064.32 663.599 2
 2 -8 -13 1653.94 794.279 7
 2 -8 -12 16570.4 2143.2 7
 2 -8 -12 14607.5 1526.29 2
 2 -8 -11 24152.1 1964.19 2
 2 -8 -11 25182 2509.66 7
 2 -8 -10 21756.6 1809.12 2
 2 -8 -10 19636.6 2110.49 7
 2 -8 -9 10977.7 1517.9 7
 2 -8 -9 11016.9 1239.96 2
 2 -8 -8 214.499 295.755 2
 2 -8 -8 -285.021 537.647 7
 2 -8 -7 73156.6 3720.11 7
 2 -8 -7 77256.9 3418.04 2
 2 -8 -6 89572.5 3731.88 2
 2 -8 -6 94320.9 4073.76 7
 2 -8 -5 2549.66 607.78 7
 2 -8 -4 1239.59 416.442 7
 2 -8 -3 41378.4 2243.51 7
 2 -8 -2 74492.6 2942.01 7
 2 -8 2 26309.4 1698.95 3
 2 -8 3 161992 4828.31 3
 2 -8 4 70954 2708.94 3
 2 -7 -16 1921.42 850.425 7
 2 -7 -15 11692 1975.26 7
 2 -7 -14 8555.5 1611.83 7
 2 -7 -13 9853.35 1250.06 2
 2 -7 -13 10530.2 1702.43 7
 2 -7 -12 43693 3374.36 7
 2 -7 -12 43799 2680.04 2
 2 -7 -11 1711.16 795.393 7
 2 -7 -11 450.714 363.442 2
 2 -7 -10 24663.3 2313.01 7
 2 -7 -10 23980.7 1854.88 2
 2 -7 -9 -1406.98 481.11 2
 2 -7 -9 -180.008 419.777 7
 2 -7 -8 10950 1185.96 2
 2 -7 -8 14384.5 1568.82 7
 2 -7 -7 90513.7 4101.83 7
 2 -7 -7 84730.9 3556.73 2
 2 -7 -6 12275.7 1206.95 2
 2 -7 -6 9518.86 1193.62 7
 2 -7 -5 20264.5 1639.68 7
 2 -7 -4 15281.5 1322.49 7
 2 -7 -3 2076.98 481.113 7
 2 -7 -2 207852 5628.05 7
 2 -7 1 177869 5191.32 3
 2 -7 2 741.571 310.462 3
 2 -7 3 10939.8 940.302 3
 2 -7 4 4758.6 570.598 3
 2 -7 5 163.515 67.058 1
 2 -7 6 151227 3226.67 1
 2 -7 17 5913.45 1505.52 5
 2 -6 -17 -504.686 702.737 7
 2 -6 -16 19675.9 2584.17 7
 2 -6 -15 131.289 525.931 7
 2 -6 -14 2693.33 897.881 7
 2 -6 -14 3779.46 802.342 2
 2 -6 -13 -2110.19 840.932 7
 2 -6 -13 323.647 252.219 2
 2 -6 -12 3009.9 962.856 7
 2 -6 -12 3549.13 764.966 2
 2 -6 -11 91544 3839.21 2
 2 -6 -11 85178.1 4571.04 7
 2 -6 -10 17623.4 1555.06 2
 2 -6 -10 17820.8 1921.26 7
 2 -6 -9 9.65093 273.34 2
 2 -6 -9 431.876 197.663 4
 2 -6 -9 561.558 482.95 7
 2 -6 -8 16029.9 1376.55 2
 2 -6 -8 14109.7 1048.79 4
 2 -6 -8 15745.6 1601.99 7
 2 -6 -7 18540.3 1237.82 4
 2 -6 -7 19848.7 1514.47 2
 2 -6 -7 19065.8 1714.05 7
 2 -6 -6 184763 5399.25 2
 2 -6 -6 176838 5801.07 7
 2 -6 -6 171300 4842.99 4
 2 -6 -5 31034.3 1689.52 4
 2 -6 -5 33732.1 2063.43 7
 2 -6 -5 30856.9 1842.45 2
 2 -6 -4 23590.7 1626.54 7
 2 -6 -4 24084.3 1484.08 4
 2 -6 -3 150321 4575.02 7
 2 -6 -2 10577.8 929.058 7
 2 -6 2 24127 1365.08 3
 2 -6 3 2132.66 365.576 3
 2 -6 4 21674.1 1117.41 3
 2 -6 4 21111.3 860.376 1
 2 -6 5 144302 3275.5 1
 2 -6 6 3934.77 372.602 1
 2 -6 9 3044.34 229.819 6
 2 -6 16 1080.94 701.378 5
 2 -6 17 -814.335 808.389 5
 2 -5 -17 9878.76 1837.27 7
 2 -5 -16 8514.62 1686.05 7
 2 -5 -15 4940.45 962.41 2
 2 -5 -15 4500.03 1222.96 7
 2 -5 -14 -345.422 460.977 2
 2 -5 -14 120.549 427.922 7
 2 -5 -13 292.974 413.389 7
 2 -5 -13 1161.82 435.972 2
 2 -5 -12 36025.8 2914.25 7
 2 -5 -12 42775.1 2523.2 2
 2 -5 -11 54000.3 2800.24 2
 2 -5 -11 50107.8 3362.62 7
 2 -5 -10 3671.65 884.952 7
 2 -5 -10 4216.89 740.463 2
 2 -5 -9 23777.1 2041.3 7
 2 -5 -9 23862.6 1705.58 2
 2 -5 -9 22803.1 1288.9 4
 2 -5 -8 26775.8 1419.38 4
 2 -5 -8 30589.1 2203.88 7
 2 -5 -8 25299.4 1727.71 2
 2 -5 -7 49714.9 2050.41 4
 2 -5 -7 52236.3 2451.75 2
 2 -5 -6 2706.75 570.466 2
 2 -5 -6 2899.74 472.761 4
 2 -5 -5 1321.68 386.363 2
 2 -5 -5 2034.21 387.765 4
 2 -5 -4 11917 953.458 4
 2 -5 -4 12762.6 1119.7 7
 2 -5 -4 12154.9 969.51 5
 2 -5 -3 73042.1 2751.36 7
 2 -5 -3 70458.7 2619.87 4
 2 -5 -3 68422.2 2493.36 5
 2 -5 -2 33617.8 1711.23 4
 2 -5 -2 31001.4 1573.31 7
 2 -5 -1 7788.92 807.691 4
 2 -5 3 197.051 131.96 3
 2 -5 4 486.943 148.004 3
 2 -5 4 143.228 86.0016 1
 2 -5 5 42550.7 1443.68 1
 2 -5 6 172070 4101.03 1
 2 -5 7 104103 2987.51 1
 2 -5 8 31766.3 1078.84 6
 2 -5 15 1623.28 674.161 5
 2 -5 16 2223.67 894.627 5
 2 -5 17 2300 986.242 5
 2 -5 18 4438.56 1309.04 5
 2 -4 -18 3981.31 1279.91 7
 2 -4 -17 4542.71 1223.11 7
 2 -4 -16 12314.8 1522.48 2
 2 -4 -16 11339.4 1847.21 7
 2 -4 -15 30857.9 2348.93 2
 2 -4 -15 35796.8 3187.31 7
 2 -4 -14 -41.1661 287.668 2
 2 -4 -14 25.2796 460.402 7
 2 -4 -13 3097.15 822.326 7
 2 -4 -13 3157.56 686.38 2
 2 -4 -12 45894.8 2611.02 2
 2 -4 -12 42289.4 1835.6 4
 2 -4 -12 44515.7 3174.88 7
 2 -4 -11 4605.39 991.388 7
 2 -4 -11 5160.67 830.471 2
 2 -4 -10 24634.3 1334.03 4
 2 -4 -10 27005.1 1843.85 2
 2 -4 -10 26272.6 2175.91 7
 2 -4 -9 53749.1 2088.15 4
 2 -4 -9 60716.9 2758.09 2
 2 -4 -8 277.236 159.536 4
 2 -4 -8 -167.034 281.689 2
 2 -4 -7 56488.8 2129.16 4
 2 -4 -7 59333 2556.2 2
 2 -4 -6 247.824 248.187 2
 2 -4 -6 191.046 146.255 4
 2 -4 -5 37115.6 1762.26 5
 2 -4 -5 37526.9 1655.7 4
 2 -4 -5 36136.9 1827.03 2
 2 -4 -4 52774.7 2248.84 2
 2 -4 -4 57180.6 2136.63 4
 2 -4 -4 56280.5 2107.78 5
 2 -4 -3 189130 4801.67 4
 2 -4 -3 182909 4572.78 5
 2 -4 -2 22371 1283.07 4
 2 -4 -2 21863.5 1245.07 7
 2 -4 3 42695.2 1366.65 3
 2 -4 4 18125.9 859.133 1
 2 -4 5 41166.9 1526.39 1
 2 -4 6 151797 3911.91 1
 2 -4 7 9867.61 810.587 1
 2 -4 7 10127.6 605.842 6
 2 -4 8 30483.7 1052.14 6
 2 -4 13 10850.9 1558.85 5
 2 -4 14 61449 3972.78 5
 2 -4 15 915.992 572.572 5
 2 -4 16 -446.372 646.83 5
 2 -4 17 1866.72 837.184 5
 2 -4 18 323.073 767.247 5
 2 -3 -18 5710.53 1414.61 7
 2 -3 -17 -401.3 644.712 7
 2 -3 -16 26587 2290.1 2
 2 -3 -16 29245 2925.74 7
 2 -3 -15 3944.14 875.737 2
 2 -3 -15 2958.03 954.69 7
 2 -3 -14 14439.2 1544.16 2
 2 -3 -14 13395.9 1820.54 7
 2 -3 -13 90338.5 3951.05 2
 2 -3 -13 86511.3 4641.6 7
 2 -3 -12 3164.57 696.27 2
 2 -3 -12 1244.67 560.445 7
 2 -3 -12 2320.8 460.431 4
 2 -3 -11 9056.42 1093.61 2
 2 -3 -10 196.427 117.051 4
 2 -3 -10 271.894 218.948 2
 2 -3 -9 7318.66 703.732 4
 2 -3 -9 8324.37 962.195 2
 2 -3 -8 137565 3835.75 4
 2 -3 -8 148183 4552.01 2
 2 -3 -7 59377.4 2143.11 4
 2 -3 -7 61616.5 2564.95 2
 2 -3 -6 12125 970.08 5
 2 -3 -6 10395.8 784.476 4
 2 -3 -6 9694.12 909.542 2
 2 -3 -5 22056.1 1231.2 5
 2 -3 -5 21240.3 1139.8 4
 2 -3 -5 22454.8 1343.65 2
 2 -3 -4 88393.2 2647.64 5
 2 -3 -4 88927.2 2691.62 4
 2 -3 -4 87598.5 2903.74 2
 2 -3 -3 40134.3 1633.02 4
 2 -3 -3 41255 1754.8 2
 2 -3 -3 39149.3 1467.85 5
 2 -3 -2 1963.18 266.251 5
 2 -3 3 175286 3800.33 1
 2 -3 3 154987 3295.16 3
 2 -3 4 35148.7 1360.77 1
 2 -3 5 134681 3557.97 1
 2 -3 6 16582 1044.17 1
 2 -3 6 16740.3 819.673 6
 2 -3 7 149974 4278.25 1
 2 -3 7 152834 3522.95 6
 2 -3 8 132244 4084.24 1
 2 -3 11 4284.37 879.92 5
 2 -3 12 881.875 587.664 5
 2 -3 13 12438 1668.75 5
 2 -3 14 12120.6 1686.45 5
 2 -3 15 13443.2 1852.67 5
 2 -3 16 4053.75 1070 5
 2 -3 17 870.382 626.617 5
 2 -3 18 8116.11 1726.45 5
 2 -2 -19 955.807 694.35 7
 2 -2 -18 -74.9229 633.952 7
 2 -2 -17 7527.88 1282.15 2
 2 -2 -17 10011.6 1760.95 7
 2 -2 -16 75.8948 329.279 2
 2 -2 -16 -246.441 584.054 7
 2 -2 -15 22741.7 2040.86 2
 2 -2 -15 24365 2516.36 7
 2 -2 -14 53123 3095.18 2
 2 -2 -14 54645.4 3671.48 7
 2 -2 -13 2223.59 656.667 2
 2 -2 -13 2102.99 840.63 7
 2 -2 -13 1215.23 388.873 4
 2 -2 -12 40682.5 2455.22 2
 2 -2 -12 42248.7 2936.13 7
 2 -2 -12 37906.5 1924.09 4
 2 -2 -11 13083.5 1296.31 2
 2 -2 -11 12336.3 1012.75 4
 2 -2 -10 801.705 334.814 2
 2 -2 -9 202548 5835.11 2
 2 -2 -8 15208.6 1231.91 2
 2 -2 -7 59608.7 2483.52 2
 2 -2 -6 161384 4540.44 2
 2 -2 -5 52355.3 1954.83 5
 2 -2 -5 55140.3 2163.66 2
 2 -2 -4 147368 3607.12 5
 2 -2 -4 139877 3656.38 4
 2 -2 -4 146176 3943.74 2
 2 -2 -3 193052 4174.77 5
 2 -2 -3 183741 4444.45 4
 2 -2 -3 185113 4646.97 2
 2 -2 -2 32616 1002.89 5
 2 -2 -2 33417.6 1407.69 2
 2 -2 3 8334.62 598.12 1
 2 -2 4 67543.5 2434.76 4
 2 -2 4 70424 2219.34 1
 2 -2 5 53422.8 2160.48 4
 2 -2 5 50538.6 1966.6 1
 2 -2 5 55061.7 1719.06 6
 2 -2 6 18188.6 883.009 6
 2 -2 6 17740.5 1153.59 1
 2 -2 6 17553.5 1196.07 4
 2 -2 7 4030.34 593.254 1
 2 -2 7 4113.53 600.081 4
 2 -2 8 2876.56 539.153 1
 2 -2 9 206081 6485.66 5
 2 -2 10 27893.6 2138.77 5
 2 -2 11 252.211 302.989 5
 2 -2 12 31499 2519.66 5
 2 -2 13 9255.35 1442.09 5
 2 -2 14 42623.3 3229.03 5
 2 -2 15 18623.1 2205.01 5
 2 -2 16 4410.43 1110.98 5
 2 -2 17 3731.5 1176.81 5
 2 -2 18 4784.1 1315.55 5
 2 -1 -19 -1472.81 929.566 7
 2 -1 -18 8692.27 1712.53 7
 2 -1 -17 12388.3 1634.76 2
 2 -1 -17 15324.4 2127.43 7
 2 -1 -16 7786.52 1610.49 7
 2 -1 -16 3394.17 823.016 2
 2 -1 -15 5454.85 1007.8 2
 2 -1 -15 5704.36 1185.56 7
 2 -1 -14 9731.22 1376.5 2
 2 -1 -14 14846.8 1317.99 4
 2 -1 -14 13388 1759.42 7
 2 -1 -13 25227.4 1994.33 2
 2 -1 -13 26210.6 1716.56 4
 2 -1 -13 25846.7 2322.55 7
 2 -1 -12 76297 3514.7 2
 2 -1 -12 79656.4 4005.3 7
 2 -1 -12 72560.7 2965.41 4
 2 -1 -11 3377.68 662.344 2
 2 -1 -11 3604.13 561.567 4
 2 -1 -10 1871.13 510.741 2
 2 -1 -10 1812.18 387.996 4
 2 -1 -9 34087.6 1981.4 2
 2 -1 -8 104647 3671.82 2
 2 -1 -7 251345 6410.89 2
 2 -1 -6 87653.4 3005.41 2
 2 -1 -5 12368.7 929.219 2
 2 -1 -4 179707 4540.69 2
 2 -1 -3 153484 3897.11 2
 2 -1 -2 3743.87 427.887 2
 2 -1 -1 377233 7723.62 2
 2 -1 2 2684.67 329.681 1
 2 -1 3 195737 4665.38 4
 2 -1 3 201027 4674.77 1
 2 -1 4 344191 7812.42 5
 2 -1 4 345466 7637.95 1
 2 -1 4 343024 7506.24 4
 2 -1 4 352348 7222.59 6
 2 -1 5 88.0194 223.823 5
 2 -1 5 156.997 137.511 1
 2 -1 5 166.377 130.269 4
 2 -1 5 201.266 124.895 6
 2 -1 6 48151.9 1923.67 2
 2 -1 6 51654.4 2221.1 1
 2 -1 6 48381.5 1947.23 4
 2 -1 6 51150.6 2390.41 5
 2 -1 7 131129 4427.61 5
 2 -1 7 129780 3779.54 2
 2 -1 7 128217 4109.97 1
 2 -1 7 128147 3723.7 4
 2 -1 8 12407.8 1265.8 5
 2 -1 8 11861.4 1135.33 1
 2 -1 8 13183.2 1000.49 4
 2 -1 9 80439.4 3624.63 5
 2 -1 9 74922.9 2757.41 4
 2 -1 10 17809 1711.19 5
 2 -1 11 10546.5 1421.43 5
 2 -1 12 58626.3 3520.14 5
 2 -1 13 2934.26 897.275 5
 2 -1 14 15217 1930.3 5
 2 -1 15 2092.71 791.152 5
 2 -1 16 8153.29 1584.74 5
 2 -1 17 16875.8 2289.43 5
 2 -1 18 -479.823 714.279 5
 2 0 -20 148.311 640.649 7
 2 0 -19 2528.65 761.625 7
 2 0 -18 14822.8 2130.87 7
 2 0 -17 4279.93 1153.77 7
 2 0 -16 1740.48 596.223 2
 2 0 -16 1972.97 790.603 7
 2 0 -15 -67.7021 345.576 7
 2 0 -15 92.952 199.394 4
 2 0 -15 265.942 364.723 2
 2 0 -14 16224.9 1711.07 2
 2 0 -14 19250.6 1590.46 4
 2 0 -14 18347.5 1987.59 7
 2 0 -13 67334.9 3493.56 2
 2 0 -13 67532.1 3079.91 4
 2 0 -13 72149.3 3934.69 7
 2 0 -12 348.087 354.972 2
 2 0 -12 28.2652 330.72 7
 2 0 -12 258.487 306.667 4
 2 0 -11 33896.8 2180.19 2
 2 0 -11 35747.6 1997.92 4
 2 0 -11 36729.2 2439.68 7
 2 0 -10 28437.4 1906.24 2
 2 0 -10 30078.6 2091.77 7
 2 0 -10 32308.1 1795.44 4
 2 0 -9 15317.9 1315.64 2
 2 0 -9 14748.6 1145.45 4
 2 0 -8 204006 5726.31 2
 2 0 -7 55846.8 2445.8 2
 2 0 -7 63391 2640.58 7
 2 0 -6 16137.9 1135.5 2
 2 0 -5 443479 9646.97 2
 2 0 -4 43033.9 1727.36 2
 2 0 -3 5725.1 528.958 2
 2 0 -2 339.207 123.793 2
 2 0 -1 8034.67 521.872 2
 2 0 1 45100.4 1394.25 5
 2 0 1 42462.6 1483.03 1
 2 0 2 73593.7 1831.43 3
 2 0 2 69668.7 2106.38 6
 2 0 2 74809.2 2211.62 1
 2 0 3 10834.5 793.98 5
 2 0 3 11546.3 811.013 1
 2 0 3 10895.5 660.215 4
 2 0 3 10805.5 706.007 6
 2 0 3 11228.9 595.843 3
 2 0 4 98903.4 3101.96 5
 2 0 4 98299.3 2728.6 6
 2 0 4 89041.3 2519 4
 2 0 4 99330.2 3045.07 1
 2 0 5 245133 6255.21 5
 2 0 5 243475 5372.1 2
 2 0 5 243915 5426.73 4
 2 0 5 237949 6092.51 1
 2 0 6 319617 7913.52 5
 2 0 6 315608 6880.03 2
 2 0 6 319149 7722.39 1
 2 0 6 308995 6799.64 4
 2 0 7 5984.21 841.104 5
 2 0 7 4478.87 692.237 1
 2 0 7 5139.55 558.572 2
 2 0 7 5077.14 522.805 4
 2 0 8 37670.8 2333.04 5
 2 0 8 39113 1783 2
 2 0 8 39858.6 2236.27 1
 2 0 8 39149.6 1629.19 4
 2 0 9 19038.4 1135.92 4
 2 0 9 20075 1734.84 5
 2 0 10 110870 4622.99 5
 2 0 11 16078.8 1722.53 5
 2 0 12 20086 2049.93 5
 2 0 13 20935.6 2210.91 5
 2 0 14 376.687 605.751 5
 2 0 15 2457.3 779.415 5
 2 0 16 29588.7 2930.21 5
 2 0 17 1050.82 672.607 5
 2 0 18 9199.41 1788.98 5
 2 1 -20 299.63 529.54 7
 2 1 -19 5767.3 1369.5 7
 2 1 -18 -1308.42 888.965 7
 2 1 -17 35574.2 3093.9 7
 2 1 -16 3530.09 972.984 7
 2 1 -15 8984.59 1342.67 2
 2 1 -15 8013.09 1121.63 4
 2 1 -15 9569.93 1458.69 7
 2 1 -14 29969.3 2368.35 2
 2 1 -14 30199.6 2128.06 4
 2 1 -14 29648.7 2465.34 7
 2 1 -13 310.826 351.974 2
 2 1 -13 373.283 348.544 7
 2 1 -13 580.851 325.428 4
 2 1 -12 86160.3 3984.28 7
 2 1 -12 83213.3 3810.95 2
 2 1 -12 82639.7 3504.99 4
 2 1 -11 19645.2 1678.3 2
 2 1 -11 19370.6 1740.34 7
 2 1 -11 19466 1513.99 4
 2 1 -10 41342 2165.95 4
 2 1 -10 36060.3 2254.41 2
 2 1 -9 60286.3 2814.84 2
 2 1 -9 63006 2655.81 4
 2 1 -8 5232.46 738.148 2
 2 1 -8 5431.98 744.555 7
 2 1 -8 4595.91 654.202 4
 2 1 -7 86890.8 3159.33 2
 2 1 -7 81671.3 3004.36 7
 2 1 -6 291157 7061.13 2
 2 1 -6 288926 6892.31 7
 2 1 -5 71341.7 2548.39 2
 2 1 -5 71576.2 2400.19 7
 2 1 -4 128461 3578.82 2
 2 1 -4 130797 3382.46 7
 2 1 -3 164805 4099.64 2
 2 1 -2 17112.7 871.083 2
 2 1 -1 188190 4124.54 2
 2 1 0 26924 879.346 2
 2 1 0 25945.1 1128.96 6
 2 1 1 35639.8 1412.63 1
 2 1 1 37768.9 1420.98 6
 2 1 1 39551.7 1386.81 5
 2 1 2 929.725 247.57 5
 2 1 2 1444.63 263.417 3
 2 1 2 1106.13 191.183 4
 2 1 2 1516.29 305.068 1
 2 1 2 1711.01 297.627 6
 2 1 3 18672.1 759.397 4
 2 1 3 17280.2 1087.93 1
 2 1 3 16720.2 976.076 6
 2 1 3 16937.4 914.42 3
 2 1 3 17910.8 1094.31 5
 2 1 4 108481 3387.51 5
 2 1 4 101746 2367.22 2
 2 1 4 103704 2488.35 4
 2 1 4 105197 3339.38 1
 2 1 5 69665.2 2732.56 5
 2 1 5 67856.5 1890.41 2
 2 1 5 68112.5 1850.22 4
 2 1 5 69890.6 2733.09 1
 2 1 6 38127.3 2058.55 5
 2 1 6 37545.9 1398.39 2
 2 1 6 37531.8 2057.72 1
 2 1 6 39010.4 1301.85 4
 2 1 7 118400 4154.04 5
 2 1 7 106014 3016.72 2
 2 1 7 113491 4024.61 1
 2 1 7 108763 2762 4
 2 1 8 42943 2467.34 5
 2 1 8 40926.3 1746.99 2
 2 1 8 42164.6 1480.6 4
 2 1 9 102650 4249.17 5
 2 1 9 98601.3 3201.23 2
 2 1 10 221.038 378.859 5
 2 1 11 -31.6448 412.97 5
 2 1 12 41024 2950.57 5
 2 1 13 32105.8 2692.99 5
 2 1 14 3736.65 992.534 5
 2 1 15 1090.35 535.751 5
 2 1 16 -275.192 615.84 5
 2 1 17 22752.9 2699.05 5
 2 1 18 2606.15 980.648 5
 2 2 -20 -743.08 678.304 7
 2 2 -19 2066.55 911.267 7
 2 2 -18 11286.7 1768.93 7
 2 2 -17 1280.44 687.061 7
 2 2 -16 2345.54 651.279 4
 2 2 -16 2231.94 751.266 7
 2 2 -15 8147.59 1180.61 4
 2 2 -15 6235.02 1154.36 7
 2 2 -14 15124.7 1731.21 7
 2 2 -14 12516.4 1426.15 4
 2 2 -13 41185.1 2728.69 2
 2 2 -13 43035.6 2611.23 4
 2 2 -13 45127.8 2842.53 7
 2 2 -12 35651.8 2503.88 2
 2 2 -12 34148.4 2256.5 4
 2 2 -12 41675.6 2576.51 7
 2 2 -11 2270.97 613.169 2
 2 2 -11 1800.98 474.244 7
 2 2 -11 2437.17 555.647 4
 2 2 -10 88586.1 3709.65 2
 2 2 -10 82793.8 3431.47 4
 2 2 -9 59031.6 2870 2
 2 2 -9 55848.2 2626.37 4
 2 2 -8 2285.71 462.433 2
 2 2 -8 2925.81 523.413 7
 2 2 -8 2551.48 518.677 4
 2 2 -7 38452.3 1831.51 7
 2 2 -7 37519.5 2006.84 2
 2 2 -7 36157.3 1911.05 4
 2 2 -6 186267 5212.86 2
 2 2 -6 190661 4828.54 7
 2 2 -6 190366 5151.91 4
 2 2 -5 182111 4887.23 2
 2 2 -5 180883 4420.92 7
 2 2 -4 2385.17 398.149 2
 2 2 -3 100074 2914.82 2
 2 2 -2 15770.9 868.634 2
 2 2 -2 14685.3 789.997 6
 2 2 -1 80423.6 2194.17 2
 2 2 -1 80536.6 2303.91 6
 2 2 0 247576 5360.66 1
 2 2 0 239156 4969.2 2
 2 2 0 240702 5449.22 6
 2 2 1 96341.2 2754.8 3
 2 2 1 94494.8 2753.49 1
 2 2 1 94513.8 2763.75 6
 2 2 2 59647.4 2128.34 1
 2 2 2 53602.7 1993.91 6
 2 2 2 56663.9 2003.04 3
 2 2 2 55908.9 2040.68 5
 2 2 3 15247.8 614.556 4
 2 2 3 13969 1051.01 1
 2 2 3 17337 1127.24 5
 2 2 4 1729.5 395.484 5
 2 2 4 1444.49 161.27 4
 2 2 4 1467.51 378.827 1
 2 2 5 156175 4628.86 1
 2 2 5 157898 4595.06 5
 2 2 6 99002.8 3669.4 1
 2 2 6 92304.4 2412.74 2
 2 2 6 97388.3 3665.54 5
 2 2 7 130565 4619.53 1
 2 2 7 134067 3365.93 2
 2 2 7 132419 4656.32 5
 2 2 8 68048.3 3316.64 5
 2 2 8 67398.3 2233.57 2
 2 2 9 8021.98 1121.8 5
 2 2 9 12301.4 909.782 2
 2 2 10 2606.95 669.552 5
 2 2 11 7155.74 1196.54 5
 2 2 12 44339.2 3088.18 5
 2 2 13 3776.74 961.637 5
 2 2 14 7210.24 1375.93 5
 2 2 15 8613.82 1569.66 5
 2 2 16 4717.7 1265.35 5
 2 2 17 3212.34 1065.22 5
 2 2 18 336.328 668.494 5
 2 3 -19 -448.579 658.761 7
 2 3 -18 4168.88 1042.13 7
 2 3 -17 6099.25 1193.77 7
 2 3 -16 5674.69 1066.43 4
 2 3 -16 6197.44 1178.55 7
 2 3 -15 13829.4 1612.94 4
 2 3 -15 14406.3 1665.51 7
 2 3 -14 16371.9 1705.42 7
 2 3 -14 17525.3 1770.93 4
 2 3 -13 36514.3 2497.38 4
 2 3 -13 39163.3 2578 7
 2 3 -12 -66.0459 346.699 7
 2 3 -12 -340.929 345.239 4
 2 3 -11 27423.2 2074.43 2
 2 3 -11 28038 2033.28 4
 2 3 -10 132292 4817.79 2
 2 3 -10 125893 4661.86 4
 2 3 -9 29045.5 1985.42 2
 2 3 -9 29752 1747.1 7
 2 3 -9 30352.7 1995.53 4
 2 3 -8 24682.9 1730.2 2
 2 3 -8 27456.4 1550.05 7
 2 3 -8 26566.4 1791.93 4
 2 3 -7 16559.5 1081.63 7
 2 3 -7 18711.6 1430.79 2
 2 3 -7 15938.8 750.63 6
 2 3 -7 20185.5 1461.07 4
 2 3 -6 3658.84 638.357 2
 2 3 -6 3093.17 419.801 7
 2 3 -6 3043.13 307.513 6
 2 3 -6 3635.87 595.068 4
 2 3 -5 342138 8073.37 2
 2 3 -5 350836 8101.9 4
 2 3 -5 333115 6898 6
 2 3 -4 19964.3 905.244 6
 2 3 -4 20198.9 1253.6 2
 2 3 -4 19659.7 1262.64 4
 2 3 -3 4577.52 541.988 2
 2 3 -3 5416.56 609.141 4
 2 3 -3 6249.91 509.465 6
 2 3 -2 185315 4524.61 2
 2 3 -2 185711 4684.72 4
 2 3 -2 183596 4383.46 6
 2 3 -1 15048.1 826.621 1
 2 3 -1 15672.7 923.252 6
 2 3 0 266660 6204.38 3
 2 3 0 265777 5947.17 1
 2 3 1 2395.3 402.643 3
 2 3 1 2486.56 388.06 1
 2 3 2 4456.84 569.06 1
 2 3 2 4175.8 543.814 3
 2 3 3 341805 6774.58 4
 2 3 3 345778 8096.3 1
 2 3 3 349067 8097.34 5
 2 3 4 34105.1 1836.93 5
 2 3 4 34347.4 1881.88 1
 2 3 5 19426.2 1436.59 5
 2 3 5 19421.3 1475.52 1
 2 3 6 12780.7 1234.8 5
 2 3 6 14635.9 1333.17 1
 2 3 7 18366.9 885.887 2
 2 3 7 20053 1660.78 5
 2 3 8 175855 4247.52 2
 2 3 8 180922 5953.46 5
 2 3 9 12047.5 841.874 2
 2 3 9 12008.7 1401.62 5
 2 3 10 1261.53 611.29 5
 2 3 11 96568.5 4595.13 5
 2 3 12 20892.9 2199.53 5
 2 3 13 41113.5 3139.73 5
 2 3 14 7577.6 1395.82 5
 2 3 15 529.011 634.825 5
 2 3 16 17577.3 2306 5
 2 3 17 560.53 687.774 5
 2 4 -17 4781.33 1067.11 4
 2 4 -17 3882.83 940.154 7
 2 4 -16 30.5859 498.99 7
 2 4 -16 93.207 323.729 4
 2 4 -15 -102.546 484.102 4
 2 4 -15 -102.544 454.232 7
 2 4 -14 90845.7 4156.71 7
 2 4 -14 86855.6 4324.83 4
 2 4 -13 1165.36 505.822 4
 2 4 -13 1172.16 489.367 7
 2 4 -12 9464.65 1286.88 4
 2 4 -12 7006.91 973.871 7
 2 4 -11 40454.5 2594.99 4
 2 4 -10 4476.43 654.472 7
 2 4 -10 4112.49 802.912 4
 2 4 -9 111551 4327.38 4
 2 4 -9 112033 3634.62 7
 2 4 -8 1927.88 367.382 7
 2 4 -8 1846.92 510.417 4
 2 4 -7 232.322 168.208 7
 2 4 -7 -24.9283 297.84 4
 2 4 -6 382035 9298.76 4
 2 4 -5 431.267 301.797 4
 2 4 -4 90660.8 3222.52 4
 2 4 -3 137318 4096.7 4
 2 4 -2 165647 3877.94 1
 2 4 -2 164195 4517.59 4
 2 4 -1 193324 4546.01 1
 2 4 -1 187837 4864.93 4
 2 4 -1 193059 5026.88 3
 2 4 0 19957.3 1263.71 3
 2 4 0 18485 1094.99 1
 2 4 0 20044.6 1108.57 4
 2 4 1 2429.39 434.227 3
 2 4 1 1847.73 354.948 1
 2 4 1 2137.55 337.909 4
 2 4 2 108401 3564.41 3
 2 4 2 107394 3466.12 1
 2 4 2 105825 2819.04 4
 2 4 3 1504.37 443.378 1
 2 4 3 841.404 190.014 4
 2 4 4 293495 7604.2 1
 2 4 4 289217 5774.71 4
 2 4 4 293856 7550.12 5
 2 4 5 8901.28 1049.8 1
 2 4 5 10000.7 1078.04 5
 2 4 6 10970.9 1202.01 1
 2 4 6 9482.39 1086.73 5
 2 4 7 155552 5436.89 5
 2 4 8 1134.4 494.212 5
 2 4 9 8682.7 1240.31 5
 2 4 10 43314.1 2910.81 5
 2 4 11 -1584.93 685.529 5
 2 4 12 60350.9 3755.92 5
 2 4 13 358.422 461.822 5
 2 4 14 123.161 480.976 5
 2 4 15 17937.3 2262.83 5
 2 4 16 3931.93 1089.39 5
 2 4 17 6775.84 1544.36 5
 2 5 -18 7342.89 1394.87 4
 2 5 -17 1460.39 639.705 4
 2 5 -16 495.078 364.386 4
 2 5 -16 193.534 405.721 7
 2 5 -15 26889.6 2151.95 7
 2 5 -15 28994.7 2568.14 4
 2 5 -14 33078.7 2297.74 7
 2 5 -14 32411.2 2656.95 4
 2 5 -13 10635 1446.6 4
 2 5 -13 10443.2 1186.14 7
 2 5 -12 18750.5 1863.28 4
 2 5 -11 9084.67 1276.42 4
 2 5 -10 106422 4464.21 4
 2 5 -10 101295 3473.48 7
 2 5 -9 24060.4 1937.56 4
 2 5 -9 22372 1324.64 7
 2 5 -8 1334.48 462.655 4
 2 5 -8 880.627 249.756 7
 2 5 -7 148060 5121.26 4
 2 5 -6 99077.6 3854.13 4
 2 5 -5 134463 4519.54 4
 2 5 -4 13032 696.726 1
 2 5 -4 12885.2 1169.68 4
 2 5 -3 127416 4030.66 4
 2 5 -3 116976 2972.61 1
 2 5 -2 250174 6295.32 4
 2 5 -2 235397 5400.84 1
 2 5 -1 476522 10391.2 4
 2 5 -1 470773 9894.61 1
 2 5 0 1744.26 350.147 1
 2 5 0 1722.61 359.416 4
 2 5 1 9671.19 869.479 1
 2 5 1 8854.66 753.92 4
 2 5 2 100235 3446.93 1
 2 5 2 99640.6 2887.47 4
 2 5 3 138398 4449.01 1
 2 5 3 136435 3448.6 4
 2 5 4 12632.4 677.625 4
 2 5 4 13095.9 1238.09 1
 2 5 5 24653.2 817.776 4
 2 5 5 29426.8 1993.15 1
 2 5 5 27925.5 1903.88 5
 2 5 6 10327.8 1234.13 5
 2 5 7 26174.2 2039.23 5
 2 5 8 27925 2151.28 5
 2 5 9 36131.4 2613.94 5
 2 5 10 26786.1 2312.28 5
 2 5 11 11517.8 1590.94 5
 2 5 12 8842.03 1465.67 5
 2 5 13 7038.77 1351.65 5
 2 5 14 11060.9 1740.72 5
 2 5 15 16785.7 2219.51 5
 2 5 16 2207.13 994.425 5
 2 5 17 4297.07 1298.2 5
 2 6 -18 8496.9 1557.52 4
 2 6 -17 1232.48 620.118 4
 2 6 -16 -39.6987 454.684 4
 2 6 -15 2493.04 799.967 4
 2 6 -14 15120.8 1457.77 7
 2 6 -14 15847.3 1912.36 4
 2 6 -13 4177.7 947.642 4
 2 6 -12 14139.4 1683.58 4
 2 6 -11 6613.79 1093.23 4
 2 6 -11 6359.28 768.49 7
 2 6 -10 10410.2 859.222 1
 2 6 -10 13286.3 1593.86 4
 2 6 -10 12646.4 984.83 7
 2 6 -9 98830.8 4401.91 4
 2 6 -8 108158 4499.06 4
 2 6 -7 150613 5360.83 4
 2 6 -6 33481.5 2191.44 4
 2 6 -5 104643 4100.72 4
 2 6 -5 102025 2514.81 1
 2 6 -4 2159.42 275.957 1
 2 6 -4 3367.77 639.914 4
 2 6 -3 35039.5 2040.73 4
 2 6 -3 34802.8 1361.98 1
 2 6 -2 173385 5074.94 4
 2 6 -2 164666 4175.95 1
 2 6 -1 708.699 240.98 1
 2 6 -1 402.061 283.281 4
 2 6 0 63186.9 2451.55 1
 2 6 0 66175.9 2600.41 4
 2 6 1 111299 3652.06 1
 2 6 1 108168 3432.56 4
 2 6 2 16186.4 1324.9 1
 2 6 2 15673.5 1055.53 4
 2 6 3 141659 4673.89 1
 2 6 3 141898 3763.82 4
 2 6 4 8840.53 1043.08 1
 2 6 4 8772.53 646.533 4
 2 6 5 1175.97 206.339 4
 2 6 6 63273 3235.99 5
 2 6 7 8814.95 1208 5
 2 6 8 3010.39 805.803 5
 2 6 9 8200.65 1236.71 5
 2 6 10 1472.06 674.095 5
 2 6 11 66303.7 3965.4 5
 2 6 12 654.751 666.051 5
 2 6 13 837.068 610.374 5
 2 6 14 -336.955 728.362 5
 2 6 15 3476.73 1144.05 5
 2 6 16 16260 2312.7 5
 2 7 -18 28.3416 507.947 4
 2 7 -17 2580.27 960.145 4
 2 7 -16 7197.24 1413.1 4
 2 7 -15 1654 775.218 4
 2 7 -14 6506.05 1307.32 4
 2 7 -13 1056.02 514.192 4
 2 7 -12 4021.55 976.882 4
 2 7 -12 5372.85 703.33 7
 2 7 -11 59009.8 3591.74 4
 2 7 -10 795.699 435.748 4
 2 7 -9 2879.92 735.651 4
 2 7 -9 1792.82 274.391 1
 2 7 -8 19256.8 1840.07 4
 2 7 -7 7635.51 431.299 1
 2 7 -7 10308.5 1335.79 4
 2 7 -6 139426 4921.04 4
 2 7 -6 104935 2485.92 1
 2 7 -5 12736 1346.15 4
 2 7 -5 9824.64 560.306 1
 2 7 -4 10642.7 1218.82 4
 2 7 -4 10683 656.724 1
 2 7 -3 33264.6 1386.63 1
 2 7 -3 33599.1 2098.39 4
 2 7 -2 17944.2 1089.24 1
 2 7 -2 19730.4 1535.02 4
 2 7 -1 70712.6 2605.22 1
 2 7 -1 78325.1 3123.99 4
 2 7 0 116884 3754.66 1
 2 7 0 118734 3962.11 4
 2 7 1 50030 2346.42 1
 2 7 1 50396.4 2263.11 4
 2 7 2 88941.7 3438 1
 2 7 2 82902.2 2963.83 4
 2 7 3 -76.7243 236.926 4
 2 7 4 22856.6 1220.65 4
 2 7 5 54407.2 1853.66 4
 2 7 6 16933.9 750.544 4
 2 7 9 1271.86 591.318 5
 2 7 10 34581.4 2812.66 5
 2 7 11 2871.89 978.68 5
 2 7 12 11408.1 1722.46 5
 2 7 13 1782.07 866.896 5
 2 7 14 279.837 432.123 5
 2 7 15 19042.7 2479.31 5
 2 7 16 408.614 757.919 5
 2 8 -19 -416.115 685.714 4
 2 8 -18 2080.75 893.41 4
 2 8 -17 9354.28 1715.91 4
 2 8 -16 3467.15 1002.25 4
 2 8 -15 3698.64 1081.46 4
 2 8 -14 358.024 493.177 4
 2 8 -13 140.983 416.814 4
 2 8 -12 20087.8 2168.69 4
 2 8 -11 14748.5 1889.54 4
 2 8 -10 6781.42 1251.43 4
 2 8 -9 734.388 514.642 4
 2 8 -8 -83.6116 430.189 4
 2 8 -7 57046.6 3300.59 4
 2 8 -6 7549.15 1152.36 4
 2 8 -5 28142.4 1033.38 1
 2 8 -5 33324.6 2331.49 4
 2 8 -4 9694.94 659.829 1
 2 8 -4 9158.06 1185.12 4
 2 8 -3 890.126 253.31 1
 2 8 -3 979.894 496.346 4
 2 8 -2 240183 5852.71 1
 2 8 -2 237719 7025.85 4
 2 8 -1 31271.3 1677.46 1
 2 8 -1 35803.5 2124.62 4
 2 8 0 8573.47 899.101 1
 2 8 0 7781.86 947.661 4
 2 8 1 93678.7 3497.17 4
 2 8 2 70243.3 2851.24 4
 2 8 3 6172.3 731.666 4
 2 8 4 1650.26 333.931 4
 2 8 5 47.1651 127.256 4
 2 8 6 49442.1 1703.63 4
 2 8 12 9164.61 1616.23 5
 2 8 13 5317.22 1329.73 5
 2 8 14 2969.4 998.596 5
 2 8 15 1199.59 685.466 5
 2 9 -19 -1413.25 835.446 4
 2 9 -18 2379.52 1003.61 4
 2 9 -17 360.022 603.548 4
 2 9 -16 15363.4 2210.21 4
 2 9 -15 10980.9 1835.11 4
 2 9 -14 2145.67 815.868 4
 2 9 -13 1872.76 781.258 4
 2 9 -12 15636 2043.38 4
 2 9 -11 50397.5 3586.15 4
 2 9 -10 47873.9 3381.57 4
 2 9 -9 3590.55 919.951 4
 2 9 -8 12692.8 1630.22 4
 2 9 -7 24245.8 2240.42 4
 2 9 -6 19099.2 1926.89 4
 2 9 -5 27031.1 2217.54 4
 2 9 -4 40278.8 2644.61 4
 2 9 -3 29901.8 2211.22 4
 2 9 -2 28069.4 2060.18 4
 2 9 -1 1291.16 494.498 4
 2 9 0 50299.8 2653.99 4
 2 9 1 86550.6 3537.8 4
 2 9 2 23062.7 1635.08 4
 2 9 3 20210.4 1433.42 4
 2 9 4 105.544 159.38 4
 2 9 5 16313 1136.65 4
 2 9 6 65910.4 2259.85 4
 2 10 -18 -930.49 717.097 4
 2 10 -17 7924.23 1664.69 4
 2 10 -16 10236.7 1887.24 4
 2 10 -15 50.4863 563.224 4
 2 10 -14 3050.32 1037.92 4
 2 10 -13 4895.32 1236.28 4
 2 10 -12 1407.69 787.265 4
 2 10 -11 19126.3 2291.56 4
 2 10 -10 209.146 483.892 4
 2 10 -9 21470.5 2281.47 4
 2 10 -8 17372.9 1988.64 4
 2 10 -7 14803.1 1796.79 4
 2 10 -6 19945.3 2015.3 4
 2 10 -5 12235 1547.19 4
 2 10 -4 19725.5 1894.45 4
 2 10 -3 119277 4946.34 4
 2 10 -2 2197.14 682.946 4
 2 10 -1 4119.79 801.931 4
 2 10 0 19242.1 1676.58 4
 2 10 1 2414.02 608.72 4
 2 10 2 27257.6 1885.96 4
 2 10 3 5103.4 774.691 4
 2 10 4 2540.56 530.431 4
 2 10 5 15715.1 1198.05 4
 2 11 -16 -1180.53 777.299 4
 2 11 -15 12693 2073.31 4
 2 11 -14 6311.72 1459.46 4
 2 11 -13 876.683 731.786 4
 2 11 -12 14133.7 2076.89 4
 2 11 -11 -1454.6 781.622 4
 2 11 -10 3817.22 1061.86 4
 2 11 -9 36139 3076.85 4
 2 11 -8 3048.61 963.29 4
 2 11 -7 16800.5 1990.7 4
 2 11 -6 5382.37 1102.85 4
 2 11 -5 660.476 369.43 4
 2 11 -4 62075.8 3628.53 4
 2 11 -3 7449.16 1225.91 4
 2 11 -2 20888.2 1971.2 4
 2 11 -1 970.852 418.187 4
 2 11 0 1663.66 574.44 4
 2 11 1 9914.36 1250.23 4
 2 11 2 38609.2 2386.87 4
 2 11 3 -303.826 325.649 4
 2 11 4 68627.3 3035.79 4
 2 12 -15 1908.12 946.542 4
 2 12 -14 -114.171 583.785 4
 2 12 -13 5814.98 1457.77 4
 2 12 -12 4860.5 1338.49 4
 2 12 -11 1632.6 760.011 4
 2 12 -10 -349.518 659.252 4
 2 12 -9 1260.01 862.216 4
 2 12 -8 32142.2 2979.38 4
 2 12 -7 21020.4 2335.71 4
 2 12 -6 3496.88 975.026 4
 2 12 -5 19145.5 2122.28 4
 2 12 -4 7959.81 1423.52 4
 2 12 -3 38853.6 2960.75 4
 2 12 -2 16594.2 1849.19 4
 2 12 -1 6246.43 1118.8 4
 2 12 0 9626.44 1338.91 4
 2 12 1 14930.2 1589.89 4
 2 12 2 16301.4 1614.6 4
 2 12 3 25493.4 1945.52 4
 2 12 4 47156.9 2589.28 4
 2 13 -14 10176 1973.9 4
 2 13 -13 12561.1 2161.11 4
 2 13 -12 2193.56 904.172 4
 2 13 -11 1359.46 826.658 4
 2 13 -10 379.55 574.894 4
 2 13 -9 4964.18 1269.68 4
 2 13 -8 22144.6 2599.63 4
 2 13 -7 254.268 545.765 4
 2 13 -6 1763.22 655.433 4
 2 13 -5 2039.63 808.227 4
 2 13 -4 5986.75 1253.15 4
 2 13 -3 31156.2 2722.02 4
 2 13 -2 -1364.65 646.796 4
 2 13 -1 3255.94 855.732 4
 2 13 0 26453.2 2337.61 4
 2 13 1 3176.17 872.481 4
 2 13 2 9683.04 1341.92 4
 2 13 3 3916.83 820.178 4
 2 14 -12 13084.6 2229.55 4
 2 14 -11 2541.74 1072.62 4
 2 14 -10 1128.07 566.614 4
 2 14 -9 6853.51 1579.34 4
 2 14 -8 -365.523 876.2 4
 2 14 -7 7493.82 1469.52 4
 2 14 -6 4184.13 1151.08 4
 2 14 -5 1787.65 832.382 4
 2 14 -4 1778.15 845.008 4
 2 14 -3 90.4096 546.384 4
 2 14 -2 9332.11 1507.85 4
 2 14 -1 26851.3 2506.57 4
 2 14 0 -1536.58 676.897 4
 2 14 1 9764.23 1423 4
 2 14 2 1043.42 467.308 4
 2 15 -11 -562.065 728.742 4
 2 15 -10 4596.96 1381.14 4
 2 15 -9 849.609 790.041 4
 2 15 -8 6822.78 1528.59 4
 2 15 -7 2470.25 964.722 4
 2 15 -6 -664.702 857 4
 2 15 -5 12070.7 1897.01 4
 2 15 -4 5333.15 1229.06 4
 2 15 -3 -177.129 522.723 4
 2 15 -2 2716.72 822.197 4
 2 15 -1 479.44 466.9 4
 2 15 0 17909.7 2056.2 4
 2 15 1 7037.54 1284.44 4
 2 16 -9 2488.01 1107.86 4
 2 16 -8 3376.19 1188.28 4
 2 16 -7 141.947 496.747 4
 2 16 -6 3661.92 1225.49 4
 2 16 -5 11151.9 1951.67 4
 2 16 -4 -144.733 411.359 4
 2 16 -3 710.806 523.266 4
 2 16 -2 46.2263 433.518 4
 2 16 -1 1158.47 580.392 4
 2 16 0 5250.61 1176.33 4
 2 17 -7 -316.683 665.609 4
 2 17 -6 5066.34 1399.7 4
 2 17 -5 320.634 632.439 4
 2 17 -4 2893.66 1078.84 4
 2 17 -3 2527.66 909.451 4
 2 17 -2 -926.449 727.527 4
 2 17 -1 9097.35 1666.91 4
 2 18 -4 2139.22 1037.36 4
 2 18 -3 -1375.17 865.999 4
 2 18 -2 4247.51 1242.33 4
 3 -18 -1 -645.275 596.133 3
 3 -18 0 1788.64 813.871 3
 3 -17 -3 8676.61 1821.01 3
 3 -17 -2 1139.49 740.07 3
 3 -17 -1 601.138 671.662 3
 3 -17 0 9112.73 1700.76 3
 3 -17 1 955.697 702.589 3
 3 -16 -5 -600.682 486.361 3
 3 -16 -4 9583.46 1808.73 3
 3 -16 -3 -57.5793 573.695 3
 3 -16 -2 3164.08 1070.8 3
 3 -16 -1 2923.87 1098.43 3
 3 -16 0 604.656 661.125 3
 3 -16 1 4137.22 1105.05 3
 3 -16 2 844.382 423.146 3
 3 -15 -10 3878.05 1143.36 7
 3 -15 -9 1887.13 844.631 7
 3 -15 -7 3766.6 1267.06 3
 3 -15 -7 2623.77 821.265 2
 3 -15 -6 -283.815 625.434 3
 3 -15 -5 5853.96 1417.4 3
 3 -15 -4 7045.39 1561.97 3
 3 -15 -3 10384.2 1772.74 3
 3 -15 -2 11380.4 1861.31 3
 3 -15 -1 5931.27 1329.73 3
 3 -15 0 5810.53 1300 3
 3 -15 1 -410.118 487.005 3
 3 -15 2 593.514 547.535 3
 3 -15 3 9643.63 1480.82 3
 3 -14 -11 2964.84 1024.3 7
 3 -14 -10 556.253 520.879 7
 3 -14 -9 3310.64 1074.87 3
 3 -14 -9 5586.88 1257.68 7
 3 -14 -8 6254.3 1561.85 3
 3 -14 -8 7556.93 1354.63 2
 3 -14 -8 7962.96 1424.88 7
 3 -14 -7 492.081 711.22 3
 3 -14 -7 -146.1 483.868 2
 3 -14 -7 -107.252 435.477 7
 3 -14 -6 2554.15 930.073 3
 3 -14 -5 17749.1 2352.9 3
 3 -14 -4 1254.78 769.547 3
 3 -14 -3 6744.96 1384.42 3
 3 -14 -2 2429.26 765.898 3
 3 -14 -1 10219.4 1638.19 3
 3 -14 0 25319.3 2482.92 3
 3 -14 1 2081.22 757.735 3
 3 -14 2 -86.3783 322.792 3
 3 -14 3 3319.21 869.892 3
 3 -14 4 5131.41 981.712 3
 3 -13 -12 8551.84 1654.7 7
 3 -13 -11 4117.01 1142.82 7
 3 -13 -10 -933.205 771.655 3
 3 -13 -10 -714.831 750.51 7
 3 -13 -9 10558.2 1562.48 2
 3 -13 -9 15576.9 2337.24 3
 3 -13 -9 12768.5 1833.88 7
 3 -13 -8 332.87 425.757 7
 3 -13 -8 784.036 448.889 2
 3 -13 -7 9084.14 1425.33 7
 3 -13 -7 6305.51 1186.13 2
 3 -13 -7 7546.55 1545.31 3
 3 -13 -6 29957.6 2507.53 7
 3 -13 -6 27965.2 2925.96 3
 3 -13 -5 4343.73 1238.68 3
 3 -13 -4 2023.41 853.967 3
 3 -13 -3 1139.51 410.323 3
 3 -13 -2 7187.24 1356.9 3
 3 -13 -1 33937.8 2836.94 3
 3 -13 0 1030.78 566.12 3
 3 -13 1 8515.68 1340.61 3
 3 -13 2 7818.32 1236.1 3
 3 -13 3 1239.04 525.267 3
 3 -13 4 13383.2 1501.45 3
 3 -12 -13 3509.82 1142.98 7
 3 -12 -12 895.123 703.601 7
 3 -12 -11 -57.8996 637.228 7
 3 -12 -10 21213.6 2122.15 2
 3 -12 -10 17382.5 2164.33 7
 3 -12 -9 3649.03 931.746 7
 3 -12 -9 3927.24 945.576 2
 3 -12 -8 2182.81 726.818 7
 3 -12 -8 3435 874.305 2
 3 -12 -7 5229.15 1041.01 2
 3 -12 -7 8534.01 1351.92 7
 3 -12 -6 859.48 567.225 7
 3 -12 -5 37839.1 2656.64 7
 3 -12 -4 36019.6 3009.07 3
 3 -12 -3 10317.2 1564.76 3
 3 -12 -2 25496.3 2413.58 3
 3 -12 -1 5449.28 1085.46 3
 3 -12 0 29783.2 2453.01 3
 3 -12 1 28709.6 2352.46 3
 3 -12 2 48655.8 3021.31 3
 3 -12 3 7462.66 1110.92 3
 3 -12 4 3193 701.836 3
 3 -11 -13 2386.51 985.184 7
 3 -11 -12 674.776 488.4 7
 3 -11 -11 10040.7 1415.99 2
 3 -11 -11 7587.97 1475.25 7
 3 -11 -10 15917.9 2006.03 7
 3 -11 -10 16430 1814.24 2
 3 -11 -9 3565.03 872.136 2
 3 -11 -9 3256.17 924.072 7
 3 -11 -8 426.461 402.228 2
 3 -11 -8 627.775 432.432 7
 3 -11 -7 1245.5 560.764 7
 3 -11 -7 1902.45 616.098 2
 3 -11 -6 20862.1 1988.35 7
 3 -11 -5 32050.8 2401.59 7
 3 -11 -2 294.516 377.751 3
 3 -11 -1 24185.5 2177.37 3
 3 -11 0 24293.9 2097.17 3
 3 -11 1 -482.934 542.252 3
 3 -11 2 14277.6 1501.35 3
 3 -11 3 53063.3 2872.6 3
 3 -11 4 1602.4 499.318 3
 3 -10 -14 17762.7 2429.03 7
 3 -10 -13 -368.775 575.665 7
 3 -10 -12 1184.2 593.405 7
 3 -10 -12 166.612 343.327 2
 3 -10 -11 5422.27 1014.31 2
 3 -10 -11 6677.58 1337.02 7
 3 -10 -10 2266.06 707.75 2
 3 -10 -10 1268.9 650.676 7
 3 -10 -9 8279.04 1232.34 2
 3 -10 -9 9220.42 1446.64 7
 3 -10 -8 731.174 446.551 2
 3 -10 -8 544.408 388.961 7
 3 -10 -7 2156.11 649.479 2
 3 -10 -7 1278.88 500.731 7
 3 -10 -6 47188.5 2929.11 2
 3 -10 -6 49461.8 3017.09 7
 3 -10 -5 5206.65 947.623 7
 3 -10 -4 4545.72 837.791 7
 3 -10 0 2433.77 693.181 3
 3 -10 1 11949.2 1337.08 3
 3 -10 2 66946.5 3206.07 3
 3 -9 -15 25186.4 2912.9 7
 3 -9 -14 373.241 766.119 7
 3 -9 -13 3166.38 987.876 7
 3 -9 -13 3319.82 832.57 2
 3 -9 -12 11122.8 1442.32 2
 3 -9 -12 10876 1743.1 7
 3 -9 -11 4512.75 930.957 2
 3 -9 -11 3470.44 961.917 7
 3 -9 -10 17249.7 1755.21 2
 3 -9 -10 17675.8 2036.27 7
 3 -9 -9 563.463 457.689 2
 3 -9 -9 500.169 375.658 7
 3 -9 -8 3177.37 774.223 2
 3 -9 -8 2861.41 776.737 7
 3 -9 -7 41654.1 2818.1 7
 3 -9 -7 41905.3 2689.51 2
 3 -9 -6 53.933 340.954 2
 3 -9 -6 284.432 353.365 7
 3 -9 -5 66544.3 3324.54 7
 3 -9 -4 6496.79 976.078 7
 3 -9 4 15404.1 1246.15 3
 3 -9 5 6237.9 481.273 1
 3 -9 5 6788.3 770.263 3
 3 -9 6 28124.3 977.75 1
 3 -8 -15 4383.58 1293.84 7
 3 -8 -14 18150.4 1871.18 2
 3 -8 -14 19534.8 2460.26 7
 3 -8 -13 13190.4 1570.81 2
 3 -8 -13 13439.9 1996.16 7
 3 -8 -12 25210.7 2135.55 2
 3 -8 -12 29345.7 2778.31 7
 3 -8 -11 13859.4 1581.85 2
 3 -8 -11 16590.6 2023.51 7
 3 -8 -10 9924.01 1312.7 2
 3 -8 -10 12202.3 1663.88 7
 3 -8 -9 13195.1 1457.19 2
 3 -8 -9 13077.7 1624.79 7
 3 -8 -8 29371.2 2361.62 7
 3 -8 -8 28129.2 2137.63 2
 3 -8 -7 82043.3 3979.2 7
 3 -8 -7 80572.9 3704.35 2
 3 -8 -6 14443 1469.42 2
 3 -8 -6 14846.3 1531.94 7
 3 -8 -5 767.834 353.864 7
 3 -8 -4 63.0047 206.436 7
 3 -8 2 125390 4215.96 3
 3 -8 3 35022.1 1892 3
 3 -8 4 115.156 150.667 3
 3 -8 5 17675.6 1128.53 3
 3 -8 5 17363.5 877.554 1
 3 -8 6 113682 2870.69 1
 3 -8 7 15803 803.157 1
 3 -7 -16 12976.5 2076.17 7
 3 -7 -15 4032.97 1206.61 7
 3 -7 -14 8682.49 1631.3 7
 3 -7 -14 6573.19 1158.99 2
 3 -7 -13 2195.48 865.233 7
 3 -7 -13 1653.73 577.22 2
 3 -7 -12 169.247 556.586 7
 3 -7 -12 2057.57 648.849 2
 3 -7 -11 41659 3143.71 7
 3 -7 -11 38423.6 2570.06 2
 3 -7 -10 3105.31 658.313 2
 3 -7 -10 3782.54 921.922 7
 3 -7 -9 5503.78 893.569 2
 3 -7 -9 5453.69 1054.63 7
 3 -7 -8 7363.78 1022.17 2
 3 -7 -8 7886.09 1198.04 7
 3 -7 -7 43121.4 2759.21 7
 3 -7 -7 49087.5 2675.91 2
 3 -7 -6 88213.7 3757.64 2
 3 -7 -6 89136.8 3895.2 7
 3 -7 -5 -291.724 338.822 7
 3 -7 -4 2748.75 591.803 7
 3 -7 3 14072.3 1069.95 3
 3 -7 4 7803.83 721.455 3
 3 -7 5 171794 4232.81 3
 3 -7 5 168223 4054.33 1
 3 -7 6 2196.43 332.076 1
 3 -7 7 15343.8 904.108 1
 3 -7 8 278.85 154.339 1
 3 -7 16 881.523 774.17 5
 3 -7 17 1611.04 786.549 5
 3 -6 -17 10201.1 1897.69 7
 3 -6 -16 383.486 597.674 7
 3 -6 -15 6612.55 1138.12 2
 3 -6 -15 8390.02 1614.12 7
 3 -6 -14 137.545 604.483 7
 3 -6 -14 531.889 392.292 2
 3 -6 -13 4235.44 1093.36 7
 3 -6 -13 6024.06 1037.22 2
 3 -6 -12 61428.1 3308.72 2
 3 -6 -12 59775.2 3862.93 7
 3 -6 -11 5811.42 1194.13 7
 3 -6 -11 6293.93 1028.51 2
 3 -6 -10 14008.3 1702.59 7
 3 -6 -10 12320.7 1369.98 2
 3 -6 -9 2710.71 613.437 2
 3 -6 -9 2591.27 690.598 7
 3 -6 -8 1275.69 363.614 2
 3 -6 -8 1694.83 551.975 7
 3 -6 -7 162954 5663.66 7
 3 -6 -7 158865 5268.55 2
 3 -6 -6 1177.65 444.432 7
 3 -6 -6 736.361 397.216 2
 3 -6 -5 -3.5405 319.181 2
 3 -6 -5 325.77 285.73 7
 3 -6 -4 19251.5 1273.52 5
 3 -6 -4 21212.1 1553.97 7
 3 -6 -3 1732.07 366.068 5
 3 -6 -3 1944.08 457.201 7
 3 -6 3 14665.6 973.22 3
 3 -6 4 4065.02 457.299 3
 3 -6 5 23531.9 1134.23 1
 3 -6 6 193545 4710.96 1
 3 -6 7 16853.7 1035.57 1
 3 -6 8 23964.4 1331.88 1
 3 -6 9 1219.78 319.506 1
 3 -6 15 674.571 710.948 5
 3 -6 16 7478.43 1536.12 5
 3 -6 17 9613 1810.07 5
 3 -5 -17 721.721 610.563 7
 3 -5 -16 15150 1774.66 2
 3 -5 -16 17733.7 2311.96 7
 3 -5 -15 3507.32 868.27 2
 3 -5 -15 5731.9 1273.67 7
 3 -5 -14 -34.3838 332.274 2
 3 -5 -14 -514.231 553.008 7
 3 -5 -13 -241.334 543.32 2
 3 -5 -13 344 387.998 7
 3 -5 -12 2378.82 777.446 7
 3 -5 -12 4495.95 879.831 2
 3 -5 -11 65645.4 3290.11 2
 3 -5 -11 59014.3 3640.44 7
 3 -5 -10 4866.06 962.994 7
 3 -5 -10 4698.23 833.687 2
 3 -5 -9 12045 1262.67 2
 3 -5 -9 12763.2 1493.64 7
 3 -5 -8 18059.4 1691.88 7
 3 -5 -8 17202.2 1475.93 2
 3 -5 -7 8864.36 1044.67 2
 3 -5 -6 150858 4855.73 2
 3 -5 -5 6813.44 712.515 5
 3 -5 -5 6605.03 841.02 2
 3 -5 -4 2279.7 398.25 5
 3 -5 -4 2122 499.401 7
 3 -5 -3 80980.5 2600.41 5
 3 -5 4 99.0977 88.2102 3
 3 -5 4 -5.21402 147.525 1
 3 -5 5 140575 3708.76 1
 3 -5 6 73922.7 2478.31 1
 3 -5 7 28309.5 1474.23 1
 3 -5 8 2134.7 447.149 1
 3 -5 8 1357.11 281.47 6
 3 -5 9 21337.4 1409.76 1
 3 -5 9 20018.4 976.221 6
 3 -5 13 11703.8 1639.71 5
 3 -5 14 18446.9 2166.52 5
 3 -5 15 9406.4 1633.41 5
 3 -5 16 921.298 741.965 5
 3 -5 17 286.91 663.474 5
 3 -4 -18 -1094.85 814.612 7
 3 -4 -17 5555.55 1115.64 2
 3 -4 -17 5408.66 1358.16 7
 3 -4 -16 19436.1 2013.1 2
 3 -4 -16 21431.6 2537.03 7
 3 -4 -15 3584.65 1042.97 7
 3 -4 -15 4171.32 908.045 2
 3 -4 -14 3526.96 779.835 2
 3 -4 -14 5581.96 1204.09 7
 3 -4 -13 5388.96 1120.47 7
 3 -4 -13 5292.2 909.076 2
 3 -4 -12 27787.2 2105.57 2
 3 -4 -12 27476.7 2484.29 7
 3 -4 -11 31066.4 2492.45 7
 3 -4 -11 24921.9 1971.31 2
 3 -4 -10 6092.7 1060.04 7
 3 -4 -10 5835.64 885.607 2
 3 -4 -9 18298.6 1538.11 2
 3 -4 -9 17176.2 1672.92 7
 3 -4 -8 88871.3 3595.9 2
 3 -4 -7 6977.12 765.094 4
 3 -4 -7 9234.39 999.122 2
 3 -4 -6 105199 3365.18 5
 3 -4 -6 104190 3452.56 4
 3 -4 -6 109773 3804.13 2
 3 -4 -5 36327.3 1628.08 5
 3 -4 -5 36306.3 1806.99 4
 3 -4 -5 36051.4 1958.55 2
 3 -4 -4 59519.7 2543.85 2
 3 -4 -4 59962.2 2398.03 4
 3 -4 -4 57758 2018.03 5
 3 -4 -3 56153.5 2336.12 4
 3 -4 -3 54224.8 1830.87 5
 3 -4 -2 15439.7 1158.91 4
 3 -4 4 49515.6 1324.2 3
 3 -4 4 50816.4 1859.15 1
 3 -4 5 271418 6277.69 1
 3 -4 6 28363.8 1484.28 1
 3 -4 7 141960 4156.58 1
 3 -4 8 64156.9 2086.58 6
 3 -4 8 69170.1 2710.96 1
 3 -4 9 509.525 175.304 6
 3 -4 9 201.58 219.415 1
 3 -4 12 7641.23 1265.89 5
 3 -4 13 15925 1940.39 5
 3 -4 14 -329.183 743.293 5
 3 -4 15 1094.37 528.013 5
 3 -4 16 -935.354 722.101 5
 3 -4 17 -260.28 586.443 5
 3 -3 -18 3629.38 1106.75 7
 3 -3 -17 11690.2 1903.29 7
 3 -3 -17 10926.7 1589.49 2
 3 -3 -16 4221.72 1184.54 7
 3 -3 -16 5668.15 1097.16 2
 3 -3 -15 41681.4 2841.38 2
 3 -3 -15 35763.6 3146.75 7
 3 -3 -14 22879.2 2383.78 7
 3 -3 -14 24131.4 2073.95 2
 3 -3 -13 10977.7 1611.54 7
 3 -3 -13 13607.6 1515.28 2
 3 -3 -13 13072 1172.51 4
 3 -3 -12 156785 5593.74 2
 3 -3 -12 169910 6473.52 7
 3 -3 -11 2193.97 717.077 7
 3 -3 -11 2409.37 627.545 2
 3 -3 -10 2511.18 591.033 2
 3 -3 -10 1801.15 582.513 7
 3 -3 -9 131087 4571.01 2
 3 -3 -8 13390.8 1248.59 2
 3 -3 -7 56706.3 2312.3 4
 3 -3 -7 59163.6 2665.64 2
 3 -3 -6 2156.96 446.377 2
 3 -3 -6 2224.44 388.316 5
 3 -3 -6 2077.34 394.196 4
 3 -3 -5 54424.6 1928.09 5
 3 -3 -5 54667.1 2201.22 4
 3 -3 -5 50652.5 2305.95 2
 3 -3 -4 78050.2 2722.28 4
 3 -3 -4 77134.4 2246.78 5
 3 -3 -4 75098.8 2833.97 2
 3 -3 -3 123.946 207.26 2
 3 -3 -3 162.61 85.3841 5
 3 -3 -2 83552.5 2072.38 5
 3 -3 3 55263.1 1987.22 1
 3 -3 4 160859 4177.44 1
 3 -3 5 3328.7 487.652 1
 3 -3 6 134540 3988.82 1
 3 -3 7 13811.5 877.664 6
 3 -3 7 15064.6 1156.73 1
 3 -3 8 361.241 302.668 1
 3 -3 8 294.575 199.454 6
 3 -3 9 103780 4304.23 5
 3 -3 9 100470 3781.83 1
 3 -3 10 -382.868 524.743 5
 3 -3 11 8081.24 1234.09 5
 3 -3 12 27651.3 2442.61 5
 3 -3 13 668.46 599.464 5
 3 -3 14 40729.3 3296.02 5
 3 -3 15 3060.95 954.853 5
 3 -3 16 319.56 498.113 5
 3 -3 17 4191.49 1205 5
 3 -2 -19 545.757 576.825 7
 3 -2 -18 6817.25 1323.04 2
 3 -2 -18 7874.03 1612.27 7
 3 -2 -17 2349.73 814.904 7
 3 -2 -17 1688.31 684.644 2
 3 -2 -16 28139.5 2427.94 2
 3 -2 -16 29657.9 2861.1 7
 3 -2 -15 7307.2 1402.17 7
 3 -2 -15 8626.46 1291.25 2
 3 -2 -14 795.06 535.621 7
 3 -2 -14 964.914 465.467 2
 3 -2 -14 580.964 310.089 4
 3 -2 -13 65551.9 3453.54 2
 3 -2 -13 70995.8 4011.8 7
 3 -2 -13 64283.5 2887.86 4
 3 -2 -12 23427.5 1928.27 2
 3 -2 -12 23825.1 2171.85 7
 3 -2 -11 3231.69 798.952 7
 3 -2 -11 4231.42 808.417 2
 3 -2 -10 10487.9 1172.03 2
 3 -2 -10 11077.9 1355.83 7
 3 -2 -9 10053.4 1110.73 2
 3 -2 -8 125268 4296.63 2
 3 -2 -7 125842 4164.67 2
 3 -2 -6 194.178 217.016 2
 3 -2 -5 113067 3435.05 4
 3 -2 -5 119891 3734.08 2
 3 -2 -4 338.478 217.755 2
 3 -2 -4 345.364 197.828 4
 3 -2 -3 44598.8 1913.55 2
 3 -2 -2 1283.69 317.635 2
 3 -2 3 213106 5082.1 1
 3 -2 3 205018 5364.3 4
 3 -2 4 6592.11 723.585 4
 3 -2 4 7716.94 708.737 1
 3 -2 5 180525 4567.87 1
 3 -2 5 171322 4670.48 4
 3 -2 6 1138.09 387.938 5
 3 -2 6 626.891 272.727 1
 3 -2 6 712.296 209.525 6
 3 -2 7 -21.5501 243.92 5
 3 -2 7 18.0377 186.974 1
 3 -2 7 196.079 134.608 6
 3 -2 8 77644 3458.24 5
 3 -2 8 72654.4 2458.21 6
 3 -2 8 80481.8 3220.11 1
 3 -2 9 110223 4491.89 5
 3 -2 9 111811 4155.17 1
 3 -2 10 11935.1 1464.27 5
 3 -2 10 9250.74 1131.14 1
 3 -2 11 13951 1637.77 5
 3 -2 12 9215.95 1415.33 5
 3 -2 13 43478.8 3230.51 5
 3 -2 14 22390.4 2343.02 5
 3 -2 15 321.141 459.735 5
 3 -2 16 4749.84 1187.51 5
 3 -2 17 4859.76 1250.1 5
 3 -1 -19 5559.32 1190.11 2
 3 -1 -19 5022.32 1337.18 7
 3 -1 -18 11102.3 1673.3 2
 3 -1 -18 9800.71 1744.6 7
 3 -1 -17 2784.73 937.091 7
 3 -1 -17 2116.93 740.901 2
 3 -1 -16 186.25 367.299 2
 3 -1 -16 577.669 379.661 7
 3 -1 -15 5511.05 1059.79 2
 3 -1 -15 6957.83 1310.57 7
 3 -1 -14 48823.1 3048.89 2
 3 -1 -14 50836.7 2670.68 4
 3 -1 -14 52880 3529.68 7
 3 -1 -13 46718.6 2482.76 4
 3 -1 -13 40860.9 2718.2 2
 3 -1 -13 49167.1 3202.53 7
 3 -1 -12 635.622 423.721 2
 3 -1 -12 246.635 409.147 7
 3 -1 -12 447 339.822 4
 3 -1 -11 3931.75 837.363 7
 3 -1 -11 3090.6 683.783 2
 3 -1 -10 9092.09 1082.51 2
 3 -1 -10 6471.63 983.422 7
 3 -1 -9 76579.9 3235.28 2
 3 -1 -9 73412.9 3396.58 7
 3 -1 -8 140141 4568.62 2
 3 -1 -7 804.729 366.923 2
 3 -1 -6 109222 3626.37 2
 3 -1 -5 80834.7 2910.23 2
 3 -1 -4 26574.9 1439.57 2
 3 -1 -3 25992.7 1365.08 2
 3 -1 -2 5137 542.563 2
 3 -1 -1 673055 13385.9 2
 3 -1 0 324119 6356.32 5
 3 -1 1 6595.93 489.761 5
 3 -1 2 84650.2 2474.77 5
 3 -1 2 80984.4 2589.58 1
 3 -1 3 13646.4 933.4 5
 3 -1 3 11467.2 868.782 4
 3 -1 3 13358.8 927.571 1
 3 -1 4 95666 3105.77 5
 3 -1 4 90316.6 2224.48 3
 3 -1 4 87555.1 2862.93 4
 3 -1 4 91681.5 2865.78 6
 3 -1 4 90598.3 2993.41 1
 3 -1 5 67452.6 2691.42 5
 3 -1 5 62163.9 2340.31 4
 3 -1 5 64900.9 2563.36 1
 3 -1 5 67487.4 2286.45 6
 3 -1 6 25515.2 1438.07 4
 3 -1 6 28477 1671.85 1
 3 -1 6 27290.5 1372.64 6
 3 -1 6 26293.2 1710.96 5
 3 -1 7 68432.5 3061.5 5
 3 -1 7 65716.6 2434.17 2
 3 -1 7 68265.6 2399.13 6
 3 -1 7 63943.1 2497.96 4
 3 -1 7 71167.2 2946.84 1
 3 -1 8 45484.3 2587.19 5
 3 -1 8 46226.7 2427.67 1
 3 -1 8 43296.3 2014.45 4
 3 -1 9 54254.9 3005.89 5
 3 -1 9 54770.4 2814.96 1
 3 -1 10 57677.3 3243.91 5
 3 -1 10 58015.4 3030.76 1
 3 -1 11 19584.7 1929.27 5
 3 -1 12 1325.22 643.119 5
 3 -1 13 23936.7 2354.75 5
 3 -1 14 1566.72 776.341 5
 3 -1 15 15825.1 2081.46 5
 3 -1 16 13480.1 1998.4 5
 3 -1 17 202.411 512.934 5
 3 0 -20 6680.36 1556.46 7
 3 0 -19 7259.7 1570.57 7
 3 0 -18 3001.52 913.425 2
 3 0 -18 4430.47 1216.28 7
 3 0 -17 13418.9 1782.06 2
 3 0 -17 15367.6 2085.81 7
 3 0 -16 -1604.65 653.205 2
 3 0 -16 690.775 551.614 7
 3 0 -15 750.72 417.951 2
 3 0 -15 2987.73 820.683 7
 3 0 -15 2177.85 573.219 4
 3 0 -14 10699 1415.5 2
 3 0 -14 11058.2 1258.78 4
 3 0 -14 12752.1 1643.65 7
 3 0 -13 18917.7 1898.04 7
 3 0 -13 16372.3 1689.94 2
 3 0 -13 18406.5 1570.8 4
 3 0 -12 49298.5 2883.51 2
 3 0 -12 46787.7 2926.7 7
 3 0 -12 50412.7 2603.24 4
 3 0 -11 1964.65 586.921 7
 3 0 -11 2950.56 688.782 2
 3 0 -11 2292.66 548.424 4
 3 0 -10 539.081 377.952 7
 3 0 -10 -81.9194 371.451 2
 3 0 -9 133079 4633.34 2
 3 0 -8 6719.26 879.463 2
 3 0 -7 154962 4734.03 7
 3 0 -7 156252 4737.37 2
 3 0 -6 190804 5287.22 2
 3 0 -5 1336.16 351.238 2
 3 0 -4 31670.5 1565.91 2
 3 0 -3 38800.1 1661.56 2
 3 0 -2 217388 5103.1 2
 3 0 -1 882450 17026.8 2
 3 0 0 38106.9 1248.63 5
 3 0 0 41285.4 1424.68 2
 3 0 1 80952.1 2286.37 5
 3 0 2 14359 892.812 5
 3 0 2 13756.8 942.739 1
 3 0 2 13276.2 841.23 4
 3 0 3 7400.42 703.285 5
 3 0 3 7353.45 544.796 3
 3 0 3 7227.25 688.644 6
 3 0 3 7764.17 647.999 4
 3 0 3 7072.19 730.196 1
 3 0 4 255194 6368.88 1
 3 0 4 245054 6302.45 5
 3 0 4 258471 5849.85 4
 3 0 4 244801 5510.99 3
 3 0 4 262693 6028.39 6
 3 0 5 37428.6 1956.38 5
 3 0 5 35831.1 1649.62 6
 3 0 5 36358.7 1536.29 4
 3 0 5 35909.6 1884.3 1
 3 0 6 29998.5 1844.42 5
 3 0 6 26797.2 1244.13 2
 3 0 6 27607.8 1474.15 6
 3 0 6 27586 1361.96 4
 3 0 6 26696.4 1697.03 1
 3 0 7 77506.8 3320.82 5
 3 0 7 73181.8 2413.13 2
 3 0 7 72896.8 2491.1 4
 3 0 7 77480.2 3220.67 1
 3 0 8 1254.64 381.25 5
 3 0 8 1488.03 514.609 1
 3 0 8 1005.2 290.222 2
 3 0 8 1097.3 281.735 4
 3 0 9 140628 5206.52 5
 3 0 9 133663 3937.4 2
 3 0 9 136577 4971.47 1
 3 0 9 131621 3810.98 4
 3 0 10 756.654 510.044 5
 3 0 10 1892.54 352.555 4
 3 0 11 199.301 495.21 5
 3 0 12 28507.1 2509.31 5
 3 0 13 7938.79 1318.89 5
 3 0 14 1503.95 661.369 5
 3 0 15 6008.28 1298.47 5
 3 0 16 561.692 745.156 5
 3 0 17 19887 2564.21 5
 3 1 -20 622.927 492.619 7
 3 1 -19 -192.411 586.737 7
 3 1 -18 25644.6 2717.17 7
 3 1 -17 161.508 516.857 2
 3 1 -17 -730.269 761.86 7
 3 1 -16 581.481 357.714 4
 3 1 -16 632.58 442.074 2
 3 1 -16 -6.38811 359.678 7
 3 1 -15 2722.96 760.899 2
 3 1 -15 3919.46 812.146 4
 3 1 -15 3436.91 901.638 7
 3 1 -14 2447.97 673.576 2
 3 1 -14 1992.53 607.564 7
 3 1 -14 2793 676.303 4
 3 1 -13 54127.4 3172.71 2
 3 1 -13 47928.2 2743.45 4
 3 1 -13 57305.9 3287.71 7
 3 1 -12 2186.41 685.499 7
 3 1 -12 3832.35 834.872 2
 3 1 -12 2937.53 652.155 4
 3 1 -11 7911.64 1090.76 2
 3 1 -11 6416.9 989.368 7
 3 1 -11 6551.06 911.535 4
 3 1 -10 92135.1 3877.23 2
 3 1 -10 97182.9 3733.25 4
 3 1 -10 100110 3945.71 7
 3 1 -9 1483.63 473.593 2
 3 1 -8 73581 3127.48 2
 3 1 -7 5943.77 789.337 2
 3 1 -7 6528.56 759.539 7
 3 1 -6 95106.9 3168.46 7
 3 1 -6 96164.1 3347.56 2
 3 1 -5 54959.1 2272.66 2
 3 1 -4 383.684 196.423 2
 3 1 -3 4756.38 536.143 2
 3 1 -2 2472.83 368.638 2
 3 1 -1 999999 19045.7 2
 3 1 0 264451 5569.92 2
 3 1 1 64095.2 2249.44 1
 3 1 1 65214.8 1715.59 2
 3 1 1 65988.9 2324.58 6
 3 1 1 65636.3 2111.47 5
 3 1 2 652.379 214.817 5
 3 1 2 302.352 107.882 3
 3 1 2 764.974 205.806 4
 3 1 2 666.335 231.27 6
 3 1 2 492.081 234.559 1
 3 1 3 60108.5 2046.3 3
 3 1 3 56432.8 1854.23 4
 3 1 3 61437 2258.04 6
 3 1 3 56112.4 2245.78 5
 3 1 3 57602.2 2318.33 1
 3 1 4 8002.22 605.755 4
 3 1 4 9252.73 915.995 1
 3 1 4 9529.75 844.74 6
 3 1 4 8960.76 727.427 3
 3 1 4 7869.4 849.423 5
 3 1 5 103250 3585.24 5
 3 1 5 94113.1 2370.19 2
 3 1 5 97561.3 2660.33 4
 3 1 5 103375 3592.41 1
 3 1 5 93441.1 3131.45 6
 3 1 6 194086 5773.72 5
 3 1 6 184517 4266.67 2
 3 1 6 190991 4480.44 4
 3 1 6 197199 5723.97 1
 3 1 7 22065.5 1706.62 5
 3 1 7 22925.2 1076.03 2
 3 1 7 22172.2 1076.23 4
 3 1 8 50457.6 2841.42 5
 3 1 8 46230.1 1792.87 2
 3 1 8 49534.7 2721.21 1
 3 1 8 50853.4 1767.23 4
 3 1 9 996.711 437.719 5
 3 1 9 2295.58 687.701 1
 3 1 9 1864.13 366.906 2
 3 1 9 2168.15 333.499 4
 3 1 10 29120.1 2327.27 5
 3 1 11 35652.6 2680.42 5
 3 1 12 8270.97 1379.22 5
 3 1 13 4440.79 1074.19 5
 3 1 14 1899.39 801.847 5
 3 1 15 103.692 466.818 5
 3 1 16 20348.6 2518.66 5
 3 1 17 4625.83 1393.87 5
 3 2 -20 861.289 634.743 7
 3 2 -19 6038.21 1324.31 7
 3 2 -18 1816.23 739.247 7
 3 2 -17 17845.3 2103.29 7
 3 2 -16 11467.4 1634.32 2
 3 2 -16 11542.2 1488.21 4
 3 2 -16 10033.6 1534.89 7
 3 2 -15 12510.3 1606.97 7
 3 2 -15 11180.2 1573.04 2
 3 2 -15 13945.9 1593.96 4
 3 2 -14 43119.2 2942.95 2
 3 2 -14 38208.5 2600.42 4
 3 2 -14 37588.8 2694.03 7
 3 2 -13 3816.87 873.987 2
 3 2 -13 3938.32 849.214 7
 3 2 -13 4598.07 885.725 4
 3 2 -12 21500.9 1935.04 2
 3 2 -12 21396.6 1804.45 4
 3 2 -12 23987.3 1924.34 7
 3 2 -11 55806 2909.67 4
 3 2 -11 61583.7 3202.67 2
 3 2 -11 62431.2 3059.86 7
 3 2 -10 28582.7 2089.56 2
 3 2 -10 29066.9 1962.19 4
 3 2 -9 56476.2 2826.56 2
 3 2 -9 58384 2780.78 4
 3 2 -8 16128.6 1228.43 7
 3 2 -8 15296.5 1342.53 2
 3 2 -7 10764.8 1063.02 2
 3 2 -7 9163.54 861.602 7
 3 2 -6 83824.7 3150.55 2
 3 2 -5 337278 8016.42 2
 3 2 -4 98994.8 3183.51 2
 3 2 -3 336699 7551.93 2
 3 2 -2 846.65 243.853 2
 3 2 -2 349.045 156.219 6
 3 2 -1 406515 8449.39 2
 3 2 -1 417532 8894.26 6
 3 2 0 433759 9175.16 1
 3 2 0 424568 8511.15 2
 3 2 0 428861 9209.17 6
 3 2 1 69904.9 1741.75 2
 3 2 1 65762.4 2393.14 6
 3 2 1 67143.1 2406.46 1
 3 2 2 3271.71 523.592 1
 3 2 2 2806.53 481.001 6
 3 2 2 2928.73 474.022 5
 3 2 2 2878.73 458.198 3
 3 2 3 206457 5497.04 5
 3 2 3 205186 4657.49 4
 3 2 3 218503 5697.32 1
 3 2 3 216254 5494.95 6
 3 2 3 215628 5336.46 3
 3 2 4 88939.7 2369.3 4
 3 2 4 90098.4 3327.67 1
 3 2 4 88143.4 2952.48 3
 3 2 4 92003.1 3263.75 5
 3 2 5 6649.63 846.142 5
 3 2 5 5476.61 437.237 4
 3 2 5 5581.71 794.106 1
 3 2 6 10121.7 585.874 4
 3 2 6 12771.9 1249.73 1
 3 2 6 10898.7 1182.87 5
 3 2 6 9960.48 504.028 2
 3 2 7 17832.2 1598.14 1
 3 2 7 16774.2 768.888 4
 3 2 7 17811 824.446 2
 3 2 7 20376.2 1717.16 5
 3 2 8 55288.6 3024.63 5
 3 2 8 57156.4 3051.68 1
 3 2 8 55138.1 1797.77 2
 3 2 8 52594.2 1529.01 4
 3 2 9 31768.9 2324.36 1
 3 2 9 30783.9 1387.55 2
 3 2 9 34301.6 2409.31 5
 3 2 10 5940.32 1057.26 5
 3 2 11 23146.8 2177.87 5
 3 2 12 16280.8 1891.07 5
 3 2 13 24761 2476.83 5
 3 2 14 6132.25 1275.27 5
 3 2 15 704.095 666.346 5
 3 2 16 4801.2 1275.5 5
 3 2 17 4786.39 1396.88 5
 3 3 -19 4960.17 1178.16 7
 3 3 -18 10907.1 1668.47 7
 3 3 -17 13163.1 1676.73 4
 3 3 -17 10100.6 1526.7 7
 3 3 -16 229.021 388.999 7
 3 3 -16 322.551 444.861 4
 3 3 -15 2907.35 746.004 7
 3 3 -15 1819.39 654.995 4
 3 3 -14 60709.9 3380.35 7
 3 3 -14 59735.6 3597.93 2
 3 3 -14 59518.2 3446.62 4
 3 3 -13 14617.1 1542.95 7
 3 3 -13 11732.5 1514.17 2
 3 3 -13 13800.2 1544.32 4
 3 3 -12 26466.7 2185.67 2
 3 3 -12 24983.9 2027.65 4
 3 3 -12 26130.3 1940.57 7
 3 3 -11 11782.2 1390.59 2
 3 3 -11 12012.9 1361.3 4
 3 3 -10 28255 2091.96 2
 3 3 -10 28679.2 2022.49 4
 3 3 -9 145571 5072.18 2
 3 3 -9 140030 4428.52 7
 3 3 -9 146543 4972.25 4
 3 3 -8 4987.21 803.87 2
 3 3 -8 4251.79 603.249 7
 3 3 -8 4798.27 761.262 4
 3 3 -7 4529.41 721.021 2
 3 3 -7 4555.53 684.961 4
 3 3 -6 192451 5545.94 2
 3 3 -5 7311.15 841.316 2
 3 3 -5 6875.89 625.486 6
 3 3 -4 60014.2 2416.75 2
 3 3 -4 62928.9 2148.31 6
 3 3 -3 83380.3 2804.74 2
 3 3 -3 81548.7 2582.67 6
 3 3 -2 47424.9 1848.96 2
 3 3 -2 47940.2 1877.72 6
 3 3 -1 98732.5 2970.24 1
 3 3 -1 99746.5 2817.07 2
 3 3 -1 101911 3113.61 6
 3 3 0 21496.2 967.11 2
 3 3 0 22353.3 1245.63 1
 3 3 0 20080.5 1241.62 6
 3 3 1 125889 3736.96 6
 3 3 1 117168 3614.58 1
 3 3 1 121691 3675.59 3
 3 3 2 49776.1 2124.21 3
 3 3 2 44365.1 2080.05 1
 3 3 3 47349.4 2256.34 1
 3 3 3 46742 2202.42 5
 3 3 3 47036.8 2132.3 3
 3 3 4 73111.4 1979.89 4
 3 3 4 72809.5 2976.24 5
 3 3 4 75640.9 3094.86 1
 3 3 5 71524.8 1878.15 4
 3 3 5 76859.2 3260.65 1
 3 3 5 80247.2 3263.62 5
 3 3 6 8521.58 1073.71 1
 3 3 6 10637 1184.52 5
 3 3 7 157726 5478.19 1
 3 3 7 153937 5401.28 5
 3 3 8 17408.1 1687.71 1
 3 3 8 16184.2 1676.14 5
 3 3 9 25260.5 1097.67 2
 3 3 9 31582.8 2360.66 5
 3 3 10 32292.3 2530.89 5
 3 3 11 19408.2 2048.51 5
 3 3 12 85485.2 4576.42 5
 3 3 13 346.269 495.377 5
 3 3 14 271.086 508.83 5
 3 3 15 18747.4 2340.93 5
 3 3 16 282.328 547.917 5
 3 3 17 8311.6 1702.16 5
 3 4 -17 974.998 484.88 4
 3 4 -17 943.447 503.753 7
 3 4 -16 3296.98 803.38 7
 3 4 -16 3167.01 869.036 4
 3 4 -15 49681.5 3036.57 7
 3 4 -15 40873.6 2993.54 4
 3 4 -14 4076.06 861.562 7
 3 4 -14 2994.57 875.133 4
 3 4 -13 21680 2023.36 4
 3 4 -13 18584.5 1657.65 7
 3 4 -12 5247.36 811.383 7
 3 4 -12 3521.88 814.249 4
 3 4 -11 10039.3 1280.61 4
 3 4 -11 8512.8 1203.35 2
 3 4 -11 8957.53 508.683 6
 3 4 -10 114880 4608.28 4
 3 4 -10 116102 2877.12 6
 3 4 -9 1548.16 338.029 7
 3 4 -9 1541.47 483.14 2
 3 4 -9 1514.26 493.585 4
 3 4 -9 1548.48 256.99 6
 3 4 -8 19980.2 1673.78 2
 3 4 -8 20296.4 1674.2 4
 3 4 -8 20145.8 979.134 6
 3 4 -7 217626 6252.87 2
 3 4 -7 198913 4766.44 6
 3 4 -7 211914 6190.38 4
 3 4 -6 21749.3 1595.98 2
 3 4 -6 22674.9 1639 4
 3 4 -6 21442.3 1100.02 6
 3 4 -5 230782 5485.27 6
 3 4 -5 233362 6313.56 2
 3 4 -5 242759 6517.06 4
 3 4 -4 22557.5 1443.18 2
 3 4 -4 23966.4 1256.69 6
 3 4 -4 23017.2 1527.31 4
 3 4 -3 8382.23 814.771 2
 3 4 -3 7460.07 702.141 6
 3 4 -3 8093.63 855.306 4
 3 4 -2 259217 6073.14 1
 3 4 -2 268847 6381.51 6
 3 4 -1 5977.83 671.355 6
 3 4 -1 6053.83 616.396 1
 3 4 0 33946.6 1641.68 1
 3 4 1 616.632 264.785 1
 3 4 2 7387.37 824.906 1
 3 4 3 414882 9860.51 1
 3 4 4 796.232 400.426 5
 3 4 4 619.283 359.992 1
 3 4 4 936.263 202.914 4
 3 4 5 33437.7 1074.41 4
 3 4 5 38180.7 2288.37 1
 3 4 5 36670.2 1100.51 4
 3 4 5 38987.5 2246.17 5
 3 4 6 54655.3 2932.88 1
 3 4 6 53052.4 2842.91 5
 3 4 7 921.787 518.678 5
 3 4 7 1436.87 597.936 1
 3 4 8 70573.4 3658.99 1
 3 4 8 74714.1 3678.01 5
 3 4 9 34961.8 2557.95 5
 3 4 10 1554.05 630.951 5
 3 4 11 26794 2416.59 5
 3 4 12 2580.57 973.199 5
 3 4 13 17685.2 2136.63 5
 3 4 14 20430.1 2404.71 5
 3 4 15 6054.81 1430.43 5
 3 4 16 12474.2 2068.38 5
 3 4 17 2955.67 1091.55 5
 3 5 -18 308.67 463.371 4
 3 5 -17 1568.76 621.613 4
 3 5 -16 2429.35 758.05 4
 3 5 -16 2880.55 741.088 7
 3 5 -15 5947.69 1049.18 7
 3 5 -15 4984.6 1123.43 4
 3 5 -14 49972.3 3348.61 4
 3 5 -14 49618.2 2806.58 7
 3 5 -13 14441.8 1716.05 4
 3 5 -13 14740.6 1395.22 7
 3 5 -12 6392.15 1098.47 4
 3 5 -11 32128.1 2458.1 4
 3 5 -10 4021.21 877.86 4
 3 5 -9 83331.7 3853.32 4
 3 5 -8 28058.4 2052.99 4
 3 5 -7 51051.3 2749.93 4
 3 5 -7 48836 1805.4 6
 3 5 -6 82887 2641.42 6
 3 5 -6 89027.8 3645.97 4
 3 5 -5 58452.1 2167.16 6
 3 5 -5 60255.6 2828.63 4
 3 5 -4 6320.26 855.923 4
 3 5 -3 108280 3121.95 1
 3 5 -3 113930 3859.63 4
 3 5 -2 291613 7262.48 4
 3 5 -2 287385 6647.98 1
 3 5 -1 3328.14 489.858 1
 3 5 -1 2297.55 450.232 4
 3 5 0 2416.86 432.229 1
 3 5 0 1555.95 364.041 4
 3 5 1 1276.29 359.776 1
 3 5 1 1290.08 310.371 4
 3 5 2 148578 4600.97 1
 3 5 2 139478 3829.51 4
 3 5 3 20667.3 1545.1 1
 3 5 3 18277.2 1022.09 4
 3 5 4 6561.28 890.293 1
 3 5 4 6450.45 520.611 4
 3 5 5 224.098 281.641 1
 3 5 5 222.923 88.7667 4
 3 5 5 60.2051 456.601 5
 3 5 6 42183 2546.26 5
 3 5 6 38887.2 2555.99 1
 3 5 7 79141.6 3817.41 1
 3 5 7 75449.6 3681.18 5
 3 5 8 12430.9 1494.73 5
 3 5 9 699.285 496.934 5
 3 5 10 9962.08 1483.36 5
 3 5 11 19132.5 2077.53 5
 3 5 12 33588.8 2918.92 5
 3 5 13 1408.9 829.015 5
 3 5 14 3206.6 1013.68 5
 3 5 15 5982.33 1450.91 5
 3 5 16 9892.53 1848.54 5
 3 6 -18 -324.056 461.647 4
 3 6 -17 391.119 510.606 4
 3 6 -16 -359.731 445.359 4
 3 6 -15 24990.5 2478.29 4
 3 6 -14 22786.3 1768 7
 3 6 -14 24528.3 2406.65 4
 3 6 -13 1036.11 550.371 4
 3 6 -12 11782.5 1559.04 4
 3 6 -11 23719 2150.08 4
 3 6 -10 52868.3 3222.03 4
 3 6 -9 30701.1 2342.02 4
 3 6 -8 29474.5 2217.6 4
 3 6 -7 38587.2 2479.18 4
 3 6 -6 124164 4676.25 4
 3 6 -5 18154.1 1022.96 1
 3 6 -5 18899.1 1630.09 4
 3 6 -4 40392.3 1620.81 1
 3 6 -4 42286.6 2358.77 4
 3 6 -3 25139.1 1735.59 4
 3 6 -3 24343.9 1278.32 1
 3 6 -2 160695 4915.72 4
 3 6 -2 154613 4281.37 1
 3 6 -1 67810.9 2599 1
 3 6 -1 69740.3 2834.42 4
 3 6 0 57171.5 2448.77 1
 3 6 0 57002.1 2434.99 4
 3 6 1 1377.94 419.184 4
 3 6 1 2142.08 500.924 1
 3 6 2 216543 6132.54 1
 3 6 2 209787 5392.56 4
 3 6 3 54632.6 2764.05 1
 3 6 3 53629.4 2031.13 4
 3 6 4 57990.4 2960.4 1
 3 6 4 55309.8 1933.81 4
 3 6 5 67777.5 1991.4 4
 3 6 5 68766.6 3425.66 1
 3 6 6 7743.78 1173.69 1
 3 6 7 10411.5 1360.81 5
 3 6 8 1320.39 533.204 5
 3 6 9 14667.9 1794.56 5
 3 6 10 22643.7 2278.89 5
 3 6 11 5838.45 1277.3 5
 3 6 12 13301.9 1854.04 5
 3 6 13 -324.999 706.757 5
 3 6 14 -39.8274 528.398 5
 3 6 15 19362.9 2521.13 5
 3 6 16 808.273 767.038 5
 3 7 -19 551.216 665.856 4
 3 7 -18 9835.37 1760.82 4
 3 7 -17 4957.52 1254.75 4
 3 7 -16 -515.108 687.425 4
 3 7 -15 11645.3 1742.73 4
 3 7 -14 2816.45 888.908 4
 3 7 -13 4389.21 1049.2 4
 3 7 -12 36310.5 2901.69 4
 3 7 -11 -1184.11 823.109 4
 3 7 -10 -467.274 638.908 4
 3 7 -9 29083.9 2348.19 4
 3 7 -8 5885.51 1042.28 4
 3 7 -7 176846 6195.88 4
 3 7 -6 2835.83 375.014 1
 3 7 -6 2025.4 683.463 4
 3 7 -5 12461.3 1364.57 4
 3 7 -5 11069.6 767.352 1
 3 7 -4 627.749 197.851 1
 3 7 -4 338.234 325.091 4
 3 7 -3 1157.86 300.642 1
 3 7 -3 296.296 326.427 4
 3 7 -2 136872 4682.69 4
 3 7 -2 134827 3991.28 1
 3 7 -1 2582.14 471.06 1
 3 7 -1 2584.77 567.811 4
 3 7 0 1532.8 406.451 1
 3 7 0 1665 489.444 4
 3 7 1 72527.5 3058.09 1
 3 7 1 70387 2830.39 4
 3 7 2 610.58 321.974 1
 3 7 2 150.434 178.659 4
 3 7 3 50229.3 2727.46 1
 3 7 3 51819.6 2123.85 4
 3 7 4 2380.49 586.991 1
 3 7 4 2354.79 391.321 4
 3 7 5 4177.93 838.181 1
 3 7 5 3569.53 416.315 4
 3 7 6 58934.7 1663.1 4
 3 7 9 15038.4 1807.11 5
 3 7 10 818.072 658.993 5
 3 7 11 49639 3577.46 5
 3 7 12 2845.76 993.813 5
 3 7 13 7551.83 1503.95 5
 3 7 14 6167.53 1401.38 5
 3 7 15 262.46 579.987 5
 3 8 -19 6481.88 1585.1 4
 3 8 -18 4446.86 1258.61 4
 3 8 -17 -212.128 515.056 4
 3 8 -16 7286.51 1482.58 4
 3 8 -15 -942.826 623.467 4
 3 8 -14 11204.1 1751.27 4
 3 8 -13 3412.79 926.447 4
 3 8 -12 5186.05 1244.64 4
 3 8 -11 62774.4 3930.74 4
 3 8 -10 24433.4 2346.54 4
 3 8 -9 1166.59 583.56 4
 3 8 -8 10256.7 1385.49 4
 3 8 -8 8630.12 589.524 1
 3 8 -7 455.28 158.534 1
 3 8 -7 1347.86 547.016 4
 3 8 -6 107859 4586.8 4
 3 8 -6 98863.5 2762.03 1
 3 8 -5 18973.7 1767.05 4
 3 8 -5 18309.3 1032.81 1
 3 8 -4 35043.8 2378.23 4
 3 8 -4 36192 1619.19 1
 3 8 -3 71105.2 3375.53 4
 3 8 -3 69823.9 2553.76 1
 3 8 -2 443.421 294.245 1
 3 8 -2 921 451.223 4
 3 8 -1 37703 1993.23 1
 3 8 -1 41695.4 2385.8 4
 3 8 0 89961.7 3489.72 1
 3 8 0 96996.7 3708.51 4
 3 8 1 26883.7 1837.85 1
 3 8 1 25235.5 1702.77 4
 3 8 2 83132.5 3581.61 1
 3 8 2 79861.8 3110.42 4
 3 8 3 913.009 389.43 1
 3 8 3 1223.47 345.19 4
 3 8 4 3327.16 679.04 1
 3 8 4 3304.57 490.729 4
 3 8 5 38392.1 1649.87 4
 3 8 6 51044.7 1709.02 4
 3 8 12 -397.566 614.645 5
 3 8 13 168.368 493.23 5
 3 8 14 -432.487 699.273 5
 3 8 15 5018.93 1423.72 5
 3 9 -18 1146.29 766.24 4
 3 9 -17 20251.1 2611.06 4
 3 9 -16 5180.06 1298.93 4
 3 9 -15 1934.56 808.416 4
 3 9 -14 2705.43 978.8 4
 3 9 -13 1026.82 609.882 4
 3 9 -12 30033.6 2832.4 4
 3 9 -11 73107.1 4400.77 4
 3 9 -10 660.361 663.43 4
 3 9 -9 10642.4 1549.85 4
 3 9 -8 183.247 373.83 4
 3 9 -7 16235.3 1801.45 4
 3 9 -7 13231.2 700.399 1
 3 9 -6 7012.18 561.422 1
 3 9 -6 8992.47 1294.79 4
 3 9 -5 -109.108 447.151 4
 3 9 -5 156.518 142.176 1
 3 9 -4 5194.5 606.513 1
 3 9 -4 4899.56 941.759 4
 3 9 -3 30575.8 1635.69 1
 3 9 -3 30476.5 2288.1 4
 3 9 -2 52952.4 2381.99 1
 3 9 -2 55095.8 2999.96 4
 3 9 -1 28622.2 1782.92 1
 3 9 -1 29840.8 2098.87 4
 3 9 0 21063.8 1612.16 1
 3 9 0 20795.2 1673.58 4
 3 9 1 19622 1626.02 1
 3 9 1 19228.1 1558.2 4
 3 9 2 53917.8 2891.17 1
 3 9 2 50540.9 2523.73 4
 3 9 3 2221.36 505.481 4
 3 9 4 11601.4 1020.36 4
 3 9 5 6498.48 694.379 4
 3 10 -17 1372.37 807.556 4
 3 10 -16 3058.99 1233.25 4
 3 10 -15 6338.17 1492.13 4
 3 10 -14 179.433 400.755 4
 3 10 -13 274.177 484.917 4
 3 10 -12 22563.8 2559.62 4
 3 10 -11 4959.1 1256.92 4
 3 10 -10 9252.52 1569.6 4
 3 10 -9 11721.2 1726.14 4
 3 10 -8 20506.9 2184.74 4
 3 10 -7 31095.8 2653.76 4
 3 10 -6 872.519 204.871 1
 3 10 -6 1114.24 553.105 4
 3 10 -5 24817.7 1272.41 1
 3 10 -5 28203.1 2383.67 4
 3 10 -4 56913.7 2266.48 1
 3 10 -4 62092 3495.68 4
 3 10 -3 4232.71 618.893 1
 3 10 -3 6052.53 1102.69 4
 3 10 -2 29690.3 1784.66 1
 3 10 -2 31218.3 2360.32 4
 3 10 -1 575.922 267.121 1
 3 10 -1 655.612 340.044 4
 3 10 0 12642.1 1399.84 4
 3 10 1 37079.9 2328.09 4
 3 10 2 43.1203 217.311 4
 3 10 3 4787.84 756.032 4
 3 10 4 13245.6 1169.52 4
 3 11 -16 14738.3 2312.2 4
 3 11 -15 710.996 759.908 4
 3 11 -14 2118.76 962.635 4
 3 11 -13 5485.05 1332.16 4
 3 11 -12 115.647 687.158 4
 3 11 -11 20380.1 2436.55 4
 3 11 -10 4325.66 1121.5 4
 3 11 -9 41.9507 554.945 4
 3 11 -8 45444.7 3418.32 4
 3 11 -7 3615.51 995.023 4
 3 11 -6 2299.5 778.946 4
 3 11 -5 32392.6 2686.13 4
 3 11 -4 -629.108 625.505 4
 3 11 -3 62912 3620.44 4
 3 11 -2 14671.9 1679.82 4
 3 11 -1 8104.08 1192.1 4
 3 11 0 5918.26 993.875 4
 3 11 1 15138.2 1542.48 4
 3 11 2 4838.04 849.939 4
 3 11 3 32029.5 2086.25 4
 3 11 4 4972.2 778.722 4
 3 12 -15 4208.81 1243.84 4
 3 12 -14 7993.59 1753.64 4
 3 12 -13 1289.75 838.533 4
 3 12 -12 2492 972.141 4
 3 12 -11 630.607 477.441 4
 3 12 -10 5332.74 1279.4 4
 3 12 -9 44094.3 3568.05 4
 3 12 -8 37273 3230.07 4
 3 12 -7 98.3984 448.054 4
 3 12 -6 2233.06 838.749 4
 3 12 -5 1906.18 697.383 4
 3 12 -4 29634.5 2588.4 4
 3 12 -3 30097.3 2631.29 4
 3 12 -2 128.566 366.848 4
 3 12 -1 7261.11 1210.41 4
 3 12 0 12094.4 1515.16 4
 3 12 1 33965.9 2445.36 4
 3 12 2 11702.9 1364.67 4
 3 12 3 1293.28 466.6 4
 3 13 -14 3060.37 1144.26 4
 3 13 -13 868.602 806.957 4
 3 13 -12 5721.28 1435.04 4
 3 13 -11 -1463.83 774.93 4
 3 13 -10 3960.45 1259.93 4
 3 13 -9 10916.3 1874.1 4
 3 13 -8 7081.44 1542.81 4
 3 13 -7 17033.3 2204 4
 3 13 -6 3870.87 1002.45 4
 3 13 -5 -101.614 460.87 4
 3 13 -4 2980.33 875.433 4
 3 13 -3 2052.12 816.08 4
 3 13 -2 14061.3 1780.48 4
 3 13 -1 16045.5 1826.84 4
 3 13 0 975.315 516.399 4
 3 13 1 11877 1488.03 4
 3 13 2 214.189 281.668 4
 3 14 -12 -660.314 797.911 4
 3 14 -11 1824.52 869.848 4
 3 14 -10 600.409 733.302 4
 3 14 -9 3431.65 1079.69 4
 3 14 -8 19473.4 2483.8 4
 3 14 -7 2978.77 952.982 4
 3 14 -6 -169.865 462.904 4
 3 14 -5 7662.56 1501.91 4
 3 14 -4 -384.135 615.939 4
 3 14 -3 9014.86 1516.23 4
 3 14 -2 4166.55 1064.44 4
 3 14 -1 107.661 527.518 4
 3 14 0 20067.3 2093.13 4
 3 14 1 169.259 351.757 4
 3 15 -10 440.197 675.181 4
 3 15 -9 5682.16 1474.46 4
 3 15 -8 1868.73 857.547 4
 3 15 -7 2514.75 965.445 4
 3 15 -6 13140.3 2056.85 4
 3 15 -5 11504.7 1890.33 4
 3 15 -4 1093.93 692.861 4
 3 15 -3 -120.311 606.342 4
 3 15 -2 256.209 689.435 4
 3 15 -1 13070 1826.24 4
 3 15 0 4851.01 1080.78 4
 3 15 1 1546.39 641.082 4
 3 16 -9 4441.38 1443 4
 3 16 -8 1714.94 932.662 4
 3 16 -7 5727.08 1402.91 4
 3 16 -6 4100.29 1272.24 4
 3 16 -5 4225 1258.95 4
 3 16 -4 5833.54 1409.34 4
 3 16 -3 374.01 501.026 4
 3 16 -2 182.213 425 4
 3 16 -1 4333.97 1109.45 4
 3 16 0 3167.68 1016.1 4
 3 17 -7 1349.47 897.087 4
 3 17 -6 2446.7 1026.11 4
 3 17 -5 17292.1 2454.02 4
 3 17 -4 1574.54 802.172 4
 3 17 -3 -223.699 609.227 4
 3 17 -2 7895.77 1575.06 4
 3 17 -1 -1238.03 673.165 4
 3 18 -4 1279.79 764.099 4
 3 18 -3 5608.05 1484.62 4
 3 18 -2 1017.43 674.651 4
 4 -17 -3 -24.0075 484.645 3
 4 -17 -2 3089.5 1140.38 3
 4 -17 -1 4732.34 1298.72 3
 4 -17 0 1821.63 898.405 3
 4 -16 -7 1681.57 752.403 2
 4 -16 -6 -740.103 731.821 2
 4 -16 -5 3568.35 1166.28 3
 4 -16 -4 -703.004 707.799 3
 4 -16 -3 12368.3 2032.1 3
 4 -16 -2 1089.28 746.406 3
 4 -16 -1 657.778 519.896 3
 4 -16 0 7021.26 1459.4 3
 4 -16 1 -821.573 586.111 3
 4 -15 -8 4439.73 1159.65 2
 4 -15 -7 1426.32 899.023 3
 4 -15 -7 405.861 485.643 2
 4 -15 -6 386.545 437.161 3
 4 -15 -6 432.309 495.364 2
 4 -15 -5 3226.08 1082.04 3
 4 -15 -4 7436.28 1597.34 3
 4 -15 -3 6879.99 1476 3
 4 -15 -2 113.647 460.411 3
 4 -15 -1 8281.83 1509.53 3
 4 -15 0 6343.73 1292.2 3
 4 -15 1 2295.41 783.537 3
 4 -15 2 2053.51 749.783 3
 4 -14 -11 -931.209 708.561 7
 4 -14 -9 2065.49 829.698 2
 4 -14 -9 2451.64 1056.04 3
 4 -14 -8 5111.63 1145.03 2
 4 -14 -8 5103.47 1454.69 3
 4 -14 -7 7777.49 1620.93 3
 4 -14 -7 7388.66 1400.2 2
 4 -14 -6 12785.9 2054.71 3
 4 -14 -5 1543.33 784.851 3
 4 -14 -4 1545.15 713.108 3
 4 -14 -3 -206.495 541.982 3
 4 -14 -2 11894.3 1794.11 3
 4 -14 -1 23987.9 2499.78 3
 4 -14 0 665.554 462.846 3
 4 -14 1 2452.34 795.322 3
 4 -14 2 1287.3 587.071 3
 4 -14 3 3509.96 881.508 3
 4 -13 -11 -224.077 490.562 7
 4 -13 -10 6417.11 1272.78 2
 4 -13 -10 10459.2 1724.09 7
 4 -13 -9 898.557 642.291 7
 4 -13 -9 1412.84 679.46 2
 4 -13 -8 8791.09 1479.91 2
 4 -13 -7 3161.45 919.088 2
 4 -13 -4 6356.26 1352.81 3
 4 -13 -3 -471.322 659.793 3
 4 -13 -2 8978.75 1451.96 3
 4 -13 -1 2297.01 860.78 3
 4 -13 0 30744.5 2606.78 3
 4 -13 1 10100.3 1441.43 3
 4 -13 2 5295.39 1026.56 3
 4 -13 3 7215.16 1153.06 3
 4 -13 4 676.681 375.665 3
 4 -12 -12 7386.45 1556.79 7
 4 -12 -11 6719.61 1277.28 2
 4 -12 -11 11478.9 1835.82 7
 4 -12 -10 3822.31 932.204 2
 4 -12 -10 2270.83 853.921 7
 4 -12 -9 5888.75 1181.83 2
 4 -12 -9 7790.99 1406.54 7
 4 -12 -8 -85.6078 339.583 7
 4 -12 -8 199.135 383.536 2
 4 -12 -7 1446.9 636.248 2
 4 -12 -1 54590.3 3479.96 3
 4 -12 0 13506.6 1649.95 3
 4 -12 1 -310.357 559.618 3
 4 -12 2 11413.7 1393.17 3
 4 -12 3 8051.37 1142.09 3
 4 -12 4 27441.3 2027.4 3
 4 -11 -13 4666.53 1246.96 7
 4 -11 -12 3314.12 890.712 2
 4 -11 -12 4295.58 1178.63 7
 4 -11 -11 1789.33 689.98 2
 4 -11 -11 1328.85 755.06 7
 4 -11 -10 7242.42 1273.76 2
 4 -11 -10 6726.2 1358.05 7
 4 -11 -9 7590.29 1330.87 2
 4 -11 -9 9902.94 1523.56 7
 4 -11 -8 324.531 337.102 2
 4 -11 -8 -196.309 474.347 7
 4 -11 -7 7147.81 1228.14 2
 4 -11 -7 10265 1442.52 7
 4 -11 -6 10944.7 1520.93 2
 4 -11 0 6087.66 1053.99 3
 4 -11 1 25791.1 2112.37 3
 4 -11 2 53556.9 2994.96 3
 4 -11 3 1633.55 515.3 3
 4 -10 -14 42.3146 579.777 7
 4 -10 -13 4191.15 1192.71 7
 4 -10 -13 1913.86 665.29 2
 4 -10 -12 293.235 366.748 2
 4 -10 -12 -257.995 447.592 7
 4 -10 -11 6517.51 1164.55 2
 4 -10 -11 9480.62 1598.67 7
 4 -10 -10 15363.2 1986.32 7
 4 -10 -10 17016.8 1875.73 2
 4 -10 -9 1624.74 593.649 2
 4 -10 -9 818.357 573.616 7
 4 -10 -8 2351.61 740.444 7
 4 -10 -8 1741.95 596.716 2
 4 -10 -7 14726.2 1724.32 7
 4 -10 -7 13371.9 1669.27 2
 4 -10 -6 13761.2 1612.02 2
 4 -10 2 2821.83 661.782 3
 4 -10 5 1221.35 366.448 3
 4 -9 -15 -428.315 776.09 7
 4 -9 -14 20248.6 2118.21 2
 4 -9 -14 19705.1 2529.88 7
 4 -9 -13 2630.79 948.115 7
 4 -9 -13 3091.63 832.597 2
 4 -9 -12 811.887 445.54 2
 4 -9 -12 1430.02 744.06 7
 4 -9 -11 25143.6 2263.86 2
 4 -9 -11 26990.1 2626.48 7
 4 -9 -10 2312.94 706.742 2
 4 -9 -10 3319.82 890.889 7
 4 -9 -9 16936.8 1935.59 7
 4 -9 -9 18368.6 1857.69 2
 4 -9 -8 35659.1 2696.26 7
 4 -9 -8 30771 2419.51 2
 4 -9 -7 4284.44 896.191 2
 4 -9 -7 5295.6 983.631 7
 4 -9 -6 30698.6 2335.88 7
 4 -9 -6 30495.4 2340.38 2
 4 -9 4 2052.57 460.233 3
 4 -9 5 14094.7 937.448 1
 4 -9 5 12727.4 1036.64 3
 4 -9 6 4674.58 505.156 1
 4 -8 -15 14713.7 1813.78 2
 4 -8 -15 18206.4 2432.25 7
 4 -8 -14 8067.63 1585.11 7
 4 -8 -14 8457.6 1357.75 2
 4 -8 -13 -278.387 477.46 7
 4 -8 -13 -130.621 459.93 2
 4 -8 -12 9118.97 1565.91 7
 4 -8 -12 8546.54 1327.37 2
 4 -8 -11 10860.7 1454.92 2
 4 -8 -11 11974.8 1710.34 7
 4 -8 -10 17637.6 1991.4 7
 4 -8 -10 17287.2 1798.03 2
 4 -8 -9 5167.45 983.925 2
 4 -8 -9 7342.64 1241.29 7
 4 -8 -8 945.274 472.469 2
 4 -8 -8 1083.5 494.496 7
 4 -8 -7 24748.9 2097.25 7
 4 -8 -7 25131.8 2075.31 2
 4 -8 -6 12976.9 1437.21 2
 4 -8 -6 13167.6 1480.13 7
 4 -8 3 44679.6 2168.3 3
 4 -8 4 21021.1 1341.7 3
 4 -8 5 42474.8 1804.96 3
 4 -8 5 42137.6 1768.77 1
 4 -8 6 12967.3 902.354 1
 4 -8 7 18620.7 1118.68 1
 4 -8 8 21197.5 1224.76 1
 4 -8 16 1467.95 909.313 5
 4 -7 -16 3300.34 1193.88 7
 4 -7 -15 7435.75 1599.92 7
 4 -7 -15 7638.39 1314.41 2
 4 -7 -14 5741.67 1090.01 2
 4 -7 -14 2642.42 972.669 7
 4 -7 -13 12069.3 1848.3 7
 4 -7 -13 16045.6 1790.29 2
 4 -7 -12 57006.7 3844.42 7
 4 -7 -12 56614.1 3356.46 2
 4 -7 -11 3421.18 931.679 7
 4 -7 -11 3154.58 785.534 2
 4 -7 -10 7227.89 1039.61 2
 4 -7 -10 7441.94 1271.35 7
 4 -7 -9 4066.26 791.972 2
 4 -7 -9 4409.19 928.098 7
 4 -7 -8 34897.1 2556.65 7
 4 -7 -8 32960.3 2360.15 2
 4 -7 -7 189385 6386.99 7
 4 -7 -7 177992 6098.98 2
 4 -7 -6 2088.61 567.563 7
 4 -7 -6 2032.27 647.084 2
 4 -7 -5 1161.31 408.763 2
 4 -7 4 32963.1 1569.89 3
 4 -7 5 3654.15 442.806 3
 4 -7 5 3468.34 486.244 1
 4 -7 6 68307.3 2436.6 1
 4 -7 7 45.828 169.466 1
 4 -7 8 2622.39 460.106 1
 4 -7 9 19155.5 1303.73 1
 4 -7 15 4829.2 1289.46 5
 4 -7 16 12767.2 2010.28 5
 4 -6 -17 -1457.52 960.184 7
 4 -6 -16 12467.6 1674.28 2
 4 -6 -16 15104 2176.87 7
 4 -6 -15 -330.439 538.854 7
 4 -6 -15 -56.7637 370.042 2
 4 -6 -14 9204.35 1594.12 7
 4 -6 -14 9098.23 1357.43 2
 4 -6 -13 2879.46 910.524 7
 4 -6 -13 2205.3 674.366 2
 4 -6 -12 864.054 561.903 7
 4 -6 -12 737.883 582.488 2
 4 -6 -11 37657.7 2612.18 2
 4 -6 -11 38532.9 2956.19 7
 4 -6 -10 401.252 404.745 7
 4 -6 -10 406.511 358.607 2
 4 -6 -9 1532.64 487.08 2
 4 -6 -9 1866.05 646.117 7
 4 -6 -8 27162 2169.9 7
 4 -6 -8 28042.7 2079.03 2
 4 -6 -7 5882.7 937.243 2
 4 -6 -7 5708.71 995.665 7
 4 -6 -6 164814 5574.07 7
 4 -6 -6 164125 5539.63 2
 4 -6 -5 5301.46 836.976 2
 4 -6 -5 5049.9 834.187 7
 4 -6 -5 5377.43 652.778 5
 4 -6 -4 24374.9 1353.72 5
 4 -6 -3 40911.7 1765.93 5
 4 -6 5 168317 4394.62 1
 4 -6 5 156180 3662.35 3
 4 -6 6 16052.7 1106.01 1
 4 -6 7 10700.8 934.249 1
 4 -6 8 139.943 192.553 1
 4 -6 9 5841.79 748.468 1
 4 -6 10 73658.5 3043.8 1
 4 -6 13 -651.866 830.998 5
 4 -6 14 1478.8 730.252 5
 4 -6 15 11360.6 1826.14 5
 4 -6 16 913.402 582.22 5
 4 -5 -17 10329.3 1555.96 2
 4 -5 -17 10786.4 1951.3 7
 4 -5 -16 5346.69 1132.82 2
 4 -5 -16 8041.28 1612.89 7
 4 -5 -15 4855.53 1020.5 2
 4 -5 -15 4471.32 1166.65 7
 4 -5 -14 -160.636 543.536 2
 4 -5 -14 152.958 428.501 7
 4 -5 -13 824.465 508.887 2
 4 -5 -13 745.356 412.2 7
 4 -5 -12 79753.6 3934.6 2
 4 -5 -12 80590 4445.57 7
 4 -5 -11 14273.7 1548.57 2
 4 -5 -11 12527.3 1636.29 7
 4 -5 -10 3506.19 860.446 7
 4 -5 -10 1882.47 511.842 2
 4 -5 -9 12188.8 1352.38 2
 4 -5 -9 12314.1 1469.79 7
 4 -5 -8 5137.9 882.334 2
 4 -5 -8 5698.94 976.767 7
 4 -5 -7 196897 6377.72 7
 4 -5 -7 200120 6210.32 2
 4 -5 -6 12524.9 986.897 5
 4 -5 -6 15240.3 1417.41 2
 4 -5 -5 24276.6 1293.34 5
 4 -5 -5 25402.2 1778.35 2
 4 -5 -4 37666.1 2158.82 2
 4 -5 -4 35337.2 1506.31 5
 4 -5 -3 43375.8 1642.11 5
 4 -5 4 10113.1 853.09 1
 4 -5 5 102649 2361.18 3
 4 -5 5 127053 3547.28 1
 4 -5 6 109189 3487.79 1
 4 -5 7 24817.5 1517.24 1
 4 -5 8 22258 1492.84 1
 4 -5 9 20181.1 1488.29 1
 4 -5 10 10797.3 1145.84 1
 4 -5 11 6424.29 912.834 1
 4 -5 12 27308.2 2456.29 5
 4 -5 13 18305.3 2108.39 5
 4 -5 14 1587.33 672.714 5
 4 -5 15 -1001.33 773.913 5
 4 -5 16 2388.87 912.173 5
 4 -5 17 2769.38 1051.4 5
 4 -4 -18 2858.3 901.127 2
 4 -4 -18 2551.7 1065.13 7
 4 -4 -17 6901.62 1294.35 2
 4 -4 -17 6960.73 1498.2 7
 4 -4 -16 12722.1 1697.42 2
 4 -4 -16 13158 2006.62 7
 4 -4 -15 16756.5 1846.43 2
 4 -4 -15 16289 2117.51 7
 4 -4 -14 6711.73 1143.97 2
 4 -4 -14 7636.38 1389.89 7
 4 -4 -13 6185.98 1078.45 2
 4 -4 -13 6877.8 1284.29 7
 4 -4 -12 66647.7 3920.77 7
 4 -4 -12 59778.8 3375.39 2
 4 -4 -11 25957.5 2053.55 2
 4 -4 -11 21436.7 2089.45 7
 4 -4 -10 3656.41 818.217 7
 4 -4 -10 3546.53 756.88 2
 4 -4 -9 69708.1 3321.53 2
 4 -4 -9 68041 3524.38 7
 4 -4 -8 236.313 271.914 2
 4 -4 -7 13796.7 1312.69 2
 4 -4 -6 965.819 245.756 5
 4 -4 -6 1540.2 478.888 2
 4 -4 -5 21119.2 1103.83 5
 4 -4 -5 23030.6 1631.9 2
 4 -4 -4 47786.5 1629.39 5
 4 -4 -4 52580.2 2514.47 2
 4 -4 -3 109505 2721.74 5
 4 -4 4 22823.9 1331.98 1
 4 -4 5 51771 2184 1
 4 -4 6 107404 3546.83 1
 4 -4 7 12321 1098.73 1
 4 -4 8 6354.77 820.611 1
 4 -4 8 4027.76 533.257 6
 4 -4 9 39620.4 1747.01 6
 4 -4 9 41835 2284.73 1
 4 -4 10 16076.1 1730.41 5
 4 -4 10 14872.2 1407.55 1
 4 -4 11 19253.9 1981.5 5
 4 -4 11 16832.8 1551.09 1
 4 -4 12 1097.55 602.654 5
 4 -4 13 4651.83 1073.75 5
 4 -4 14 15626.3 2017.51 5
 4 -4 15 592.476 647.845 5
 4 -4 16 345.598 553.032 5
 4 -4 17 2751.37 1075.86 5
 4 -3 -18 1596.83 659.204 2
 4 -3 -18 1869.54 864.881 7
 4 -3 -17 3556.36 995.272 2
 4 -3 -17 2094.82 870.801 7
 4 -3 -16 27819 2466.85 2
 4 -3 -16 26537.3 2770.82 7
 4 -3 -15 1073.7 660.623 2
 4 -3 -15 1127.13 705.99 7
 4 -3 -14 1370.78 630.183 2
 4 -3 -14 83.5664 401.347 7
 4 -3 -13 87103.2 4229.37 2
 4 -3 -13 96070 4846.92 7
 4 -3 -12 11449 1452.29 2
 4 -3 -12 11355.3 1602.12 7
 4 -3 -11 53708.7 3042.59 2
 4 -3 -11 51238.4 3207.95 7
 4 -3 -10 1028.47 456.574 7
 4 -3 -10 637.423 370.198 2
 4 -3 -9 342.727 337.153 7
 4 -3 -9 1121 443.48 2
 4 -3 -8 136017 4759.64 2
 4 -3 -7 212.844 258.59 2
 4 -3 -6 64264.4 2849.12 2
 4 -3 -5 64068.4 2801.42 2
 4 -3 -4 25078.5 1596.44 2
 4 -3 -3 294353 5906.78 5
 4 -3 -3 343495 7708.68 2
 4 -3 4 18425.7 1225.52 1
 4 -3 5 180158 4985.55 1
 4 -3 6 6053.75 763.994 1
 4 -3 7 56094.7 2826.53 5
 4 -3 7 55027.1 2561.77 1
 4 -3 7 58368.7 2271.44 6
 4 -3 8 141822 5031.87 5
 4 -3 8 135107 4542.99 1
 4 -3 8 131563 3869.26 6
 4 -3 9 10284.2 1303.8 5
 4 -3 9 9364.49 834.121 6
 4 -3 9 10464.3 1140.57 1
 4 -3 10 39533.6 2736.85 5
 4 -3 10 40451 2436.55 1
 4 -3 11 14764.1 1725.15 5
 4 -3 11 14042.1 1456.61 1
 4 -3 12 320.055 490.916 5
 4 -3 13 60461.7 3913.21 5
 4 -3 14 1804.03 770.67 5
 4 -3 15 682.656 531.542 5
 4 -3 16 3670.61 1085.09 5
 4 -3 17 -4.41729 553.258 5
 4 -2 -19 2195.24 779.532 2
 4 -2 -19 628.334 640.737 7
 4 -2 -18 -112.927 420.988 2
 4 -2 -18 842.474 671.265 7
 4 -2 -17 12717.6 1695.99 2
 4 -2 -17 9015.68 1645.51 7
 4 -2 -16 -836.106 641.969 7
 4 -2 -16 995.544 605.508 2
 4 -2 -15 19166.8 1997.44 2
 4 -2 -15 20901.1 2289.37 7
 4 -2 -14 16688 1795.65 2
 4 -2 -14 16211.7 1487.34 4
 4 -2 -14 17951.2 2024.68 7
 4 -2 -13 9780.33 1339.39 2
 4 -2 -13 9180.11 1455.07 7
 4 -2 -12 13572.7 1494.65 2
 4 -2 -12 13229.5 1635.08 7
 4 -2 -11 -461.191 474.191 2
 4 -2 -11 -55.5907 264.285 7
 4 -2 -10 446.438 297.95 2
 4 -2 -10 414.323 320.752 7
 4 -2 -9 120902 4699.71 7
 4 -2 -9 119095 4460.11 2
 4 -2 -8 49001.6 2591.69 2
 4 -2 -7 19344.7 1509.14 2
 4 -2 -6 16368.2 1336.33 2
 4 -2 -5 26648.2 1653.25 2
 4 -2 -4 334244 8043.31 2
 4 -2 -3 14999.5 1133.6 2
 4 -2 -2 8531.01 822.444 2
 4 -2 0 311731 6273.99 5
 4 -2 1 361029 7502.97 5
 4 -2 2 62221.5 2131.84 5
 4 -2 3 3610.76 499.707 5
 4 -2 3 3661.09 533.172 1
 4 -2 4 166413 4724.28 5
 4 -2 4 170725 4738.64 1
 4 -2 5 528.151 288.133 5
 4 -2 5 -111.152 255.315 1
 4 -2 5 409.738 107.187 3
 4 -2 6 702.26 306.117 5
 4 -2 6 595.56 292.049 1
 4 -2 6 657.191 236.396 6
 4 -2 7 18142.5 1574.01 5
 4 -2 7 16665.2 1383.69 1
 4 -2 7 16400 1139.67 6
 4 -2 8 34875 2334.47 5
 4 -2 8 33925.3 2095.93 1
 4 -2 8 33171.7 1693.87 6
 4 -2 9 58628.6 3268.24 5
 4 -2 9 62608.4 3069.89 1
 4 -2 10 1786.23 561.397 5
 4 -2 10 1375.45 525.643 1
 4 -2 11 3090.6 687.334 1
 4 -2 11 2138.44 714.959 5
 4 -2 12 11983.2 1643.99 5
 4 -2 13 14923.5 1919.2 5
 4 -2 14 21116.2 2372.03 5
 4 -2 15 5460.02 1300.36 5
 4 -2 16 2761.74 985.887 5
 4 -2 17 4530.28 1317 5
 4 -1 -20 3720.99 1125.36 2
 4 -1 -19 2370.21 937.46 7
 4 -1 -19 592.757 429.903 2
 4 -1 -18 8340.61 1473.97 2
 4 -1 -18 7365.48 1507.1 7
 4 -1 -17 4464.11 1170.05 7
 4 -1 -17 3861.68 1058.37 2
 4 -1 -16 19789.1 2312.85 7
 4 -1 -16 17798.5 2024.46 2
 4 -1 -15 8781.26 1452.06 7
 4 -1 -15 9510.78 1391.63 2
 4 -1 -15 8488.26 1130.94 4
 4 -1 -14 3008.7 840.88 2
 4 -1 -14 1585.07 632.794 7
 4 -1 -14 2467.58 617.993 4
 4 -1 -13 16558.8 1531.45 4
 4 -1 -13 15184.9 1738.62 7
 4 -1 -13 15823.4 1700.56 2
 4 -1 -12 34919.2 2581.96 7
 4 -1 -12 34167.7 2413.11 2
 4 -1 -11 6731.63 1022.18 2
 4 -1 -11 6941.18 1102.24 7
 4 -1 -10 19128.1 1724.57 7
 4 -1 -10 18164.5 1611.69 2
 4 -1 -9 76159.7 3377.34 2
 4 -1 -9 76618.3 3458.72 7
 4 -1 -8 97930.4 3802.69 2
 4 -1 -7 232183 6477.59 2
 4 -1 -6 54991.6 2543.09 2
 4 -1 -5 78885.4 3026.32 2
 4 -1 -4 65754.4 2619.29 2
 4 -1 -3 28800.3 1554.56 2
 4 -1 -2 2842.11 480.573 2
 4 -1 -1 328075 7414.34 2
 4 -1 0 134947 3113.08 5
 4 -1 1 25839.1 1142.77 5
 4 -1 2 6006.1 593.604 5
 4 -1 2 6875.35 726.802 4
 4 -1 3 115115 3452.15 5
 4 -1 3 110942 3552.05 1
 4 -1 3 113577 3564.67 4
 4 -1 4 114692 3620.75 5
 4 -1 4 109818 2788.71 3
 4 -1 4 118288 3620.66 4
 4 -1 4 115086 3681.7 1
 4 -1 5 386.113 279.63 5
 4 -1 5 602.955 296.723 1
 4 -1 5 798.727 290.882 4
 4 -1 5 159.91 169.917 6
 4 -1 5 607.277 162.506 3
 4 -1 6 54778.5 2669.29 5
 4 -1 6 51900.1 2275.22 4
 4 -1 6 54816.3 2593.51 1
 4 -1 7 12094.3 1249.51 5
 4 -1 7 9312.74 1061.3 1
 4 -1 8 26306.7 2001.26 5
 4 -1 8 29554 2010.02 1
 4 -1 9 87793.1 4044.6 5
 4 -1 9 93338.2 3962.43 1
 4 -1 10 3030.82 769.713 5
 4 -1 10 2736.47 703.665 1
 4 -1 11 -438.231 448.166 1
 4 -1 11 317.248 461.115 5
 4 -1 12 17627.7 1962.35 5
 4 -1 13 11932.1 1730.26 5
 4 -1 14 29829 2809.31 5
 4 -1 15 4315.82 1182.09 5
 4 -1 16 4281.26 1184.9 5
 4 -1 17 10976.8 1943.16 5
 4 0 -20 64.4304 597.178 7
 4 0 -19 4391.98 1169.01 7
 4 0 -19 3228.39 999.515 2
 4 0 -18 40440.1 3453.81 7
 4 0 -18 37732.2 3156.52 2
 4 0 -17 -483.185 528.897 2
 4 0 -17 -38.0251 569.966 7
 4 0 -16 -489.391 547.955 2
 4 0 -16 229.362 431.768 7
 4 0 -15 1666.23 632.747 2
 4 0 -15 275.587 349.884 7
 4 0 -15 1914.04 598.335 4
 4 0 -14 31019.2 2563.34 7
 4 0 -14 32760.8 2550.78 2
 4 0 -14 31430.5 2237.35 4
 4 0 -13 38333.5 2692.79 2
 4 0 -13 41811.5 2868.38 7
 4 0 -13 40787.5 2493.67 4
 4 0 -12 14765.9 1613.85 2
 4 0 -12 15540.4 1691.92 7
 4 0 -11 710.069 335.574 2
 4 0 -11 649.041 360.839 7
 4 0 -10 8171.75 1080.28 7
 4 0 -10 7456.08 1047.19 2
 4 0 -9 78238.8 3498.61 2
 4 0 -9 82180.3 3499.39 7
 4 0 -8 95553 3728.3 2
 4 0 -7 90643.4 3484.54 2
 4 0 -6 2558.01 574.827 2
 4 0 -5 234902 6160.59 2
 4 0 -4 46389.7 2077.64 2
 4 0 -3 1823.16 399.618 2
 4 0 -2 161531 4318.87 2
 4 0 -1 116038 3297.06 2
 4 0 0 308909 6588.85 2
 4 0 0 286041 6241.38 5
 4 0 1 15615.7 879.241 2
 4 0 1 14869 1027.52 4
 4 0 1 14987.2 895.565 5
 4 0 2 11561 893.989 4
 4 0 2 11797.7 978.961 1
 4 0 2 10736.2 827.289 5
 4 0 3 109304 3331.73 4
 4 0 3 108714 3540.33 6
 4 0 3 110153 3416.61 5
 4 0 3 105765 3551.61 1
 4 0 4 10656.4 1045.48 5
 4 0 4 12644.4 835.845 3
 4 0 4 11399.5 918.556 4
 4 0 4 12224.4 1103.4 1
 4 0 5 85414.3 2882.99 4
 4 0 5 84932.7 3332.72 1
 4 0 5 84581.2 2615.81 3
 4 0 6 68232.9 3048.27 5
 4 0 6 63642.7 2427.07 4
 4 0 6 69620.4 3030.99 1
 4 0 7 287.865 312.219 5
 4 0 7 938.241 237.559 2
 4 0 7 509.901 377.618 1
 4 0 7 175.747 158.247 4
 4 0 8 24684 1942.19 5
 4 0 8 23879.5 1291.16 2
 4 0 8 24773 1439.57 4
 4 0 8 25725.5 1954.94 1
 4 0 9 5532.43 982.664 5
 4 0 9 5317.93 631.914 2
 4 0 9 7068.86 1099.59 1
 4 0 9 4476.78 617.874 4
 4 0 10 34216.5 2582.93 5
 4 0 10 35505 2498.94 1
 4 0 11 28769.1 2413.78 5
 4 0 11 23556.7 2117.21 1
 4 0 12 5171.99 1105.57 5
 4 0 13 2843.34 798.893 5
 4 0 14 -140.342 589.446 5
 4 0 15 2325.84 963.139 5
 4 0 16 19965.6 2495.24 5
 4 0 17 1061.3 819.933 5
 4 1 -20 7599.58 1606.99 7
 4 1 -19 12609.9 1945.11 7
 4 1 -18 430.105 685.688 2
 4 1 -18 596.142 604.313 7
 4 1 -17 15720 2004.33 2
 4 1 -17 20126.8 2272.61 7
 4 1 -16 1423.51 646.306 2
 4 1 -16 2716.87 874.033 7
 4 1 -16 1391.47 556.52 4
 4 1 -15 -280.151 523.121 2
 4 1 -15 361.437 430.794 7
 4 1 -15 -172.704 393.168 4
 4 1 -14 34924.6 2640.29 7
 4 1 -14 31929.9 2546.04 2
 4 1 -14 29944.6 2267.33 4
 4 1 -13 1262.86 523.941 7
 4 1 -13 3179.72 805.225 2
 4 1 -13 2887.45 689.052 4
 4 1 -12 50673.6 3011.74 2
 4 1 -12 50936.2 2823.66 4
 4 1 -12 46505.9 2850.89 7
 4 1 -11 58191.5 3118.47 2
 4 1 -11 49872.2 2868.53 7
 4 1 -10 4098.33 800.692 2
 4 1 -10 3935.09 764.165 7
 4 1 -9 75458.7 3393.68 2
 4 1 -8 36218 2170.34 2
 4 1 -7 46863.2 2389.71 2
 4 1 -6 183893 5400.79 2
 4 1 -5 43067.3 2069.59 2
 4 1 -4 134826 4067.99 2
 4 1 -3 806.417 280.906 2
 4 1 -2 330968 7450.46 2
 4 1 -1 79737.1 2479.12 2
 4 1 0 85846.4 2465.83 2
 4 1 1 10185.8 910.758 1
 4 1 1 11437.6 847.479 4
 4 1 1 10048.7 939.654 6
 4 1 1 11837.4 700.864 2
 4 1 1 11304.3 832.081 5
 4 1 2 68067.5 2339.68 4
 4 1 2 75593.3 2728.87 6
 4 1 2 65510.4 1882.88 2
 4 1 2 70679.9 2484.79 5
 4 1 2 68216.9 2647.35 1
 4 1 3 727.553 296.595 5
 4 1 3 1125.84 279.954 3
 4 1 3 1005.14 267.936 4
 4 1 3 719.785 314.509 1
 4 1 4 184446 4781.51 3
 4 1 4 191050 4727.58 4
 4 1 4 183081 5399.72 1
 4 1 4 180525 5269.3 5
 4 1 5 46625.4 1873.08 4
 4 1 5 52020.1 2556.18 1
 4 1 5 46241.1 1966 3
 4 1 5 48728.3 2424.16 5
 4 1 6 5961.49 875.195 5
 4 1 6 7124.76 513.431 2
 4 1 6 7397.94 665.743 4
 4 1 6 6594.79 942.377 1
 4 1 7 13135 1377.44 5
 4 1 7 13789.4 786.149 2
 4 1 7 13845.4 945.406 4
 4 1 7 15500.4 1462.55 1
 4 1 8 -357.758 491.639 5
 4 1 8 -197.279 382.229 1
 4 1 8 603.72 197.787 2
 4 1 8 295.595 214.448 4
 4 1 9 74134.5 3699.87 5
 4 1 9 67293.9 2263.77 2
 4 1 9 73607.5 3623.67 1
 4 1 9 64535.7 2298.75 4
 4 1 10 10564.2 1396.61 5
 4 1 10 11165.8 1439.05 1
 4 1 11 -315.542 477.348 5
 4 1 11 -403.516 426.411 1
 4 1 12 36304.6 2910.9 5
 4 1 13 5667.28 1191.79 5
 4 1 14 -371.527 703.802 5
 4 1 15 3847.41 1100.44 5
 4 1 16 1075.63 820.074 5
 4 1 17 11478 1985.74 5
 4 2 -20 2311.71 905.314 7
 4 2 -19 679.004 609.97 7
 4 2 -18 22346.7 2415.14 7
 4 2 -17 17171.5 2104.5 2
 4 2 -17 16287.1 1871.44 4
 4 2 -17 16574.5 2030.9 7
 4 2 -16 553.482 495.016 7
 4 2 -16 1183.83 627.413 2
 4 2 -16 1101.82 481.736 4
 4 2 -15 5403.77 1145.75 2
 4 2 -15 4855.38 950.624 4
 4 2 -15 6132.76 1144.83 7
 4 2 -14 5434.59 1126.02 2
 4 2 -14 5185.89 1003.72 7
 4 2 -14 5065.79 978.284 4
 4 2 -13 36642.7 2685.9 2
 4 2 -13 32766.7 2392.69 4
 4 2 -13 34060.7 2439.57 7
 4 2 -12 22155.1 2018.55 2
 4 2 -12 25824.5 1997.76 7
 4 2 -12 24279.3 1971.28 4
 4 2 -11 5115.12 937.686 2
 4 2 -11 3571.47 756.392 4
 4 2 -11 5062.45 851.868 7
 4 2 -10 28575.5 2092.12 2
 4 2 -9 9798.25 1187.97 2
 4 2 -8 1038.76 430.102 2
 4 2 -7 1829.93 502.641 2
 4 2 -6 65214.2 2802.7 2
 4 2 -5 169188 4912.37 2
 4 2 -4 16514.8 1200.39 2
 4 2 -3 12638.4 964.147 2
 4 2 -2 45553.3 1843.25 2
 4 2 -1 1505.37 355.755 6
 4 2 -1 2208.08 353.449 2
 4 2 0 106930 3469 1
 4 2 0 115914 2973.7 2
 4 2 0 108886 3527.53 6
 4 2 1 64344 2543.65 1
 4 2 1 65547.8 1872.53 2
 4 2 2 58941.6 2295.51 3
 4 2 2 54381.2 1527.08 2
 4 2 2 59248.5 2497.34 1
 4 2 2 62595.4 2421.44 5
 4 2 3 62613.9 2388.61 3
 4 2 3 60691.3 2061.67 4
 4 2 3 53318.6 1353.19 2
 4 2 3 56980.8 2585.14 1
 4 2 3 56762 2488.49 5
 4 2 4 16397.6 965.401 4
 4 2 4 18140.3 1438.73 1
 4 2 4 15199.2 1265.1 5
 4 2 4 15713.4 1158.65 3
 4 2 5 125795 3382.95 4
 4 2 5 128693 4514.1 1
 4 2 5 121919 4385.35 5
 4 2 6 51037.1 1829.36 4
 4 2 6 55676.3 2857.83 1
 4 2 6 52720.8 2752.98 5
 4 2 7 92925.6 2575.53 4
 4 2 7 100521 4072.3 1
 4 2 7 93223.3 4004.1 5
 4 2 8 35153.9 1381.72 4
 4 2 8 41318.1 2625 1
 4 2 8 35666.8 1236.27 2
 4 2 8 39251.4 2586.73 5
 4 2 9 3209.25 776.777 5
 4 2 9 2264.57 695.444 1
 4 2 10 -726.76 560.74 5
 4 2 10 58.9215 363.278 1
 4 2 11 5192.93 1130.02 5
 4 2 12 47383.9 3358.99 5
 4 2 13 729.153 653.463 5
 4 2 14 1754.04 914.37 5
 4 2 15 338.316 449.004 5
 4 2 16 10004.9 1817.05 5
 4 2 17 7674.42 1682.78 5
 4 3 -18 6096.52 1250.14 7
 4 3 -17 4047.52 1000.04 7
 4 3 -17 5968.41 1196.33 4
 4 3 -16 13777.4 1836.83 2
 4 3 -16 14359.6 1730.17 7
 4 3 -16 12612.4 1655.81 4
 4 3 -15 33839.8 2561.49 7
 4 3 -15 33328.9 2782.08 2
 4 3 -15 37392.3 2783.5 4
 4 3 -14 11541.7 1637.3 2
 4 3 -14 13791.2 1552.01 7
 4 3 -14 13680.3 1603.49 4
 4 3 -13 8636 1350.31 2
 4 3 -13 10825 1321.25 7
 4 3 -13 11317.9 1432.44 4
 4 3 -12 -405.843 447.298 2
 4 3 -12 -175.495 340.489 4
 4 3 -12 -138.559 242.853 7
 4 3 -11 30295 2326.58 2
 4 3 -11 31425.1 2042.62 7
 4 3 -11 33055.7 2322.48 4
 4 3 -10 93384.7 4122.03 2
 4 3 -10 98440.5 4113.62 4
 4 3 -9 370.699 380.549 2
 4 3 -9 404.494 406.446 4
 4 3 -8 1942.12 534.272 2
 4 3 -7 874.59 379.997 2
 4 3 -6 129683 4357.76 2
 4 3 -5 214845 5909.85 2
 4 3 -4 3819.59 598.977 2
 4 3 -4 2371.19 435.437 6
 4 3 -3 58864.6 2345.23 2
 4 3 -3 60317.2 2401.76 6
 4 3 -2 23068.3 1274.61 2
 4 3 -2 20414 1305.45 6
 4 3 -1 157015 4524.45 1
 4 3 -1 168845 4219.2 2
 4 3 0 335190 7807.57 1
 4 3 0 326474 7010.05 2
 4 3 1 59864.8 1750.5 2
 4 3 1 55014 2411 1
 4 3 2 9314.61 482.252 2
 4 3 2 11587.6 1080.48 1
 4 3 3 150575 4911.4 1
 4 3 3 167478 4966.34 5
 4 3 4 1967.08 513.417 5
 4 3 4 1590.09 299.345 4
 4 3 4 1459.4 492.873 1
 4 3 5 90699.5 2602.29 4
 4 3 5 99508.8 3954.97 1
 4 3 5 97130.6 3784.21 5
 4 3 6 48316.2 1626.87 4
 4 3 6 55451.6 2906.35 1
 4 3 6 50592.6 2739.12 5
 4 3 7 35634 1250.38 4
 4 3 7 39529.8 2561.07 1
 4 3 7 43232.8 2635.49 5
 4 3 8 56344.9 3182.82 1
 4 3 8 47758.4 1341.31 4
 4 3 8 55181.4 3114.8 5
 4 3 9 25311.7 2177.07 1
 4 3 9 24759 2200.88 5
 4 3 10 11502.5 1554.72 1
 4 3 10 13400.7 1654.58 5
 4 3 11 69270.7 4041.93 5
 4 3 12 5611.06 1283.54 5
 4 3 13 11280.8 1735.09 5
 4 3 14 7476.42 1450.46 5
 4 3 15 -389.67 539.896 5
 4 3 16 13691.4 2153.57 5
 4 4 -18 1514.11 692.725 4
 4 4 -17 15346.9 1939.86 4
 4 4 -17 16944.6 1903.2 7
 4 4 -16 6648.3 1169.4 7
 4 4 -16 6423.56 1222.24 4
 4 4 -15 3936.14 881.931 7
 4 4 -15 3904.93 1050.61 4
 4 4 -14 50895.5 3416.97 2
 4 4 -14 48872.8 2875.59 7
 4 4 -14 43735.9 3126.97 4
 4 4 -13 1752.88 677.764 2
 4 4 -13 340.766 285.96 7
 4 4 -13 1561.08 565.839 4
 4 4 -12 5339.21 836.461 7
 4 4 -12 4936.34 1016.67 2
 4 4 -12 5047.66 935.872 4
 4 4 -11 42892.5 2826.6 2
 4 4 -11 40444 2700.15 4
 4 4 -11 43836.5 1729.63 6
 4 4 -10 597.89 496.823 2
 4 4 -10 124.21 378.032 4
 4 4 -10 34.5277 148.608 6
 4 4 -9 43027.6 2642.8 2
 4 4 -9 42416.9 2595.02 4
 4 4 -9 44589.6 1841.37 6
 4 4 -8 17517 1566.16 2
 4 4 -8 15398.8 1488.43 4
 4 4 -8 16132.5 1058.58 6
 4 4 -7 613.689 330.073 2
 4 4 -7 -99.7455 522.302 4
 4 4 -7 977.499 269.848 6
 4 4 -6 131459 4514.61 2
 4 4 -6 133638 3841.86 6
 4 4 -5 13256.8 1209.83 2
 4 4 -5 11584.6 933.48 6
 4 4 -4 77401.4 2999.31 2
 4 4 -4 80608.4 2828.06 6
 4 4 -3 151303 4419.67 2
 4 4 -2 14588.2 1081.36 1
 4 4 -2 14802.6 1071.85 2
 4 4 -1 112734 3572.35 1
 4 4 -1 111555 3269.36 2
 4 4 0 13983.6 1139.78 1
 4 4 1 5505 736.249 1
 4 4 2 249373 6756.35 1
 4 4 3 8431.38 1021.4 1
 4 4 4 54800.6 2827.79 1
 4 4 4 55956.3 2758.54 5
 4 4 5 1894.83 490.337 5
 4 4 5 2581.53 325.341 4
 4 4 5 2696.64 661.739 1
 4 4 6 -167.93 438.168 5
 4 4 6 -21.8614 338.4 1
 4 4 6 370.011 132.194 4
 4 4 7 119834 4935.25 1
 4 4 7 126272 4934.85 5
 4 4 8 10831 1405.63 5
 4 4 8 9801.28 1357.95 1
 4 4 9 2556.01 754.131 5
 4 4 9 3967.57 949.174 1
 4 4 10 8532.84 1312.95 5
 4 4 11 471.064 535.936 5
 4 4 12 42778 3284.31 5
 4 4 13 5720.08 1313.75 5
 4 4 14 44.6108 518.605 5
 4 4 15 4975.82 1312.94 5
 4 4 16 2993.59 1092.89 5
 4 5 -18 4398.63 1142.98 4
 4 5 -17 -3.5621 513.489 4
 4 5 -16 930.63 520.259 4
 4 5 -15 65786.2 4045.32 4
 4 5 -14 19273.7 2137.79 4
 4 5 -13 154.671 336.785 4
 4 5 -12 7384.82 1212.35 4
 4 5 -11 -208.671 539.615 2
 4 5 -11 895.782 490.328 4
 4 5 -10 111218 3192.55 6
 4 5 -10 125529 5053.48 2
 4 5 -10 120947 4938.93 4
 4 5 -9 21710.8 1871.9 2
 4 5 -9 19341.7 1800.73 4
 4 5 -9 17557.5 1070.91 6
 4 5 -8 14024.2 1506.49 2
 4 5 -8 14123.3 1479.75 4
 4 5 -8 15355.9 1021.78 6
 4 5 -7 55768.9 2878.04 2
 4 5 -7 50413.2 2850.74 4
 4 5 -7 52883.7 2122.51 6
 4 5 -6 31446.8 2044.78 2
 4 5 -6 31905.5 1622.66 6
 4 5 -6 29943.6 2062.19 4
 4 5 -5 43257.4 2313.84 2
 4 5 -5 44852.2 2456.06 4
 4 5 -4 18558.3 1403.29 2
 4 5 -4 19770.1 1560.97 4
 4 5 -3 19143.9 1254.7 1
 4 5 -2 147458 4278.06 1
 4 5 -1 16047 1191.16 1
 4 5 0 3080.07 540.48 1
 4 5 1 34095.2 1961.53 1
 4 5 2 29793.4 1909.77 1
 4 5 3 116029 4349.04 1
 4 5 4 19442.7 1683.94 1
 4 5 4 20722.3 1092.73 4
 4 5 5 30127.3 1241.72 4
 4 5 5 35880.9 2389.39 1
 4 5 5 33498.2 1312.67 4
 4 5 5 35954.5 2342.12 5
 4 5 6 23940.2 922.604 4
 4 5 6 26624.5 2146.97 1
 4 5 6 24498.4 936.775 4
 4 5 6 25479.6 2057.55 5
 4 5 7 22946.8 2031.38 1
 4 5 7 19494.1 1847.16 5
 4 5 8 5303.59 1039.14 1
 4 5 8 6142.47 1150.22 5
 4 5 9 23207.6 2212.11 1
 4 5 9 25965.2 2328.59 5
 4 5 10 8256.21 1353.53 5
 4 5 11 4738.86 1093.91 5
 4 5 12 66.2592 471.562 5
 4 5 13 4705.45 1183.98 5
 4 5 14 10310 1801.69 5
 4 5 15 11868.5 1972.14 5
 4 5 16 6056.71 1563.82 5
 4 6 -19 3534.22 1100.13 4
 4 6 -18 1541.32 755.849 4
 4 6 -17 -1018.35 635.33 4
 4 6 -16 8602.71 1535.1 4
 4 6 -15 17631.6 2136.92 4
 4 6 -14 13647.7 1850.4 4
 4 6 -13 12898.9 1722.91 4
 4 6 -12 31764.8 2624.69 4
 4 6 -11 4751.83 995.995 4
 4 6 -10 1433.7 678.776 4
 4 6 -9 19595.1 1893.44 4
 4 6 -8 52188.8 3077 4
 4 6 -7 131625 3959.02 6
 4 6 -7 142933 5238.87 4
 4 6 -6 2829.33 676.465 4
 4 6 -5 4284.67 813.674 4
 4 6 -4 5002.9 606.376 1
 4 6 -4 5240.35 834.486 4
 4 6 -3 116497 4201.11 4
 4 6 -3 112068 3562.93 1
 4 6 -2 125189 4331.95 4
 4 6 -2 122298 3875.57 1
 4 6 -1 320.583 223.567 1
 4 6 -1 460.745 272.091 4
 4 6 0 273.617 217.331 1
 4 6 0 454.25 224.714 4
 4 6 1 873.925 313.509 1
 4 6 1 1640.69 383.505 4
 4 6 2 68926.2 2629.2 4
 4 6 2 72439.5 3239.59 1
 4 6 3 112544 4362.39 1
 4 6 3 113527 3441.92 4
 4 6 4 29196.2 2143.15 1
 4 6 4 28333.1 1387.9 4
 4 6 5 3585.54 756.615 1
 4 6 5 3707.25 422.605 4
 4 6 6 25707.4 982.795 4
 4 6 6 25172.1 987.532 4
 4 6 7 13239.4 1599.55 1
 4 6 7 12718.2 1525.29 5
 4 6 8 12406.5 1568.25 5
 4 6 8 11962 1577.37 1
 4 6 9 3435.56 900.485 5
 4 6 10 2305.9 812.251 5
 4 6 11 19284.7 2205.48 5
 4 6 12 2792.25 939.79 5
 4 6 13 456.896 455.016 5
 4 6 14 8713.74 1698.42 5
 4 6 15 1316.71 910.443 5
 4 7 -19 13282.9 2111.9 4
 4 7 -18 955.086 637.902 4
 4 7 -17 -204.458 519.223 4
 4 7 -16 3120.52 1043.61 4
 4 7 -15 12700.5 1876.48 4
 4 7 -14 28575.5 2727.61 4
 4 7 -13 5900.52 1221.68 4
 4 7 -12 129.924 427.477 4
 4 7 -11 22817.3 2246.61 4
 4 7 -10 23730 2215.54 4
 4 7 -9 15968.2 1761.92 4
 4 7 -8 12716.6 1558.53 4
 4 7 -7 303.251 377.941 4
 4 7 -6 52131.5 2107.74 1
 4 7 -6 55582.5 3094.87 4
 4 7 -5 14719.1 1050.61 1
 4 7 -5 12570.1 1408.12 4
 4 7 -4 14403.5 1452.11 4
 4 7 -4 13562.5 1043 1
 4 7 -3 152449 5250.63 4
 4 7 -3 153822 4485.02 1
 4 7 -2 35437.4 2185.16 4
 4 7 -2 35360.1 1915.69 1
 4 7 -1 110582 3893.57 1
 4 7 -1 112711 4076.93 4
 4 7 0 16701 1391.96 1
 4 7 0 15905.1 1323.62 4
 4 7 1 28.5001 267.269 1
 4 7 1 78.5006 196.625 4
 4 7 2 58115.6 2972.74 1
 4 7 2 55975.1 2454.41 4
 4 7 3 20151.9 1753.78 1
 4 7 3 17735.6 1234.25 4
 4 7 4 19195.5 1811.95 1
 4 7 4 20460 1243.24 4
 4 7 5 110217 4750.64 1
 4 7 5 107239 3110.54 4
 4 7 6 19678.4 922.368 4
 4 7 6 23951 2139.96 1
 4 7 7 13349.4 1644.65 1
 4 7 9 1467.27 774.762 5
 4 7 10 47580.8 3467.94 5
 4 7 11 1610.68 879.288 5
 4 7 12 2005.68 838.968 5
 4 7 13 1521.53 761.176 5
 4 7 14 -323.288 785.745 5
 4 7 15 17220.2 2467.42 5
 4 8 -19 942.298 684.594 4
 4 8 -18 4582.17 1245.32 4
 4 8 -17 8635.18 1696.77 4
 4 8 -16 203.25 596.809 4
 4 8 -15 8730.44 1640.94 4
 4 8 -14 -105.759 376.736 4
 4 8 -13 549.598 510.344 4
 4 8 -12 56112.2 3799.74 4
 4 8 -11 49176.8 3531.15 4
 4 8 -10 8981.44 1439.16 4
 4 8 -9 2797.2 676.895 4
 4 8 -8 4745.9 568.736 1
 4 8 -8 4213.28 853.826 4
 4 8 -7 66881 2368.37 1
 4 8 -7 68132.3 3712.79 4
 4 8 -6 22121.4 2043.6 4
 4 8 -6 20215.2 1218.96 1
 4 8 -5 18732.9 1783.23 4
 4 8 -5 17169.7 1170.55 1
 4 8 -4 1496.28 352.726 1
 4 8 -4 2204.78 646.936 4
 4 8 -3 2073.68 627.028 4
 4 8 -3 2897.86 551.891 1
 4 8 -2 171971 5706.52 4
 4 8 -2 168678 5089.03 1
 4 8 -1 13350.3 1233.2 1
 4 8 -1 13712.5 1355.1 4
 4 8 0 3091.73 633.247 1
 4 8 0 3693.51 687.408 4
 4 8 1 22359.9 1748.45 1
 4 8 1 19845.6 1552.35 4
 4 8 2 331.302 241.27 4
 4 8 2 290.287 368.004 1
 4 8 3 42972.7 2690.97 1
 4 8 3 41880.2 2090.12 4
 4 8 4 14696.7 1607.98 1
 4 8 4 12840.7 1048.26 4
 4 8 5 857.532 553.88 1
 4 8 5 -99.1892 153.021 4
 4 8 6 64672 3741.29 1
 4 8 13 4968.22 1326 5
 4 8 14 1749.47 998.327 5
 4 9 -18 5529.82 1466.51 4
 4 9 -17 1535.74 851.045 4
 4 9 -16 4788.17 1296.72 4
 4 9 -15 173.165 464.263 4
 4 9 -14 4056.54 1172.75 4
 4 9 -13 10720.7 1744.17 4
 4 9 -12 24994.7 2609.42 4
 4 9 -11 48163.6 3545.45 4
 4 9 -10 31919.7 2771.21 4
 4 9 -9 309.717 570.671 4
 4 9 -8 26473.6 2431.16 4
 4 9 -8 26063.7 1287.9 1
 4 9 -7 6380.6 649.615 1
 4 9 -7 4608.44 1034.85 4
 4 9 -6 16444.1 1788.04 4
 4 9 -6 16592.4 1098.62 1
 4 9 -5 27567.7 2320.61 4
 4 9 -5 27161.3 1520.74 1
 4 9 -4 47558.4 2978.59 4
 4 9 -4 45810.9 2145.17 1
 4 9 -3 25385.5 2085.83 4
 4 9 -3 24724 1600.31 1
 4 9 -2 11565 1130.97 1
 4 9 -2 10278.1 1275.92 4
 4 9 -1 9945.84 1100.58 1
 4 9 -1 13641.6 1413.43 4
 4 9 0 31688.7 2097.31 1
 4 9 0 29773.8 2101.69 4
 4 9 1 53648.9 2936.97 1
 4 9 1 52550.7 2726.32 4
 4 9 2 7570.05 1144.27 1
 4 9 2 9043.33 1052.3 4
 4 9 3 20284.6 1868.14 1
 4 9 3 17016.1 1365.33 4
 4 9 4 1461.54 636.806 1
 4 9 4 1145.79 361.203 4
 4 9 5 72253.7 3922.92 1
 4 9 5 68109.3 2587.1 4
 4 10 -17 9815.28 1855.59 4
 4 10 -16 14458.6 2230.65 4
 4 10 -15 468.442 483.328 4
 4 10 -14 3685.84 1122.74 4
 4 10 -13 6298.44 1413.23 4
 4 10 -12 15991 2177.7 4
 4 10 -11 62980.7 4208.25 4
 4 10 -10 24130.1 2520.29 4
 4 10 -9 1001.89 488.313 4
 4 10 -8 36683.8 2961.12 4
 4 10 -7 4311.33 1030.01 4
 4 10 -6 5788.72 644.843 1
 4 10 -6 5977.33 1178.68 4
 4 10 -5 24015.3 1451.89 1
 4 10 -5 23663.1 2204.03 4
 4 10 -4 -839.023 645.622 4
 4 10 -4 149.607 191.867 1
 4 10 -3 33489.1 1942.6 1
 4 10 -3 32750.7 2486.33 4
 4 10 -2 4971.27 785.078 1
 4 10 -2 5377.12 997.369 4
 4 10 -1 8256.99 1055.12 1
 4 10 -1 10919.1 1336.7 4
 4 10 0 18770.5 1647.42 1
 4 10 0 17530.3 1676.33 4
 4 10 1 10311.5 1289.33 1
 4 10 1 9930.85 1212.9 4
 4 10 2 3122.96 724.878 1
 4 10 2 2823.66 627.858 4
 4 10 3 4111.67 887.001 1
 4 10 3 4441.66 740.604 4
 4 10 4 2348.27 531.833 4
 4 11 -16 862.324 819.644 4
 4 11 -15 5115.77 1410.47 4
 4 11 -14 2223.67 955.23 4
 4 11 -13 -474.586 802.434 4
 4 11 -12 21472 2565.01 4
 4 11 -11 1250.67 896.716 4
 4 11 -10 3545.45 1131.89 4
 4 11 -9 17693.5 2188.96 4
 4 11 -8 3585.48 1013.09 4
 4 11 -7 10655.2 1620.62 4
 4 11 -6 369.957 427.372 4
 4 11 -5 896.606 324.196 1
 4 11 -5 1380.98 646.819 4
 4 11 -4 42416.4 2163.3 1
 4 11 -4 42720.9 3058.19 4
 4 11 -3 17688.1 1433.59 1
 4 11 -3 17103.6 1897.36 4
 4 11 -2 5689.82 839.765 1
 4 11 -2 6723.02 1174.16 4
 4 11 -1 501.537 319.696 1
 4 11 -1 640.919 444.501 4
 4 11 0 1518.28 561.598 1
 4 11 0 1921.83 584.479 4
 4 11 1 28857.2 2223.56 1
 4 11 1 28592.2 2151.86 4
 4 11 2 16725.6 1569.72 4
 4 11 3 5809.12 887.816 4
 4 12 -15 4348.64 1326.54 4
 4 12 -14 662.979 790.845 4
 4 12 -13 1366.37 839.523 4
 4 12 -12 478.644 636.41 4
 4 12 -11 6701.58 1460.12 4
 4 12 -10 9285.38 1709.37 4
 4 12 -9 3194.18 1112.15 4
 4 12 -8 20730.7 2453.92 4
 4 12 -7 9137.9 1579.58 4
 4 12 -6 309.382 371.639 4
 4 12 -5 15240.4 1963.52 4
 4 12 -4 14934.4 1860.49 4
 4 12 -3 12805.9 1688.13 4
 4 12 -2 9478.26 1413.29 4
 4 12 -1 8665.68 1300.08 4
 4 12 0 13708.8 1608.28 4
 4 12 1 5933.11 1027.18 4
 4 12 2 11960.8 1406.56 4
 4 12 3 9783.51 1241.59 4
 4 13 -13 8354.07 1825.46 4
 4 13 -12 74.2738 556.899 4
 4 13 -11 111.842 579.388 4
 4 13 -10 2049.15 873.609 4
 4 13 -9 23843 2726.66 4
 4 13 -8 54114 4067.33 4
 4 13 -7 942.818 787.811 4
 4 13 -6 776.309 541.555 4
 4 13 -5 -360.065 462.617 4
 4 13 -4 10899 1684.16 4
 4 13 -3 18180.7 2117.16 4
 4 13 -2 10471.6 1559.54 4
 4 13 -1 973.353 555.162 4
 4 13 0 4375.72 957.983 4
 4 13 1 5396 1024.81 4
 4 13 2 11256.3 1439.21 4
 4 14 -12 5390.23 1467.22 4
 4 14 -11 1114.6 753.556 4
 4 14 -10 1775.47 838.757 4
 4 14 -9 12300.8 2090.2 4
 4 14 -8 -281.622 732.7 4
 4 14 -7 8320.16 1606.12 4
 4 14 -6 12510.1 1946.18 4
 4 14 -5 601.78 609.533 4
 4 14 -4 3942.14 1056.82 4
 4 14 -3 -27.1569 465.123 4
 4 14 -2 2747.79 931.553 4
 4 14 -1 24105.1 2398.05 4
 4 14 0 -432.832 506.339 4
 4 14 1 4584.1 1001.29 4
 4 15 -10 4449.38 1366.88 4
 4 15 -9 -137.879 556.125 4
 4 15 -8 11035.1 1985.02 4
 4 15 -7 6631.86 1518.26 4
 4 15 -6 697.311 673.961 4
 4 15 -5 6365.26 1421.63 4
 4 15 -4 2259.78 899.465 4
 4 15 -3 1092.42 693.743 4
 4 15 -2 10326.2 1723.2 4
 4 15 -1 2620.16 902.245 4
 4 15 0 7306.46 1346.8 4
 4 16 -8 3230.55 1191.21 4
 4 16 -7 -130.989 627.787 4
 4 16 -6 6608.82 1513.55 4
 4 16 -5 14666.2 2220.95 4
 4 16 -4 969.212 667.164 4
 4 16 -3 1353.9 648.41 4
 4 16 -2 1170.54 638.707 4
 4 16 -1 1695.19 740.623 4
 4 17 -6 8826.58 1855.66 4
 4 17 -5 -637.695 478.06 4
 4 17 -4 1473.56 795.449 4
 4 17 -3 1468.96 719.778 4
 4 17 -2 412.019 496.819 4
 4 18 -4 4634.44 1356.26 4
 5 -17 -3 7120.57 1638.29 3
 5 -17 -2 239.434 542.798 3
 5 -17 -1 3577.99 1135.01 3
 5 -16 -7 2110.13 915.228 2
 5 -16 -6 84.718 509.548 2
 5 -16 -5 -228.741 668.191 3
 5 -16 -4 15801.6 2358.8 3
 5 -16 -3 1403.73 758.206 3
 5 -16 -2 898.903 712.844 3
 5 -16 -1 3524.33 1113 3
 5 -16 0 -239.807 443.986 3
 5 -15 -9 1035.3 755.872 2
 5 -15 -8 10132.6 1725.92 2
 5 -15 -7 1559.21 782.899 2
 5 -15 -7 1434.88 936.054 3
 5 -15 -6 280.361 613.28 3
 5 -15 -6 -742.046 729.12 2
 5 -15 -5 1004.01 590.038 3
 5 -15 -4 2998.58 982.513 3
 5 -15 -3 3059.7 1038.84 3
 5 -15 -2 10167.5 1740.72 3
 5 -15 -1 6761.64 1401.4 3
 5 -15 0 5094.57 1186.98 3
 5 -15 1 46.0746 450.985 3
 5 -14 -10 2487.72 923.386 2
 5 -14 -9 8471.82 1542.87 2
 5 -14 -8 7637.89 1511.43 2
 5 -14 -7 -326.525 427.44 2
 5 -14 -6 3277.47 980.495 2
 5 -14 -4 1145.52 702.333 3
 5 -14 -3 2167.08 866.484 3
 5 -14 -2 6093.87 1373.29 3
 5 -14 -1 3954.52 1072.75 3
 5 -14 0 16018.2 1964.44 3
 5 -14 1 -224.222 384.524 3
 5 -14 2 949.514 503.648 3
 5 -13 -11 2480.34 876.728 2
 5 -13 -10 -98.4244 420.563 2
 5 -13 -9 6152.26 1282.64 2
 5 -13 -8 2459.79 865.085 2
 5 -13 -7 8149.39 1430.44 2
 5 -13 -6 37618.3 3155.86 2
 5 -13 -1 21221.4 2240.22 3
 5 -13 0 3538.45 958.044 3
 5 -13 1 405.643 474.073 3
 5 -13 2 925.795 477.377 3
 5 -13 3 -310.804 407.615 3
 5 -12 -12 3732.19 998.677 2
 5 -12 -12 4911.88 1267.4 7
 5 -12 -11 881.773 656.633 2
 5 -12 -10 7120.59 1370.35 2
 5 -12 -9 1322.5 617.719 2
 5 -12 -8 3008.27 852.869 2
 5 -12 -7 7757.25 1398.5 2
 5 -12 -6 2376.72 882.168 2
 5 -12 0 28411.7 2406.94 3
 5 -12 1 18906.5 1940.07 3
 5 -12 2 14157.6 1573.09 3
 5 -12 3 17515.9 1683.08 3
 5 -11 -13 -361.734 592.735 7
 5 -11 -13 -1089.68 820.145 2
 5 -11 -12 2911.57 902.214 2
 5 -11 -12 4203.05 1181.69 7
 5 -11 -11 18278.9 2116.94 2
 5 -11 -11 20968.2 2444.84 7
 5 -11 -10 20775.6 2226.22 2
 5 -11 -9 -668.858 649.503 2
 5 -11 -8 1384.69 593.58 2
 5 -11 -7 2977.09 832.605 2
 5 -11 -6 26196 2441.82 2
 5 -11 2 4547.05 873.172 3
 5 -11 3 7968.67 1081.14 3
 5 -10 -14 11272.7 1909.68 7
 5 -10 -14 8165.17 1449.18 2
 5 -10 -13 -589.001 808.855 7
 5 -10 -13 -1375.32 665.745 2
 5 -10 -12 2894.86 966.714 7
 5 -10 -12 3109.85 899.052 2
 5 -10 -11 10214.1 1539.63 2
 5 -10 -11 13027.8 1876.94 7
 5 -10 -10 1116.21 673.336 2
 5 -10 -10 729.827 642.244 7
 5 -10 -9 10538.4 1525.14 2
 5 -10 -8 4543.18 1005.64 2
 5 -10 -7 398.365 440.003 2
 5 -10 -6 7536.15 1263.27 2
 5 -10 5 7504.71 840.997 3
 5 -9 -15 23482.8 2430.17 2
 5 -9 -14 2592.39 889.182 7
 5 -9 -14 656.662 451.96 2
 5 -9 -13 290.53 512.656 7
 5 -9 -13 -921.2 626.421 2
 5 -9 -12 3031.83 842.853 2
 5 -9 -12 4092.77 1097.82 7
 5 -9 -11 -515.749 497.122 2
 5 -9 -11 657.352 597.487 7
 5 -9 -10 29807.7 2706.92 7
 5 -9 -10 30141.7 2566.06 2
 5 -9 -9 14712.4 1842.77 7
 5 -9 -9 15891.2 1820.39 2
 5 -9 -8 306.878 371.226 2
 5 -9 -7 22928.8 2131.05 2
 5 -9 -6 -319.732 582.305 2
 5 -9 4 2737.88 540.361 3
 5 -9 5 1896.11 395.673 1
 5 -9 5 2416.58 457.464 3
 5 -9 6 11021.1 939.209 1
 5 -9 15 8152.71 1636.53 5
 5 -8 -15 4425.58 1324.15 7
 5 -8 -15 3322.62 955.339 2
 5 -8 -14 7463.8 1539.22 7
 5 -8 -14 9290.25 1467.72 2
 5 -8 -13 11121.6 1762.56 7
 5 -8 -13 9567.39 1542.28 2
 5 -8 -12 7153.05 1394.4 7
 5 -8 -12 5661.05 1137.68 2
 5 -8 -11 21651.9 2142.69 2
 5 -8 -11 18540.3 2152.61 7
 5 -8 -10 -132.153 606.915 7
 5 -8 -10 -290.979 516.9 2
 5 -8 -9 14335.8 1759.14 7
 5 -8 -9 12371.8 1575.53 2
 5 -8 -8 68996.4 3828.01 7
 5 -8 -8 66093.5 3682.02 2
 5 -8 -7 67049.3 3639.74 2
 5 -8 -6 1219.85 457.698 2
 5 -8 -5 -302.332 687.213 2
 5 -8 4 325.323 172.293 3
 5 -8 5 10954.8 988.132 1
 5 -8 5 11502.9 884.12 3
 5 -8 6 25482.2 1496.82 1
 5 -8 7 39818.2 1949.03 1
 5 -8 14 8418.42 1610.01 5
 5 -8 15 11062.1 1890.18 5
 5 -7 -16 2593.44 829.501 2
 5 -7 -16 1795.84 856.399 7
 5 -7 -15 6963.09 1283.66 2
 5 -7 -15 6872.81 1516.11 7
 5 -7 -14 19810.7 2114.96 2
 5 -7 -14 21475.7 2509.45 7
 5 -7 -13 6387.02 1370.81 7
 5 -7 -13 5067.99 1078.28 2
 5 -7 -12 1234.56 704.988 7
 5 -7 -12 839.839 584.85 2
 5 -7 -11 13358.4 1614.03 2
 5 -7 -11 10677.8 1612.78 7
 5 -7 -10 10190.7 1383.4 2
 5 -7 -10 10837.4 1529.64 7
 5 -7 -9 21852.9 2118.4 7
 5 -7 -9 19976.2 1905.36 2
 5 -7 -8 34836.9 2572.01 7
 5 -7 -8 30252.6 2388.29 2
 5 -7 -7 19571.2 1881.79 2
 5 -7 -6 75389.4 3711.66 2
 5 -7 -5 3203.34 688.774 2
 5 -7 -5 5299 645.185 5
 5 -7 -4 1397.28 331.639 5
 5 -7 -3 59328.1 2273.01 5
 5 -7 5 85947.3 3112.34 1
 5 -7 5 87485.2 2603.45 3
 5 -7 6 1206.24 352.036 1
 5 -7 7 630.265 262.51 1
 5 -7 8 3656.25 608.759 1
 5 -7 9 8717.57 967.879 1
 5 -7 13 2505.89 779.993 5
 5 -7 14 1127.61 771.795 5
 5 -7 15 13614 2034.84 5
 5 -7 16 559.775 679.697 5
 5 -6 -17 3146.35 924.331 2
 5 -6 -16 -21.0815 427.9 2
 5 -6 -16 -808.459 781.664 7
 5 -6 -15 5101.34 1105 2
 5 -6 -15 6576.91 1456.48 7
 5 -6 -14 7198.19 1281.37 2
 5 -6 -14 5741.07 1277.71 7
 5 -6 -13 12881.1 1645.56 2
 5 -6 -13 15438.8 1974.5 7
 5 -6 -12 74609.3 4007.59 2
 5 -6 -12 74130.4 4372.86 7
 5 -6 -11 -237.589 633.131 7
 5 -6 -11 -181.274 572.39 2
 5 -6 -10 5026.36 943.083 2
 5 -6 -10 6228.14 1138.28 7
 5 -6 -9 108.285 476.346 2
 5 -6 -9 462.481 384.293 7
 5 -6 -8 14723.9 1639.5 7
 5 -6 -8 12397.1 1440.31 2
 5 -6 -7 264940 7937.61 2
 5 -6 -6 9845.22 860.642 5
 5 -6 -6 11295.6 1329.15 2
 5 -6 -5 -859.658 252.178 5
 5 -6 -5 -579.139 513.742 2
 5 -6 -4 24070.4 1889.99 2
 5 -6 -4 26055.1 1284.23 5
 5 -6 -3 3724.94 456.08 5
 5 -6 5 13184.6 1091.12 1
 5 -6 5 12260.7 709.364 3
 5 -6 6 91231.2 3278.3 1
 5 -6 7 7435.94 859.765 1
 5 -6 8 3786.78 653.679 1
 5 -6 9 11489.7 1158.34 1
 5 -6 10 12724.3 1290.53 1
 5 -6 11 26825 1938.34 1
 5 -6 12 10756.4 1581.03 5
 5 -6 13 2599.02 876.757 5
 5 -6 14 7955.69 1524.22 5
 5 -6 15 3455.59 1183.21 5
 5 -6 16 4753.64 1352.68 5
 5 -5 -18 2732.56 929.392 2
 5 -5 -17 1687.55 672.243 2
 5 -5 -17 524.361 569.467 7
 5 -5 -16 9642.94 1769.37 7
 5 -5 -16 9232.03 1505.23 2
 5 -5 -15 708.716 500.207 2
 5 -5 -15 1145.47 661.813 7
 5 -5 -14 228.571 370.001 2
 5 -5 -14 -68.6149 615.233 7
 5 -5 -13 22002.5 2128.58 2
 5 -5 -13 26069.3 2539.58 7
 5 -5 -12 2732.04 954.085 7
 5 -5 -12 1774.99 715.309 2
 5 -5 -11 50708.3 3345.93 7
 5 -5 -11 47764.9 3028.2 2
 5 -5 -10 1673.52 608.86 7
 5 -5 -10 1164.43 441.807 2
 5 -5 -9 1671.3 550.887 2
 5 -5 -9 1753.33 614.172 7
 5 -5 -8 36883.3 2477.93 2
 5 -5 -8 39035.8 2604.74 7
 5 -5 -7 1729.76 574.905 2
 5 -5 -6 35370.7 1558.1 5
 5 -5 -6 35246.6 2298.39 2
 5 -5 -5 55960.9 1932.93 5
 5 -5 -5 58112.6 2947.04 2
 5 -5 -4 82548.2 2331.1 5
 5 -5 -4 80559.7 3545.89 2
 5 -5 -3 16978.3 836.881 5
 5 -5 4 -1524.76 413.358 1
 5 -5 5 89090.5 3230.89 1
 5 -5 6 59502.4 2593.63 1
 5 -5 7 4.6332 208.312 1
 5 -5 8 2447.58 551.097 1
 5 -5 9 3917.72 717.495 1
 5 -5 10 77090.1 3981.99 5
 5 -5 10 72962.9 3349.32 1
 5 -5 11 28355.7 2479.27 5
 5 -5 11 24860 1930.24 1
 5 -5 12 1512.08 685.661 5
 5 -5 12 1082.63 467.202 1
 5 -5 13 3405.48 954.455 5
 5 -5 14 8470.82 1577.42 5
 5 -5 15 4333.17 1150.25 5
 5 -5 16 3086.61 1100.3 5
 5 -4 -18 425.671 487.151 2
 5 -4 -18 530.236 623.222 7
 5 -4 -17 9988.08 1583.91 2
 5 -4 -17 8809.92 1715.98 7
 5 -4 -16 12964.5 1816.1 2
 5 -4 -16 18752.5 2363.65 7
 5 -4 -15 -501.824 733.186 7
 5 -4 -15 343.183 531.204 2
 5 -4 -14 298.202 401.707 2
 5 -4 -14 89.6768 422.585 7
 5 -4 -13 18820 2118.6 7
 5 -4 -13 18091.5 1896.13 2
 5 -4 -12 90377.5 4695.37 7
 5 -4 -12 85877.3 4227.29 2
 5 -4 -11 52154.6 3134.57 2
 5 -4 -11 49735.1 3255.95 7
 5 -4 -10 156.286 372.092 7
 5 -4 -10 -97.1919 299.941 2
 5 -4 -9 1178.93 513.795 2
 5 -4 -9 933.284 507.472 7
 5 -4 -8 25505.8 2023.94 7
 5 -4 -8 24109.7 1949.3 2
 5 -4 -7 95054.7 3963.09 2
 5 -4 -6 169571 5567.45 2
 5 -4 -5 79807 3439.49 2
 5 -4 -4 37362 2188.63 2
 5 -4 -4 33733.9 1104.49 5
 5 -4 -3 152715 3259.37 5
 5 -4 -3 170023 5247.19 2
 5 -4 4 3936.6 618.71 1
 5 -4 5 77467.7 3019.32 1
 5 -4 6 53821.9 2524.65 1
 5 -4 7 35215.4 2233.83 5
 5 -4 7 30134 1904.78 1
 5 -4 8 58259 3165.55 5
 5 -4 8 61653.4 2912.5 1
 5 -4 9 15917 1668.89 5
 5 -4 9 14378.2 1410.17 1
 5 -4 10 55116.3 3306.56 5
 5 -4 10 51255.3 2846.47 1
 5 -4 11 -28.6604 385.398 5
 5 -4 11 -288.908 439.931 1
 5 -4 12 14650.7 1852.5 5
 5 -4 12 12912.8 1463.57 1
 5 -4 13 31686.4 2837.55 5
 5 -4 14 237.738 473.432 5
 5 -4 15 80.7986 600.664 5
 5 -4 16 -387.713 684.544 5
 5 -3 -19 -338.345 582.623 2
 5 -3 -18 1008.92 550.069 2
 5 -3 -18 1044.78 617.62 7
 5 -3 -17 16137 2220.41 7
 5 -3 -17 13188.2 1821.49 2
 5 -3 -16 3877.86 1086.44 7
 5 -3 -16 1823.05 842.814 2
 5 -3 -15 8593.76 1400.28 2
 5 -3 -15 10509.9 1654.32 7
 5 -3 -14 23633.6 2212.53 2
 5 -3 -14 24888.2 2474.97 7
 5 -3 -13 3691.17 925.15 2
 5 -3 -13 2919.55 910.975 7
 5 -3 -12 118676 5051.2 2
 5 -3 -12 124016 5440.96 7
 5 -3 -11 6781.45 1161.74 7
 5 -3 -11 8264.86 1254.86 2
 5 -3 -10 2955.61 745.714 2
 5 -3 -10 2459.83 677.177 7
 5 -3 -9 169923 5907.33 2
 5 -3 -9 181972 6177.8 7
 5 -3 -8 1644.42 522.399 2
 5 -3 -7 26114.7 1901.44 2
 5 -3 -6 4769.72 754.632 2
 5 -3 -5 9796.5 1086.92 2
 5 -3 -4 243345 6738.31 2
 5 -3 -3 -10.2608 372.647 2
 5 -3 -2 -317.049 428.979 2
 5 -3 -1 68620.4 1664.71 5
 5 -3 0 1257.97 219.961 5
 5 -3 1 460318 9457.58 5
 5 -3 2 1062.69 297.022 5
 5 -3 3 11058.4 924.946 5
 5 -3 4 114656 3752.44 5
 5 -3 4 112008 3804.1 1
 5 -3 5 4721.41 361.451 3
 5 -3 5 4545.43 735.944 5
 5 -3 6 75845.7 3284.07 5
 5 -3 6 80502.9 3248.98 1
 5 -3 7 36097.2 2291.84 5
 5 -3 7 33640.1 2076.16 1
 5 -3 8 23302.5 1920.5 5
 5 -3 8 22932.6 1765.23 1
 5 -3 9 60964.1 3359.81 5
 5 -3 9 58246.4 3027.91 1
 5 -3 10 149.871 427.525 5
 5 -3 10 -350.426 451.931 1
 5 -3 11 -148.096 382.847 5
 5 -3 11 -280.793 501.88 1
 5 -3 12 14815.7 1826.51 5
 5 -3 12 10706.5 1432.43 1
 5 -3 13 791.694 608.978 5
 5 -3 14 14807 2043.75 5
 5 -3 15 577.365 534.076 5
 5 -3 16 -2498.91 976.199 5
 5 -2 -19 214.197 489.671 2
 5 -2 -19 -171.508 470.104 7
 5 -2 -18 7337.38 1555.78 7
 5 -2 -18 6363.62 1262.72 2
 5 -2 -17 429.541 433.354 2
 5 -2 -17 1168.38 590.479 7
 5 -2 -16 37188.4 2972.53 2
 5 -2 -16 36202 3160.22 7
 5 -2 -15 9150.24 1221.94 4
 5 -2 -15 7205.02 1296.67 2
 5 -2 -15 8456.01 1506.82 7
 5 -2 -14 1615.87 707.359 2
 5 -2 -14 787.675 572.884 7
 5 -2 -13 13194.7 1627.33 2
 5 -2 -13 15819.6 1843 7
 5 -2 -12 7559.28 1210.71 2
 5 -2 -12 6082.78 1118.72 7
 5 -2 -11 16007.2 1659.94 2
 5 -2 -11 14174.4 1618.45 7
 5 -2 -10 11794.4 1355.88 2
 5 -2 -10 10532.8 1318.72 7
 5 -2 -9 15082 1516.44 2
 5 -2 -9 14465.4 1546.75 7
 5 -2 -8 142101 5018.14 2
 5 -2 -7 17220.5 1515.99 2
 5 -2 -6 6176.98 856.32 2
 5 -2 -5 56569.6 2693.49 2
 5 -2 -4 15036.1 1313.02 2
 5 -2 -3 165450 4936.71 2
 5 -2 -2 18281.6 1322.9 2
 5 -2 -1 160805 4480.26 2
 5 -2 -1 139675 2974.68 5
 5 -2 0 72399.6 2000.16 5
 5 -2 1 5153.03 500.471 5
 5 -2 2 17142 1080.69 5
 5 -2 3 30557.9 1591.74 5
 5 -2 3 29565.6 1733.84 1
 5 -2 4 22277.9 1520.96 1
 5 -2 4 19971.7 1377.74 5
 5 -2 5 34780 1298.19 3
 5 -2 5 38926.3 2105.64 5
 5 -2 5 40841 2144.85 1
 5 -2 6 11016.9 1160 5
 5 -2 6 11776.1 1171.03 1
 5 -2 7 14342.6 1418.81 5
 5 -2 7 15736.6 1427.41 1
 5 -2 8 70404.2 3432.3 5
 5 -2 8 63394.9 3148.48 1
 5 -2 9 52289.3 3092.89 5
 5 -2 9 56116 3034.73 1
 5 -2 10 16304.2 1789.04 5
 5 -2 10 14833.9 1568.85 1
 5 -2 11 92.81 364.144 5
 5 -2 11 -425.287 399.74 1
 5 -2 12 73.4004 456.461 5
 5 -2 12 925.64 467.3 1
 5 -2 13 51723 3625.67 5
 5 -2 14 10057.2 1704.22 5
 5 -2 15 339.257 551.793 5
 5 -2 16 6350.22 1486.64 5
 5 -1 -20 492.513 586.675 2
 5 -1 -19 4238.5 1139.93 7
 5 -1 -19 5021.3 1246.57 2
 5 -1 -18 18082.8 2220.96 2
 5 -1 -18 19232.3 2401.82 7
 5 -1 -17 6050.71 1310.23 7
 5 -1 -17 5412.38 1171.98 2
 5 -1 -16 214.439 545.382 7
 5 -1 -16 455.047 535.137 2
 5 -1 -15 1597.68 734.25 2
 5 -1 -15 1372.11 644.749 7
 5 -1 -15 1598.74 590.678 4
 5 -1 -14 22757.9 2214.77 2
 5 -1 -14 23683.4 2280.37 7
 5 -1 -13 51741.5 3237.43 2
 5 -1 -13 59726.4 3556.87 7
 5 -1 -12 1492 569.94 7
 5 -1 -12 1308.26 529.295 2
 5 -1 -11 10969.4 1347.2 2
 5 -1 -11 11695.9 1411.25 7
 5 -1 -10 3997.33 819.555 2
 5 -1 -10 3672.15 802.164 7
 5 -1 -9 135157 4947.56 2
 5 -1 -8 71732.8 3299.11 2
 5 -1 -7 513.474 309.711 2
 5 -1 -6 379.315 267.559 2
 5 -1 -5 11511.4 1126.6 2
 5 -1 -4 484149 10993.9 2
 5 -1 -3 154871 4606.03 2
 5 -1 -2 118697 3754.86 2
 5 -1 -1 19468 1265.26 2
 5 -1 0 148843 4133.07 2
 5 -1 0 140454 3431.8 5
 5 -1 1 26858.8 1259 5
 5 -1 2 25276.8 1349.23 5
 5 -1 3 134659 4012.29 5
 5 -1 3 132043 4274.11 1
 5 -1 4 15137.6 1229.5 5
 5 -1 4 15673.1 1311.5 1
 5 -1 5 35316.5 1470.47 3
 5 -1 5 38894.3 2119.18 5
 5 -1 5 37110 2113.33 1
 5 -1 6 20832.6 1624.49 5
 5 -1 6 17890.3 1544.93 1
 5 -1 7 -37.962 316.299 5
 5 -1 7 -206.123 364.044 1
 5 -1 8 35790.4 2443.05 5
 5 -1 8 37054.5 2399.95 1
 5 -1 9 14270.7 1611.57 5
 5 -1 9 14470.7 1547.42 1
 5 -1 10 13603.1 1610.54 5
 5 -1 10 12332.6 1477.21 1
 5 -1 11 2942.86 862.499 5
 5 -1 11 2615.63 693.852 1
 5 -1 12 351.094 423.153 5
 5 -1 12 3179.86 855.424 1
 5 -1 13 1426.99 747.886 5
 5 -1 14 6695.39 1386.35 5
 5 -1 15 5133.81 1292.03 5
 5 -1 16 19684.4 2503.09 5
 5 0 -20 5027.6 1309.21 2
 5 0 -20 4424.47 1202.34 7
 5 0 -19 5767.93 1356.38 2
 5 0 -19 9897.49 1773.67 7
 5 0 -18 2215.18 890.774 2
 5 0 -18 1784.22 920.34 7
 5 0 -17 5591.45 1260.3 2
 5 0 -17 5415.04 1141.21 7
 5 0 -16 13586.5 1791.8 2
 5 0 -16 11669.7 1486.85 4
 5 0 -16 13140.6 1824.16 7
 5 0 -15 3814.79 961.544 2
 5 0 -15 5334.31 1147.51 7
 5 0 -15 5179.5 973.476 4
 5 0 -14 22668.3 2218.08 2
 5 0 -14 24168.6 2264.25 7
 5 0 -14 24497.2 2058.08 4
 5 0 -13 6481.04 1137.05 2
 5 0 -13 4342.99 927.655 7
 5 0 -12 25593.3 2176.48 2
 5 0 -12 24129.1 2087.55 7
 5 0 -11 959.608 467.376 7
 5 0 -11 1272.73 513.509 2
 5 0 -10 24468.8 1982.67 2
 5 0 -9 109635 4331.15 2
 5 0 -8 47176.1 2629.81 2
 5 0 -7 63177.4 2949.57 2
 5 0 -6 143740 4744.65 2
 5 0 -5 15107.5 1286.38 2
 5 0 -4 28804.5 1724.8 2
 5 0 -3 1237.42 403.308 2
 5 0 -2 422099 9416.59 2
 5 0 -1 779770 15792 2
 5 0 0 12446.8 915.54 2
 5 0 0 12101.7 785.299 5
 5 0 1 784.867 237.005 5
 5 0 1 1566.89 301.868 2
 5 0 2 683.846 246.932 5
 5 0 2 792.102 278.038 1
 5 0 3 97958.2 3345.06 5
 5 0 3 103166 3657.5 1
 5 0 4 225825 5459.13 3
 5 0 4 226883 6342.64 1
 5 0 4 218700 6109.61 5
 5 0 5 3875.59 643.996 5
 5 0 5 4422.07 783.855 1
 5 0 5 4888.72 571.687 3
 5 0 6 4905.54 801.256 1
 5 0 6 3571.72 666.798 5
 5 0 7 8815 1141.24 5
 5 0 7 8424.65 1114.04 1
 5 0 8 10241.9 1298.31 5
 5 0 8 12083.3 895.415 2
 5 0 8 14064 1479.29 1
 5 0 9 67742.4 3584.15 5
 5 0 9 65733.4 3509.22 1
 5 0 10 1562.3 612.705 5
 5 0 10 1569.12 541.627 1
 5 0 11 750.646 576.21 5
 5 0 11 397.189 482.594 1
 5 0 12 17549.1 2027.59 5
 5 0 12 17314.4 1930.21 1
 5 0 13 4861.23 1136.31 5
 5 0 14 10250.7 1733.54 5
 5 0 15 7141.8 1522.97 5
 5 0 16 960.773 900.304 5
 5 1 -20 197.5 609.849 2
 5 1 -20 532.477 498.079 7
 5 1 -19 1577.33 811.449 2
 5 1 -19 753.889 539.003 7
 5 1 -18 35790.1 3169.87 2
 5 1 -18 37447.7 3239.03 7
 5 1 -17 5884.06 1282.91 2
 5 1 -17 8311.17 1478.97 7
 5 1 -17 5280.5 1092.15 4
 5 1 -16 -193.664 625.217 2
 5 1 -16 -102.76 340.913 7
 5 1 -16 -161.493 469.104 4
 5 1 -15 258.545 451.852 2
 5 1 -15 336.833 344.843 7
 5 1 -15 751.62 459.296 4
 5 1 -14 3474.82 937.168 2
 5 1 -14 3129 848.415 7
 5 1 -14 3287.57 843.621 4
 5 1 -13 41598.7 2900.56 2
 5 1 -13 39206.4 2762.56 7
 5 1 -13 45109.7 2826.71 4
 5 1 -12 17692.6 1838.86 2
 5 1 -12 18796.7 1782.58 7
 5 1 -11 799.346 555.225 2
 5 1 -10 15550.7 1586.81 2
 5 1 -9 58113.5 3090.59 2
 5 1 -8 218161 6613.32 2
 5 1 -7 38274.6 2225.47 2
 5 1 -6 17917 1446.25 2
 5 1 -5 142398 4540.48 2
 5 1 -4 48456.3 2246.26 2
 5 1 -3 156109 4548.99 2
 5 1 -2 64410.9 2449.17 2
 5 1 -1 659.566 312.904 2
 5 1 0 305347 6860.93 2
 5 1 1 131970 4299.73 1
 5 1 1 139528 3565.23 2
 5 1 1 132349 3817.87 5
 5 1 2 38379.9 2054.1 1
 5 1 2 38358.6 1837.94 4
 5 1 2 36902 1448.44 2
 5 1 2 39717.1 1872.35 5
 5 1 3 87501.8 2919.41 3
 5 1 3 83170.3 2928.76 4
 5 1 3 86249.5 3362.69 1
 5 1 3 83433.7 2344.61 2
 5 1 3 78127.2 3046.63 5
 5 1 4 7177.78 758.246 3
 5 1 4 5265.87 757.945 5
 5 1 4 6170.22 697.43 4
 5 1 4 7213.7 969.883 1
 5 1 5 111807 3572.31 4
 5 1 5 115651 4350.19 1
 5 1 5 115163 4218.16 5
 5 1 5 115086 3620.01 3
 5 1 6 29185.8 1585.23 4
 5 1 6 30338.3 2103.17 1
 5 1 6 30706.8 2065.29 5
 5 1 7 46047.7 1598.52 2
 5 1 7 46039.1 2031.26 4
 5 1 7 45982 2697.72 5
 5 1 8 16063.9 891.128 2
 5 1 8 15179.6 1098.88 4
 5 1 8 18142.6 1755.5 1
 5 1 8 16917.6 1708.97 5
 5 1 9 1973.51 647.851 5
 5 1 9 1175.83 486.29 1
 5 1 10 11207.3 1507.75 5
 5 1 10 12823.7 1574.86 1
 5 1 11 37225.5 2815.91 1
 5 1 11 35622.8 2811.47 5
 5 1 12 14177 1903.04 5
 5 1 12 17290.9 1980.23 1
 5 1 13 3028.06 950.339 5
 5 1 14 -349.392 646.314 5
 5 1 15 131.485 504.293 5
 5 1 16 19627.9 2544.32 5
 5 2 -20 1875.31 776.789 7
 5 2 -19 12200.1 1960.55 2
 5 2 -19 18007.3 2221.81 7
 5 2 -18 1636.59 828.144 2
 5 2 -18 3711.04 1056.28 7
 5 2 -17 10115.1 1584.93 7
 5 2 -17 9946.86 1716.58 2
 5 2 -17 8780.7 1419.93 4
 5 2 -16 6616.3 1330.8 2
 5 2 -16 10155.2 1492.22 7
 5 2 -16 7531.38 1266.18 4
 5 2 -15 4909.81 1020.33 7
 5 2 -15 3348.36 903.439 2
 5 2 -15 6411.48 1150.94 4
 5 2 -14 35845.5 2833.3 2
 5 2 -14 44983.4 2951.88 7
 5 2 -14 42254.1 2873.23 4
 5 2 -13 3584.94 878.523 2
 5 2 -13 3490.57 781.483 7
 5 2 -13 3028.47 777.691 4
 5 2 -12 6978.22 1161.96 2
 5 2 -12 9551.34 1311.2 4
 5 2 -11 64957.4 3470.05 2
 5 2 -10 46852.3 2825.35 2
 5 2 -9 3692.5 734.195 2
 5 2 -8 2893.15 679.65 2
 5 2 -7 11677.3 1242.99 2
 5 2 -6 169877 5261.06 2
 5 2 -5 88246 3339.11 2
 5 2 -4 15542.1 1220.5 2
 5 2 -3 14634 1112.15 2
 5 2 -2 48324.2 2028.61 2
 5 2 -1 518872 10885.1 2
 5 2 0 247647 6494.54 1
 5 2 0 239915 5626.89 2
 5 2 1 49006.6 2325.62 1
 5 2 1 43961.5 1618.59 2
 5 2 2 9586.34 869.533 4
 5 2 2 10472.9 654.104 2
 5 2 2 10751.8 1002.58 5
 5 2 2 11907.7 1166.79 1
 5 2 3 60451.2 2331 4
 5 2 3 59865.5 1678.9 2
 5 2 3 59483.5 2836.22 1
 5 2 3 60641.7 2671.64 5
 5 2 4 140825 3958.18 4
 5 2 4 143567 4845.91 1
 5 2 4 155095 4748.86 5
 5 2 5 93839.8 3042.78 4
 5 2 5 94086.9 3927.93 1
 5 2 5 95722.2 3787.81 5
 5 2 6 25651.9 1383.33 4
 5 2 6 24852.9 1970.12 1
 5 2 6 24221.4 1870.18 5
 5 2 7 17932.8 1121.67 4
 5 2 7 18642.9 1791.32 1
 5 2 7 19912.4 1803.75 5
 5 2 8 -317.722 458.105 5
 5 2 8 -85.4425 438.821 1
 5 2 8 -338.677 179.316 4
 5 2 8 80.0686 45.7094 2
 5 2 9 5844.88 1080.5 5
 5 2 9 5298.64 1038.41 1
 5 2 10 5185.48 1086.54 5
 5 2 10 7395.15 1249.43 1
 5 2 11 35133.1 2799.07 1
 5 2 11 32662.8 2737.5 5
 5 2 12 15899.9 2038.04 5
 5 2 13 13333.4 1883.64 5
 5 2 14 138.742 417.21 5
 5 2 15 1089.38 748.677 5
 5 2 16 3131.04 1162.71 5
 5 3 -18 6588.34 1326.65 4
 5 3 -17 32255.6 2991.42 2
 5 3 -17 33987.6 2882.28 4
 5 3 -16 5293.78 1231.26 2
 5 3 -16 7596.25 1309.3 4
 5 3 -15 -92.3057 428.033 2
 5 3 -15 -412.344 527.49 4
 5 3 -14 9813.93 1457.82 2
 5 3 -14 8148.15 1332.92 4
 5 3 -13 6257.16 1147.68 2
 5 3 -13 8296.05 1257.72 4
 5 3 -12 26755.2 2283.22 2
 5 3 -12 27171.8 2259.66 4
 5 3 -11 42232.3 2782.81 2
 5 3 -11 39939.1 2672.27 4
 5 3 -10 10377.3 1316.69 2
 5 3 -9 36586.7 2387.97 2
 5 3 -8 2347.24 590.748 2
 5 3 -7 23448.2 1760.23 2
 5 3 -6 122452 4308.95 2
 5 3 -5 24358.1 1656.99 2
 5 3 -4 49524.7 2318.6 2
 5 3 -3 5595.15 703.754 2
 5 3 -2 19359.7 1245.43 2
 5 3 -1 125059 4191.3 1
 5 3 -1 143744 3862.45 2
 5 3 0 1273.62 435.927 1
 5 3 0 1185.38 285.059 2
 5 3 1 16557.6 890.504 2
 5 3 1 17428.2 1407.36 1
 5 3 2 221328 4743.71 2
 5 3 2 217621 6337.54 1
 5 3 3 2417.16 546.987 5
 5 3 3 1886.21 191.939 2
 5 3 3 1841.41 358.838 4
 5 3 3 2659.02 656.14 1
 5 3 4 62590.5 2333.11 4
 5 3 4 71453 3288.08 1
 5 3 4 64681.6 3010.72 5
 5 3 5 173.606 290.22 5
 5 3 5 118.575 139.609 4
 5 3 5 -231.041 384.307 1
 5 3 6 30513 1440.93 4
 5 3 6 31728.9 2286.89 1
 5 3 6 31482.6 2237.24 5
 5 3 7 63064.3 2154.26 4
 5 3 7 64997.4 3510.64 1
 5 3 7 69206.7 3484.78 5
 5 3 8 5608.09 1029.16 5
 5 3 8 6600.32 1107.3 1
 5 3 9 5392.84 1074.02 1
 5 3 9 7559.82 1259.24 5
 5 3 10 16852.6 1912.69 1
 5 3 10 17648.6 1970.38 5
 5 3 11 9086.86 1504.16 5
 5 3 11 11294.7 1650.63 1
 5 3 12 49974.4 3596.57 5
 5 3 13 1479.08 622.353 5
 5 3 14 -397.096 538.855 5
 5 3 15 603.347 627.261 5
 5 3 16 975.611 789.495 5
 5 4 -18 4007.06 1045.55 4
 5 4 -17 -422.992 524.142 4
 5 4 -16 5791.78 1271.97 2
 5 4 -16 4679.04 1112.41 4
 5 4 -15 36208.2 3064.24 2
 5 4 -15 37336.3 2944.36 4
 5 4 -14 -18.5606 540.043 2
 5 4 -14 269.462 444.46 4
 5 4 -13 2152.91 706.645 2
 5 4 -13 2126.12 677.107 4
 5 4 -12 4845.35 1025.31 2
 5 4 -12 5117.86 996.43 4
 5 4 -11 2839.1 792.298 2
 5 4 -11 3687.62 859.606 4
 5 4 -10 102289 4519.59 2
 5 4 -10 106696 4581.03 4
 5 4 -9 15770.7 1584.44 2
 5 4 -9 17319.7 1677.46 4
 5 4 -8 5417.6 894.719 2
 5 4 -7 17668.9 1563.53 2
 5 4 -6 5306.65 818.391 2
 5 4 -5 143205 4688.77 2
 5 4 -4 23069.2 1558.39 2
 5 4 -3 6273.85 761.613 2
 5 4 -2 2492.95 484.92 2
 5 4 -2 3789.84 660.474 1
 5 4 -1 56849.2 2529.77 1
 5 4 -1 55188.5 2166.01 2
 5 4 0 55442.2 2049.76 2
 5 4 0 58180.7 2627.79 1
 5 4 1 70174.5 2204.75 2
 5 4 1 78078.7 3195.78 1
 5 4 2 1474.98 519.591 1
 5 4 3 215432 6577.15 1
 5 4 4 -31.5343 287.913 5
 5 4 4 477.236 210.478 4
 5 4 4 486.086 462.991 1
 5 4 5 14912.2 966.509 4
 5 4 5 13751.9 1500.81 1
 5 4 5 12786.5 1395.71 5
 5 4 6 45025.4 1744.3 4
 5 4 6 50621.2 3025.26 1
 5 4 6 52077.3 2954.11 5
 5 4 7 21.4489 389.747 5
 5 4 7 852.635 530.238 1
 5 4 8 37537.2 2826.22 1
 5 4 8 44049.5 2929.18 5
 5 4 9 25546.4 2339.46 1
 5 4 9 22143.1 2141.27 5
 5 4 10 -216.721 596.327 5
 5 4 10 447.429 536.876 1
 5 4 11 16580.2 2036.41 1
 5 4 11 16742.4 2021.77 5
 5 4 12 983.708 630.366 5
 5 4 13 5365.88 1338.51 5
 5 4 14 5929.75 1347.28 5
 5 4 15 1123.11 766.609 5
 5 5 -19 4412.76 1156.12 4
 5 5 -18 -681.44 665.733 4
 5 5 -17 2461.04 834.125 4
 5 5 -16 23639.7 2479.91 4
 5 5 -15 1832.65 815.892 4
 5 5 -14 24547.6 2471.47 2
 5 5 -14 27411.7 2525.4 4
 5 5 -13 5906.76 1166.82 2
 5 5 -13 4983.63 1067.94 4
 5 5 -12 1466.77 556.337 2
 5 5 -12 602.647 380.777 4
 5 5 -11 39289.2 2801.77 4
 5 5 -11 38497.6 2798.81 2
 5 5 -10 14296.1 1641.61 2
 5 5 -10 15277.5 1690.6 4
 5 5 -9 1300.48 478.716 2
 5 5 -9 967.99 508.103 4
 5 5 -8 16614.6 1633.57 2
 5 5 -8 17624 1705.21 4
 5 5 -7 1964.55 561.994 2
 5 5 -7 173.775 579.635 4
 5 5 -6 39390.9 2347.49 2
 5 5 -5 5928.98 872.042 2
 5 5 -4 23104.3 1655.22 2
 5 5 -3 226939 6217.09 1
 5 5 -3 239099 6350.89 2
 5 5 -2 33639.1 1874.69 1
 5 5 -2 29398.1 1663.1 2
 5 5 -1 394.685 258.204 1
 5 5 0 67.6428 226.664 1
 5 5 1 13642.1 1305.62 1
 5 5 2 213614 6485.86 1
 5 5 3 99151.1 4110.95 1
 5 5 4 12387.1 1404.07 1
 5 5 5 2652.17 398.259 4
 5 5 5 1532.5 578.901 1
 5 5 5 1945.31 568.807 5
 5 5 6 8222.2 1198.83 5
 5 5 6 6483.33 572.622 4
 5 5 6 9146.82 1317.91 1
 5 5 7 37013.7 2740.69 1
 5 5 7 33982.6 1212.89 4
 5 5 7 41070.7 2799.57 5
 5 5 8 29905.2 2525.04 1
 5 5 8 30252.4 2477.32 5
 5 5 9 2538.07 814.565 5
 5 5 9 4028.54 983.081 1
 5 5 10 -436.982 751.765 5
 5 5 10 787.766 547.345 1
 5 5 11 415.955 593.054 5
 5 5 12 14629.7 1995.58 5
 5 5 13 6864.03 1434.26 5
 5 5 14 5840.43 1422.57 5
 5 5 15 936.855 754.672 5
 5 6 -19 6609.39 1546.67 4
 5 6 -18 -427.428 688.545 4
 5 6 -17 525.221 474.679 4
 5 6 -16 434.631 625.365 4
 5 6 -15 46722.7 3568.35 4
 5 6 -14 27931.4 2640.14 4
 5 6 -13 4884.11 1089.55 4
 5 6 -12 242.759 372.273 4
 5 6 -11 1027.8 441.789 4
 5 6 -10 79117.8 4120.46 4
 5 6 -9 46806.8 2950.78 2
 5 6 -9 44912.4 2953.58 4
 5 6 -8 25000.7 2037.43 2
 5 6 -8 25292.6 2145.03 4
 5 6 -7 2982.47 736.865 2
 5 6 -7 936.602 467.514 4
 5 6 -6 15514.2 1490.81 2
 5 6 -6 15867.6 1576.82 4
 5 6 -5 52040.7 2871.02 4
 5 6 -4 46032.1 2603.71 4
 5 6 -4 40478.7 2078.06 1
 5 6 -3 83514.8 3184.46 1
 5 6 -3 83775.8 3583.05 4
 5 6 -2 105034 3742.81 1
 5 6 -1 3513.34 657.965 1
 5 6 0 496.185 234.185 1
 5 6 1 10065 1171.23 1
 5 6 2 66077.6 3219.28 1
 5 6 2 61260.1 2597.56 4
 5 6 3 45857 2744.42 1
 5 6 3 41246.2 1982.11 4
 5 6 4 40179.3 2650.7 1
 5 6 4 41982.9 1897.87 4
 5 6 5 38660.1 2703.71 1
 5 6 5 41621.5 1745.24 4
 5 6 6 222.54 514.168 1
 5 6 6 518.262 199.056 4
 5 6 7 17461.5 1909.27 1
 5 6 7 16671.2 1832.96 5
 5 6 8 2110.15 796.557 5
 5 6 8 689.137 482.251 1
 5 6 9 9383.18 1501.53 5
 5 6 9 7420.63 1347.02 1
 5 6 10 28055 2657.49 5
 5 6 11 1083.21 584.207 5
 5 6 12 -703.054 650.266 5
 5 6 13 280.677 499.08 5
 5 6 14 2631.57 1095.58 5
 5 7 -19 409.984 670.62 4
 5 7 -18 4625.06 1225.72 4
 5 7 -17 1810.48 838.43 4
 5 7 -16 3454.42 1016.16 4
 5 7 -15 22567.5 2516.25 4
 5 7 -14 -190.678 567.312 4
 5 7 -13 2203.24 814.145 4
 5 7 -12 35189.1 2926.38 4
 5 7 -11 -205.302 639.132 4
 5 7 -10 3093.45 851.977 4
 5 7 -9 22097.9 2127.74 4
 5 7 -8 34351.1 2585.94 4
 5 7 -7 98494.3 4493.99 4
 5 7 -6 4862.05 711.516 1
 5 7 -6 5002.88 930.665 4
 5 7 -5 6323.81 780.257 1
 5 7 -5 5419.85 956.023 4
 5 7 -4 1035.33 329.259 1
 5 7 -4 834.067 433.877 4
 5 7 -3 33764.1 2268.77 4
 5 7 -3 35114.7 1986.48 1
 5 7 -2 213444 6454.07 4
 5 7 -2 209983 6102.47 1
 5 7 -1 9060.19 1059.59 1
 5 7 -1 6538.03 930.601 4
 5 7 0 3247.06 696.849 1
 5 7 0 2642.26 589.917 4
 5 7 1 16946.1 1578.68 1
 5 7 1 16005.7 1345.56 4
 5 7 2 28328.7 2169.56 1
 5 7 2 32271.7 1878.75 4
 5 7 3 131052 5059.37 1
 5 7 3 120124 3944.48 4
 5 7 4 27979.7 2233.29 1
 5 7 4 26856.5 1531.23 4
 5 7 5 5239.47 1027.67 1
 5 7 5 5277.77 613.426 4
 5 7 6 29405.9 2486.14 1
 5 7 7 615.511 517.231 1
 5 7 8 1171.51 578.16 1
 5 7 9 37256 3093.06 1
 5 7 10 727.418 904.651 5
 5 7 11 14795.8 2025.53 5
 5 7 12 696.915 611.019 5
 5 7 13 -659.93 776.271 5
 5 7 14 8095.82 1661.54 5
 5 8 -19 6224.97 1520.63 4
 5 8 -18 5764.86 1452.92 4
 5 8 -17 1628.18 818.242 4
 5 8 -16 2096.71 900.483 4
 5 8 -15 912.94 701.22 4
 5 8 -14 14133.4 1993.67 4
 5 8 -13 5838.37 1282.67 4
 5 8 -12 13124.1 1887.17 4
 5 8 -11 27750.2 2609.46 4
 5 8 -10 6880.72 1295.02 4
 5 8 -9 20091.7 2103.67 4
 5 8 -8 44977.9 2133.37 1
 5 8 -8 52824.1 3338.86 4
 5 8 -7 2195.9 471.309 1
 5 8 -7 2309.08 801.61 4
 5 8 -6 11312.8 1488.73 4
 5 8 -6 11723.8 1040.19 1
 5 8 -5 8344.93 1220.29 4
 5 8 -5 8070.34 884.412 1
 5 8 -4 832.961 290.931 1
 5 8 -4 1115.15 392.595 4
 5 8 -3 71336.3 3617.25 4
 5 8 -3 76921.7 3158.24 1
 5 8 -2 558.906 388.995 1
 5 8 -2 389.539 413.271 4
 5 8 -1 22674.2 1803.64 4
 5 8 -1 20131.7 1654.96 1
 5 8 0 48910.7 2734.18 1
 5 8 0 53759.9 2765.07 4
 5 8 1 16279.2 1606.02 1
 5 8 1 17452.1 1475.27 4
 5 8 2 37572.6 2521.61 1
 5 8 2 35574.4 2079.17 4
 5 8 3 439.16 396.633 1
 5 8 3 146.846 232.058 4
 5 8 4 23979.5 2166.17 1
 5 8 4 23746 1505.69 4
 5 8 5 54676.4 3418.67 1
 5 8 5 50693.5 2147.14 4
 5 8 6 37281.9 2894.05 1
 5 8 7 3417.68 947.607 1
 5 8 8 781.585 497.484 1
 5 9 -18 1652.58 967.159 4
 5 9 -17 18525.2 2565.06 4
 5 9 -16 6741.29 1546.55 4
 5 9 -15 2798.76 1025.36 4
 5 9 -14 2492.68 994.17 4
 5 9 -13 617.222 506.524 4
 5 9 -12 65759.1 4302.73 4
 5 9 -11 28627 2801.2 4
 5 9 -10 38.2779 444.077 4
 5 9 -9 10413.8 1582.48 4
 5 9 -8 20285.3 2146.28 4
 5 9 -8 19611 1295.12 1
 5 9 -7 46356.4 3212.88 4
 5 9 -7 43470.3 2071.57 1
 5 9 -6 12737.9 1634.25 4
 5 9 -6 12149.4 1066.24 1
 5 9 -5 36268.1 2701.68 4
 5 9 -5 33464.6 1908.6 1
 5 9 -4 688.809 330.586 1
 5 9 -4 937.856 537.989 4
 5 9 -3 3259.71 799.911 4
 5 9 -3 3185.76 606.588 1
 5 9 -2 92582.4 4177.59 4
 5 9 -2 93634.4 3801.91 1
 5 9 -1 40883.8 2445.27 1
 5 9 -1 39178.5 2562.56 4
 5 9 0 27114 2047.36 1
 5 9 0 27313.6 2041.89 4
 5 9 1 17976.1 1739.52 1
 5 9 1 18898.6 1627.85 4
 5 9 2 8147.33 1203.78 1
 5 9 2 6259.55 890.135 4
 5 9 3 158.38 308.823 1
 5 9 3 198.935 209.406 4
 5 9 4 30016.5 2502.52 1
 5 9 4 28003.3 1733.57 4
 5 9 5 27267.1 2474.64 1
 5 9 6 23151.7 2351.76 1
 5 9 7 17539.6 2084.54 1
 5 10 -16 843.321 681.134 4
 5 10 -15 6308.69 1486.8 4
 5 10 -14 923.304 752.808 4
 5 10 -13 2602.1 976.981 4
 5 10 -12 26207.3 2789.99 4
 5 10 -11 5353.6 1327.13 4
 5 10 -10 989.626 612.492 4
 5 10 -9 6770.26 1301.23 4
 5 10 -8 6493.34 1321.84 4
 5 10 -7 19640.3 2134.92 4
 5 10 -7 17553.5 1256.49 1
 5 10 -6 476.149 412.17 4
 5 10 -6 86.3497 171.012 1
 5 10 -5 8680.29 981.195 1
 5 10 -5 8638.54 1392.65 4
 5 10 -4 41424.6 2919.47 4
 5 10 -4 40503.6 2240.88 1
 5 10 -3 120.164 307.058 1
 5 10 -3 -359.623 706.89 4
 5 10 -2 20270.7 1669.6 1
 5 10 -2 19747.5 1893.19 4
 5 10 -1 -93.6922 350.773 1
 5 10 -1 -253.464 379.274 4
 5 10 0 26611.4 2085.76 1
 5 10 0 27148.3 2105.09 4
 5 10 1 21585 1958.31 1
 5 10 1 22032.4 1845.05 4
 5 10 2 -153.695 380.573 1
 5 10 2 -1079.29 438.512 4
 5 10 3 8779 1342.16 1
 5 10 3 7952.92 1005.72 4
 5 10 4 8779.88 1399.73 1
 5 10 5 18345 2082.08 1
 5 11 -15 3024.73 1142.99 4
 5 11 -14 781.749 725.462 4
 5 11 -13 3000.04 1080.55 4
 5 11 -12 2164.03 1037.87 4
 5 11 -11 27391.4 2893.44 4
 5 11 -10 14302.7 2069.48 4
 5 11 -9 2986.83 964.85 4
 5 11 -8 16678.2 2149.37 4
 5 11 -7 1638.86 815.814 4
 5 11 -6 3871.51 1025.35 4
 5 11 -5 21493.5 1562.36 1
 5 11 -5 29491.8 2605.56 4
 5 11 -4 13258 1272.96 1
 5 11 -4 13167.9 1709.33 4
 5 11 -3 26994.8 1919.92 1
 5 11 -3 28857 2463.84 4
 5 11 -2 14.2043 288.42 1
 5 11 -2 313.751 368.318 4
 5 11 -1 1224.13 479.991 1
 5 11 -1 2077.97 646.717 4
 5 11 0 11351.2 1422.47 1
 5 11 0 12996.5 1539.1 4
 5 11 1 9966.04 1401.27 1
 5 11 1 9311.63 1228.16 4
 5 11 2 8366.41 1312.8 1
 5 11 2 9777.61 1243.02 4
 5 11 3 5783.73 1143.55 1
 5 11 3 5809.82 907.519 4
 5 11 4 580.994 536.301 1
 5 12 -14 4472.97 1370.52 4
 5 12 -13 286.058 550.353 4
 5 12 -12 5599.71 1416.35 4
 5 12 -11 -61.7218 479.721 4
 5 12 -10 1454.16 826.27 4
 5 12 -9 21255 2517.49 4
 5 12 -8 18892.6 2366.17 4
 5 12 -7 4865.7 1203.08 4
 5 12 -6 3561.05 1029.85 4
 5 12 -5 899.258 639.913 4
 5 12 -4 28745.8 2638.14 4
 5 12 -3 23613.1 1833.67 1
 5 12 -3 23972.8 2336.36 4
 5 12 -2 11143 1315.68 1
 5 12 -2 12108.7 1632.23 4
 5 12 -1 2368.1 665.986 1
 5 12 -1 1965.09 630.701 4
 5 12 0 1855.89 624.67 1
 5 12 0 100.668 316.15 4
 5 12 1 32583.9 2553.75 1
 5 12 1 35160.6 2549.91 4
 5 12 2 8123.71 1177.65 4
 5 13 -13 -7.52786 578.8 4
 5 13 -12 1140.8 806.982 4
 5 13 -11 116.866 486.677 4
 5 13 -10 4152.93 1281.01 4
 5 13 -9 12458.1 2056.02 4
 5 13 -8 6237.26 1508.49 4
 5 13 -7 6148.62 1367.8 4
 5 13 -6 1341.03 719.857 4
 5 13 -5 10308 1676.35 4
 5 13 -4 9918.2 1607.49 4
 5 13 -3 -355.043 416.365 4
 5 13 -2 446.226 482.729 4
 5 13 -1 11123.2 1628.73 4
 5 13 0 3408.5 854.041 4
 5 13 1 3609.29 848.012 4
 5 14 -11 207.641 498.348 4
 5 14 -10 4043.44 1249.92 4
 5 14 -9 4620.31 1317.49 4
 5 14 -8 15510.5 2285.07 4
 5 14 -7 3094.44 1023.86 4
 5 14 -6 236.496 452.414 4
 5 14 -5 1420.46 703.026 4
 5 14 -4 5056.94 1224.62 4
 5 14 -3 14674.4 2015.82 4
 5 14 -2 14083.3 1886.34 4
 5 14 -1 -1157.12 631.906 4
 5 14 0 5781.78 1155.37 4
 5 15 -10 -940.189 752.307 4
 5 15 -9 13088 2184.49 4
 5 15 -8 2680.94 1122.95 4
 5 15 -7 1742.97 896.751 4
 5 15 -6 5258.69 1376.35 4
 5 15 -5 1971 921.632 4
 5 15 -4 2421.49 901.72 4
 5 15 -3 1457.98 694.368 4
 5 15 -2 1280.69 645.832 4
 5 15 -1 12187 1810.76 4
 5 16 -8 561.741 460.821 4
 5 16 -7 3750.31 1207.51 4
 5 16 -6 2713.18 1150.68 4
 5 16 -5 3190.52 1070.86 4
 5 16 -4 1350.31 819.688 4
 5 16 -3 -718.317 709.91 4
 5 16 -2 3391.04 1080.98 4
 5 17 -6 -7.58812 566.719 4
 5 17 -5 8737.58 1782.95 4
 5 17 -4 1437.13 843.173 4
 5 17 -3 -1109.59 733.428 4
 6 -16 -4 1011.85 738.467 3
 6 -16 -3 6107.72 1488.07 3
 6 -16 -2 875.554 752.952 3
 6 -16 -1 318.08 510.385 3
 6 -15 -9 11751.2 1963.84 2
 6 -15 -8 2313.6 896.663 2
 6 -15 -7 909.831 515.903 2
 6 -15 -6 -118.451 578.714 2
 6 -15 -5 -1742.01 920.756 3
 6 -15 -4 6101.82 1438.76 3
 6 -15 -3 2988.83 1021.5 3
 6 -15 -2 1444.8 765.583 3
 6 -15 -1 9522.14 1670.33 3
 6 -15 0 2503.36 913.331 3
 6 -14 -10 838.548 618.345 2
 6 -14 -9 1882.92 883.199 2
 6 -14 -8 2587.94 951.004 2
 6 -14 -7 3187.47 1035.26 2
 6 -14 -6 4219.13 1127.01 2
 6 -14 -2 7699.34 1442.04 3
 6 -14 -1 26959.9 2666.66 3
 6 -14 0 207.863 521.586 3
 6 -14 1 56.0251 356.538 3
 6 -13 -12 -310.394 664.022 2
 6 -13 -11 -2113.13 876.648 2
 6 -13 -10 2279.04 897.594 2
 6 -13 -9 1859.09 772.592 2
 6 -13 -8 13062.2 1915.91 2
 6 -13 -7 6846.22 1430.06 2
 6 -13 -6 424.619 597.943 2
 6 -13 0 15663 1880.22 3
 6 -13 1 63.4592 362.569 3
 6 -13 2 -9.93239 421.635 3
 6 -12 -13 87.8 574.995 2
 6 -12 -12 1678.42 744.384 2
 6 -12 -11 9353.32 1607.42 2
 6 -12 -10 1841.37 685.358 2
 6 -12 -9 4886.62 1210.39 2
 6 -12 -8 -579.924 636.458 2
 6 -12 -7 887.254 637.053 2
 6 -12 -6 53701.9 3778.13 2
 6 -12 2 3339.33 822.93 3
 6 -11 -14 -1368.82 740.625 2
 6 -11 -13 8310.37 1562.05 2
 6 -11 -12 11012.5 1701.35 2
 6 -11 -11 4984.84 1227.96 2
 6 -11 -10 8274.52 1482.13 2
 6 -11 -9 5803.81 1236.43 2
 6 -11 -8 -377.985 620.732 2
 6 -11 -7 7834.42 1400.29 2
 6 -11 -6 14594.5 1879.59 2
 6 -11 3 8062.86 1090.64 3
 6 -10 -15 9749.2 1688.77 2
 6 -10 -14 -474.803 693.191 2
 6 -10 -13 -1186.8 851.875 2
 6 -10 -12 29.6737 435.476 2
 6 -10 -11 9852.64 1595.62 2
 6 -10 -10 23587.6 2400.53 2
 6 -10 -9 4839.88 1114.71 2
 6 -10 -8 -355.544 417.641 2
 6 -10 -7 9916.33 1514.03 2
 6 -10 -6 7400.18 1310.61 2
 6 -10 -5 25219 2372.68 2
 6 -9 -15 300.364 409.197 2
 6 -9 -14 11689.3 1970.49 7
 6 -9 -14 10371.2 1663.53 2
 6 -9 -13 1035.74 517.074 2
 6 -9 -12 -70.9832 450.198 2
 6 -9 -11 16758.3 1989.74 2
 6 -9 -10 4201.47 1048.2 2
 6 -9 -9 7265.99 1303.84 2
 6 -9 -8 15860.6 1872.82 2
 6 -9 -7 2083.78 637.049 2
 6 -9 -6 13702.1 1699.56 2
 6 -9 -5 189.8 570.422 2
 6 -9 4 585.072 310.196 3
 6 -9 5 4330.29 666.964 1
 6 -9 6 118.032 250.202 1
 6 -9 14 3977.23 1206.4 5
 6 -8 -16 -1870.24 807.608 2
 6 -8 -15 20122.9 2292.6 2
 6 -8 -15 24044.8 2799.93 7
 6 -8 -14 13494.8 2061.18 7
 6 -8 -14 14004.4 1907.92 2
 6 -8 -13 114.343 485.203 7
 6 -8 -13 -96.2433 571.883 2
 6 -8 -12 5255.88 1093.65 2
 6 -8 -11 -113.907 507.08 2
 6 -8 -10 13266.8 1705.8 2
 6 -8 -9 22717.4 2234.33 2
 6 -8 -8 16658.4 1867.04 2
 6 -8 -7 18525.8 1977.03 2
 6 -8 -6 2813.85 742.57 2
 6 -8 -5 2372.83 620.263 2
 6 -8 5 19576.8 1471.07 1
 6 -8 5 20349.9 1211.19 3
 6 -8 6 21542.1 1537.44 1
 6 -8 7 6336.7 855.942 1
 6 -8 12 1517.09 685.772 5
 6 -8 13 -897.478 718.988 5
 6 -8 14 7971.91 1555.42 5
 6 -8 15 10595.3 1869.76 5
 6 -7 -17 1758.16 822.002 2
 6 -7 -16 6416.38 1294.65 2
 6 -7 -15 13242.6 2085.1 7
 6 -7 -15 7776.25 1449.46 2
 6 -7 -14 6053.31 1362.67 7
 6 -7 -14 5974.34 1258.62 2
 6 -7 -13 12990.8 1763.76 2
 6 -7 -13 14733.9 2056.23 7
 6 -7 -12 16614.3 2085.74 7
 6 -7 -12 18206.5 2039.68 2
 6 -7 -11 3042.66 849.222 2
 6 -7 -10 1781.95 529.914 2
 6 -7 -9 3976.83 901.181 2
 6 -7 -8 70091.7 3823.31 2
 6 -7 -7 152151 5958.49 2
 6 -7 -6 4343.9 976.699 2
 6 -7 -5 -591.12 221.3 5
 6 -7 -5 -429.957 639.836 2
 6 -7 -4 682.283 195.642 5
 6 -7 -4 288.148 399.419 2
 6 -7 -3 67301.8 2298.53 5
 6 -7 5 2750.18 577.186 1
 6 -7 6 39191.3 2144.59 1
 6 -7 7 8726.91 1010.05 1
 6 -7 8 5603.98 851.325 1
 6 -7 9 14120 1345.43 1
 6 -7 11 6537.51 1258.77 5
 6 -7 12 -53.2974 608.364 5
 6 -7 13 -185.493 592.737 5
 6 -7 14 7406.79 1495.48 5
 6 -7 15 3679.37 1264.68 5
 6 -6 -18 2800.57 973.002 2
 6 -6 -17 823.418 614.962 2
 6 -6 -16 7263.78 1397.49 2
 6 -6 -16 8106.68 1617.8 7
 6 -6 -15 1359.87 695.888 2
 6 -6 -15 2469.32 879.807 7
 6 -6 -14 30602.9 2699.68 2
 6 -6 -14 30045.5 2926.15 7
 6 -6 -13 27979.7 2531 2
 6 -6 -13 26423.9 2674.69 7
 6 -6 -12 2349.23 906.532 7
 6 -6 -12 1118.63 675.436 2
 6 -6 -11 8305.81 1322 2
 6 -6 -10 318.075 507.121 2
 6 -6 -9 15756.2 1701.09 2
 6 -6 -8 79231.2 3978.1 2
 6 -6 -7 1283.41 577.73 2
 6 -6 -6 42372.1 1691.61 5
 6 -6 -6 48553.4 2931.21 2
 6 -6 -5 46648.7 2890.9 2
 6 -6 -5 44150.1 1623.6 5
 6 -6 -4 789.075 186.457 5
 6 -6 -4 1865.32 602.476 2
 6 -6 -3 69732.6 2078.16 5
 6 -6 5 81456.8 3274.84 1
 6 -6 6 26323.9 1770.46 1
 6 -6 7 84.3392 360.617 1
 6 -6 8 832.129 322.585 1
 6 -6 9 13815.3 1611.78 5
 6 -6 9 13695.1 1375.86 1
 6 -6 10 38370.1 2855.49 5
 6 -6 10 41565.8 2516.17 1
 6 -6 11 10713.8 1572.66 5
 6 -6 11 11724.4 1351.43 1
 6 -6 12 -726.644 747.251 5
 6 -6 13 4318.28 1098.97 5
 6 -6 14 -575.934 568.66 5
 6 -6 15 15238.3 2311.44 5
 6 -5 -18 398.897 511.953 2
 6 -5 -17 13424.1 2163.75 7
 6 -5 -17 9130.16 1616.15 2
 6 -5 -16 4202.76 1096.81 2
 6 -5 -16 6921.09 1459.6 7
 6 -5 -15 469.703 487.134 7
 6 -5 -15 -432.189 595.381 2
 6 -5 -14 -591.628 540.08 2
 6 -5 -14 294.199 481.333 7
 6 -5 -13 1996.2 908.336 7
 6 -5 -13 1185.87 749.161 2
 6 -5 -12 95460.2 4697.41 2
 6 -5 -12 94946.2 4930.54 7
 6 -5 -11 1522.75 599.414 2
 6 -5 -10 -1616.67 658.21 2
 6 -5 -9 1543.6 576.253 2
 6 -5 -8 3545.62 808.3 2
 6 -5 -7 124389 4972.14 2
 6 -5 -6 54424.6 3130.14 2
 6 -5 -5 21961.6 1870.36 2
 6 -5 -4 18220.6 701.094 5
 6 -5 -4 21644.9 1787.54 2
 6 -5 -3 2341.86 609.089 2
 6 -5 -3 2497.61 229.029 5
 6 -5 4 18859.7 1471.06 1
 6 -5 5 15238.2 1320.5 1
 6 -5 6 17053 1433.88 1
 6 -5 7 16205.5 1545.35 5
 6 -5 7 17000.7 1477.27 1
 6 -5 8 6963.27 960.435 1
 6 -5 8 6251.43 1022.15 5
 6 -5 9 20452.5 1942.47 5
 6 -5 9 20843.8 1739.33 1
 6 -5 10 610.112 425.841 5
 6 -5 10 1328.8 569.651 1
 6 -5 11 15465.6 1879.57 5
 6 -5 11 16689.2 1699.36 1
 6 -5 12 27439.1 2575.02 5
 6 -5 12 27896 2242.24 1
 6 -5 13 13717.7 1922.96 5
 6 -5 14 2393.84 889.646 5
 6 -5 15 -627.818 654.912 5
 6 -5 16 1047.75 734.518 5
 6 -4 -19 2326.23 918.273 2
 6 -4 -18 6757.73 1411.95 2
 6 -4 -17 13440.7 1905.48 2
 6 -4 -17 12936.9 2065.25 7
 6 -4 -16 3711.44 1039.48 7
 6 -4 -16 3187.56 962.348 2
 6 -4 -15 518.445 499.086 2
 6 -4 -15 842.711 433.26 7
 6 -4 -14 4625.29 1014.21 2
 6 -4 -14 3126.74 963.487 7
 6 -4 -13 11725.4 1558.23 2
 6 -4 -13 14287.6 1899.37 7
 6 -4 -12 37696.1 2863.64 2
 6 -4 -12 45204.9 3223.3 7
 6 -4 -11 25404.6 2272.21 2
 6 -4 -10 11103.4 1455.92 2
 6 -4 -9 45615.5 2928.47 2
 6 -4 -8 21324 1880.58 2
 6 -4 -7 42244.5 2633.04 2
 6 -4 -6 978.075 553.275 2
 6 -4 -5 57382 2984.27 2
 6 -4 -4 185164 5940.39 2
 6 -4 -3 759.481 316.89 2
 6 -4 -2 -149.215 504.493 2
 6 -4 -1 13896.2 640.7 5
 6 -4 0 81820.3 2320.36 5
 6 -4 1 211931 5083.62 5
 6 -4 2 13386.5 985.248 5
 6 -4 3 1439.88 367.72 5
 6 -4 4 2981.06 567.531 5
 6 -4 4 2838.08 570.902 1
 6 -4 5 78782.5 3304 1
 6 -4 5 80574.7 3321.08 5
 6 -4 6 41354.9 2427.4 5
 6 -4 6 45992.9 2474.17 1
 6 -4 7 24059.5 1925.57 5
 6 -4 7 23310 1792.58 1
 6 -4 8 129.16 471.386 5
 6 -4 8 397.119 357.762 1
 6 -4 9 19497.2 1920.04 5
 6 -4 9 18233.2 1691.16 1
 6 -4 10 33902.2 2648.59 5
 6 -4 10 33033.7 2374.27 1
 6 -4 11 17514.5 1982.69 5
 6 -4 11 17285.4 1745.45 1
 6 -4 12 15001.9 1895.93 5
 6 -4 12 16452 1781.4 1
 6 -4 13 980.989 735.545 5
 6 -4 13 2451.41 789.784 1
 6 -4 14 6004.99 1300.77 5
 6 -4 15 -456.438 601.798 5
 6 -4 16 994.485 696.013 5
 6 -3 -19 303.662 598.415 2
 6 -3 -18 2815.48 964.859 2
 6 -3 -18 3813.91 1167.54 7
 6 -3 -17 3660.57 1060.62 2
 6 -3 -17 4761.39 1255.09 7
 6 -3 -16 19379.3 2217.41 2
 6 -3 -16 22992.2 2562.39 7
 6 -3 -15 3281.67 947.981 2
 6 -3 -15 4212.58 1118.5 7
 6 -3 -14 119.828 481.425 2
 6 -3 -14 -1272.4 677.596 7
 6 -3 -13 14642 1764.13 2
 6 -3 -13 15072.8 1885.98 7
 6 -3 -12 14840.8 1729.9 2
 6 -3 -11 55779.7 3331.03 2
 6 -3 -10 8234.64 1240.15 2
 6 -3 -9 1068.14 528.844 2
 6 -3 -8 39184.8 2594.79 2
 6 -3 -7 30246.1 2153.99 2
 6 -3 -6 72297.3 3383.1 2
 6 -3 -5 75708.7 3463.3 2
 6 -3 -4 692.396 438.149 2
 6 -3 -3 153847 5047.33 2
 6 -3 -2 8599.59 988.789 2
 6 -3 -1 8063.19 425.285 5
 6 -3 0 167698 3905.8 5
 6 -3 1 320.037 157.441 5
 6 -3 2 17288.1 1124.44 5
 6 -3 3 36758.6 1845.33 5
 6 -3 4 3515.5 678.277 1
 6 -3 4 4385.71 683.067 5
 6 -3 5 44243.6 2330.88 5
 6 -3 5 41831.7 2342.34 1
 6 -3 6 17499.2 1506.26 5
 6 -3 6 17912.7 1530.56 1
 6 -3 6 15588 753.899 3
 6 -3 7 13821.7 1427.53 5
 6 -3 7 11609.9 1290.56 1
 6 -3 8 65690.9 3451.77 5
 6 -3 8 64513.4 3272.62 1
 6 -3 9 -445.063 561.538 5
 6 -3 9 -106.475 395.98 1
 6 -3 10 45127.7 3056.56 5
 6 -3 10 42033 2743.88 1
 6 -3 11 72.5659 471.696 5
 6 -3 11 -23.174 464.036 1
 6 -3 12 48.7856 528.548 5
 6 -3 12 -198.416 465.316 1
 6 -3 13 38837.1 3200.37 5
 6 -3 13 38734.6 2913.96 1
 6 -3 14 1410.23 807.457 5
 6 -3 15 -454.403 752.725 5
 6 -3 16 839.886 680.068 5
 6 -2 -19 -334.396 539.888 2
 6 -2 -18 -204.759 669.267 2
 6 -2 -18 -82.7223 476.368 7
 6 -2 -17 17449.4 2173.26 2
 6 -2 -17 18917.3 2376.25 7
 6 -2 -16 1103.48 674.574 2
 6 -2 -16 909.435 650.909 7
 6 -2 -15 5465.32 1189.42 2
 6 -2 -15 3173.57 950.516 7
 6 -2 -14 10252.6 1519.45 2
 6 -2 -14 11403.6 1645.07 7
 6 -2 -13 -243.117 532.203 2
 6 -2 -13 480.618 385.32 7
 6 -2 -12 37704.9 2739.72 2
 6 -2 -11 16.9522 396.202 2
 6 -2 -10 931.105 516.352 2
 6 -2 -9 208487 6783.88 2
 6 -2 -8 25113.1 1989.75 2
 6 -2 -7 4127.92 769.536 2
 6 -2 -6 1896.13 531.422 2
 6 -2 -5 2717.97 626.217 2
 6 -2 -4 374531 9372.84 2
 6 -2 -3 74888.7 3213 2
 6 -2 -2 25508.6 1691.74 2
 6 -2 -1 634.924 268.408 2
 6 -2 0 993.309 206.376 5
 6 -2 0 632.45 300.854 2
 6 -2 1 178488 4447.62 5
 6 -2 2 35797 1688.1 5
 6 -2 3 10890.3 976.563 5
 6 -2 3 9777.7 1064.82 1
 6 -2 4 65867.5 2801.39 5
 6 -2 4 70828.7 3135.46 1
 6 -2 5 1908.24 465.832 5
 6 -2 5 2056.45 328.782 3
 6 -2 5 1891.4 539.697 1
 6 -2 6 543.286 175.027 3
 6 -2 6 674.526 355.986 5
 6 -2 6 1012.49 462.994 1
 6 -2 7 16167.5 1549.26 5
 6 -2 7 16378 1549.3 1
 6 -2 8 56676.1 3226.84 5
 6 -2 8 58328.7 3142.14 1
 6 -2 9 51024.4 3133.92 5
 6 -2 9 49111.4 2997.24 1
 6 -2 10 2185.89 691.606 5
 6 -2 10 1618.33 589.539 1
 6 -2 11 -945.442 579.2 5
 6 -2 11 -439.847 514.825 1
 6 -2 12 4534.37 1083.14 5
 6 -2 12 6348.34 1192.69 1
 6 -2 13 3135.12 1072.01 5
 6 -2 13 2534.56 865.452 1
 6 -2 14 3978.21 1134.99 5
 6 -2 15 3812.61 1111.21 5
 6 -2 16 3674.78 1197.49 5
 6 -1 -19 1935.21 908.296 2
 6 -1 -19 637.149 526.37 7
 6 -1 -18 6167.78 1432.72 2
 6 -1 -18 9107.66 1678.24 7
 6 -1 -17 527.286 621.611 2
 6 -1 -17 83.2144 519.536 7
 6 -1 -16 27836.7 2643.12 2
 6 -1 -16 32173.8 2896.86 7
 6 -1 -16 26903.4 2305.71 4
 6 -1 -15 14185.2 1827.09 2
 6 -1 -15 16186.1 1983.7 7
 6 -1 -14 26034.4 2421.22 2
 6 -1 -13 13226.9 1648.12 2
 6 -1 -12 12926.9 1602.67 2
 6 -1 -11 8748.09 1265.2 2
 6 -1 -10 27513.6 2158.26 2
 6 -1 -9 46483.8 2813.74 2
 6 -1 -8 64661.6 3253.07 2
 6 -1 -7 774.867 384.421 2
 6 -1 -6 22179.7 1703.75 2
 6 -1 -5 93777.4 3697.81 2
 6 -1 -4 9001.57 1029.07 2
 6 -1 -3 4782.43 765.562 2
 6 -1 -2 36080.2 1960.03 2
 6 -1 -1 256422 6644.23 2
 6 -1 0 5184.39 665.701 2
 6 -1 0 5183.57 507.637 5
 6 -1 1 1485.05 309.027 5
 6 -1 1 745.255 216.254 2
 6 -1 2 13649.3 1036.26 5
 6 -1 3 64377 2923.66 1
 6 -1 3 63742.9 2623.22 5
 6 -1 4 79446.1 3166.52 5
 6 -1 4 81676 3406.48 1
 6 -1 5 2867.3 540.377 5
 6 -1 5 3283.01 470.635 3
 6 -1 5 3677.87 693.769 1
 6 -1 6 10719.6 1190.24 5
 6 -1 6 11586 1290.84 1
 6 -1 6 10994.3 846.682 3
 6 -1 7 2656.6 686.366 1
 6 -1 7 1539.96 520.486 5
 6 -1 8 47199.8 2913.34 5
 6 -1 8 45911.4 2856.44 1
 6 -1 9 63049.4 3523.29 5
 6 -1 9 63107.7 3485.52 1
 6 -1 10 883.057 482.344 5
 6 -1 10 -17.3452 516.733 1
 6 -1 11 1129.23 537.529 5
 6 -1 11 -7.6384 477.768 1
 6 -1 12 -1648.95 868.863 5
 6 -1 12 274.262 348.04 1
 6 -1 13 24454.1 2616.74 5
 6 -1 13 30227 2667.51 1
 6 -1 14 14343.1 2036.85 5
 6 -1 15 4170.15 1235.82 5
 6 -1 16 3322.2 1154.62 5
 6 0 -19 4248.7 1216.86 2
 6 0 -18 20591.8 2451.21 2
 6 0 -17 1311.29 616.609 2
 6 0 -16 1991.81 717.317 2
 6 0 -16 1391.83 598.394 4
 6 0 -15 -6.29859 363.813 2
 6 0 -15 883.244 509.558 4
 6 0 -14 21355.3 2221.42 2
 6 0 -13 90960.9 4548.49 2
 6 0 -12 11201.7 1473.55 2
 6 0 -11 3178.5 772.83 2
 6 0 -10 5748.67 971.332 2
 6 0 -9 150996 5576.94 2
 6 0 -8 189919 6151.27 2
 6 0 -7 3441.29 752.896 2
 6 0 -6 21465.7 1662.83 2
 6 0 -5 89146.7 3619.44 2
 6 0 -4 74744.4 3114.29 2
 6 0 -3 203140 5727.25 2
 6 0 -2 329691 8049.23 2
 6 0 -1 680.197 329.94 2
 6 0 0 200750 5311.62 2
 6 0 1 35679 1709.98 2
 6 0 1 37261.1 1712.02 5
 6 0 2 17394.7 1112.03 2
 6 0 2 15555.1 1384.97 1
 6 0 2 17869.7 1234.15 5
 6 0 3 143034 4791.94 1
 6 0 3 137874 4329.71 5
 6 0 4 2547.89 599.078 5
 6 0 4 2596.12 500.975 3
 6 0 4 4130.74 840.249 1
 6 0 5 17969.5 1206.66 3
 6 0 5 20393.6 1679.98 1
 6 0 5 19392.6 1554.57 5
 6 0 6 1532.23 372.861 3
 6 0 6 1430.92 421.431 5
 6 0 6 1765.58 621.532 1
 6 0 7 2875.28 587.987 5
 6 0 7 3014.97 721.194 1
 6 0 8 56432.5 3230.15 1
 6 0 8 54714.3 3147.21 5
 6 0 9 11122.6 1500.4 5
 6 0 9 9441.18 1340.73 1
 6 0 10 13929.2 1706.99 1
 6 0 10 16508.6 1900.2 5
 6 0 11 32639.7 2667.09 1
 6 0 11 30919.1 2668.8 5
 6 0 12 90.7234 687.647 5
 6 0 12 317.01 403.459 1
 6 0 13 4981.96 1221.51 5
 6 0 13 6605.85 1322.88 1
 6 0 14 1096.35 729.265 5
 6 0 15 3406.79 1088.51 5
 6 0 16 23886.5 2851.71 5
 6 1 -19 14539.2 2117.17 2
 6 1 -18 -221.334 507.552 2
 6 1 -17 8448.22 1533.71 2
 6 1 -17 5947.81 1180.03 4
 6 1 -16 1760.79 801.334 2
 6 1 -16 996.799 502.37 4
 6 1 -15 -392.825 582.9 2
 6 1 -15 167.827 369.969 4
 6 1 -14 56494.7 3620.7 2
 6 1 -14 59347.7 3485.92 4
 6 1 -13 2437.23 794.521 2
 6 1 -12 6963.13 1219.87 2
 6 1 -11 3786.22 807.453 2
 6 1 -10 2059.87 667.785 2
 6 1 -9 119964 4796.46 2
 6 1 -8 21931.3 1876.04 2
 6 1 -7 39625.8 2457.28 2
 6 1 -6 107314 4058.67 2
 6 1 -5 8303.67 988.574 2
 6 1 -4 47545.7 2331.88 2
 6 1 -3 8467.47 921.039 2
 6 1 -2 114464 3707.11 2
 6 1 -1 293410 7063.4 2
 6 1 0 24431.9 1367.59 2
 6 1 1 58.1845 172.091 2
 6 1 1 99.2879 334.55 1
 6 1 1 62.8857 196.888 5
 6 1 2 8198.22 1006.07 1
 6 1 2 8715.54 725.846 2
 6 1 2 8663.61 889.283 5
 6 1 3 7829.22 666.419 2
 6 1 3 8612.96 1082.64 1
 6 1 3 8095.21 946.657 5
 6 1 4 334240 7209.11 2
 6 1 4 352877 9057.33 1
 6 1 4 328670 8592.39 5
 6 1 5 36719.7 1433.31 2
 6 1 5 40374.1 2482.47 1
 6 1 5 37954.1 2317.99 5
 6 1 6 38861.4 2513.3 1
 6 1 6 31314.9 2181.32 5
 6 1 7 14868.6 847.516 2
 6 1 7 17738.8 1737.04 1
 6 1 7 16974.5 1678.51 5
 6 1 8 5053.58 989.182 5
 6 1 8 6488.39 1138.87 1
 6 1 9 33553.1 2599.36 1
 6 1 9 32445.6 2558.39 5
 6 1 10 8310.63 1355.69 5
 6 1 10 7994.73 1299.54 1
[truncated: 176,436 more chars]
